# Supplementary material for: Human iPSC-Derived Cerebellar Neurons from a Patient with Ataxia-Telangiectasia Reveal Disrupted Gene Regulatory Networks
Source: Front Cell Neurosci. 2017 Oct 13;11:321. doi: 10.3389/fncel.2017.00321 (PMC5645492; doi:10.3389/fncel.2017.00321)
Supplement: Supplementary file 1 [file Table_1.XLSX]

## Sheet: Sheet1
Sample	Total Reads	Mapped Reads	Mapped %
C11d0	211790514	161761367	76.37800387981493826400
C11d0	110648588	97836247	88.42069182120968412100
C11d0	63176206	54162513	85.73245598192458724000
C11d34	44467234	37315863	83.91766171019317279700
C11d34	128699674	111825402	86.88864433331820249900
C11d34	67211442	57660217	85.78928718714292724100
AT30d0	72783460	47016949	64.59839776784450752900
AT30d0	76785972	65619546	85.45772657536978238600
AT30d0	139729454	93143430	66.65983966415556164700
AT30d34	56779262	50584776	89.09023157081541496600
AT30d34	54278618	48223587	88.84453727248545642700
AT30d34	85224964	72941722	85.58727229265828730600
