# Supplementary material for: Human iPSC-Derived Cerebellar Neurons from a Patient with Ataxia-Telangiectasia Reveal Disrupted Gene Regulatory Networks
Source: Front Cell Neurosci. 2017 Oct 13;11:321. doi: 10.3389/fncel.2017.00321 (PMC5645492; doi:10.3389/fncel.2017.00321)
Supplement: Supplementary file 2 [file Table_2.XLSX]

## Sheet: Supplementary table 1 - toptabl
	logFC	AveExpr	P.Value	adj.P.Val	Entrez_ID	Symbol	Chromosome	Start	End	Strand
ENSG00000088305	-6.17618	6.89297	1.38e-16	1.57e-12	1789	DNMT3B	20	31350191	31397162	+
ENSG00000148200	-5.87991	5.48156	1.52e-16	1.57e-12	2649	NR6A1	9	127279888	127533589	-
ENSG00000204531	-4.76777	5.64445	4.98e-16	2.06e-12	5460	POU5F1	6	31130253	31148508	-
ENSG00000101115	-5.88406	5.17813	3.75e-16	2.06e-12	57167	SALL4	20	50400581	50419059	-
ENSG00000113356	-5.01817	4.48008	6.29e-16	2.17e-12	10622	POLR3G	5	89767565	89810370	+
ENSG00000187772	-3.58254	6.1622	2.23e-15	6.57e-12	389421	LIN28B	6	105404923	105531207	+
ENSG00000136014	-6.95375	4.53779	4.56e-16	2.06e-12	84101	USP44	12	95910336	95945266	-
ENSG00000136231	-2.60702	7.13835	4.34e-15	1.12e-11	10643	IGF2BP3	7	23349828	23510086	-
ENSG00000165349	-3.89653	4.55047	5.09e-15	1.17e-11	84889	SLC7A3	X	70145432	70150975	-
ENSG00000113140	4.09082	10.1085	9.96e-15	1.45e-11	6678	SPARC	5	151040657	151066726	-
ENSG00000123191	3.0905	5.61999	9.16e-15	1.45e-11	540	ATP7B	13	52506809	52585630	-
ENSG00000099954	-3.61132	5.80779	9.99e-15	1.45e-11	27443	CECR2	22	17840837	18033845	+
ENSG00000116830	-2.50655	5.1444	9.77e-15	1.45e-11	8458	TTF2	1	117602925	117645492	+
ENSG00000121440	2.75145	5.24397	9.7e-15	1.45e-11	23024	PDZRN3	3	73431584	73674091	-
ENSG00000152268	3.07129	6.67389	1.05e-14	1.45e-11	10418	SPON1	11	13983914	14289646	+
ENSG00000137309	-4.59254	6.88138	1.25e-14	1.6e-11	3159	HMGA1	6	34204577	34214008	+
ENSG00000179899	-3.4211	6.06472	1.32e-14	1.6e-11		PHC1P1	12	55804263	55808633	-
ENSG00000206557	-6.11633	5.01269	1.41e-14	1.62e-11	131405	TRIM71	3	32859510	32933771	+
ENSG00000156928	-2.14762	6.30908	2.22e-14	2.08e-11	115416	MALSU1	7	23338358	23351348	+
ENSG00000008311	-3.61118	6.59858	2.28e-14	2.08e-11	10157	AASS	7	121715701	121784334	-
ENSG00000185275	-2.82762	8.19301	2.36e-14	2.08e-11		CD24P4	Y	21154139	21154595	-
ENSG00000124486	-2.78734	9.07764	2.41e-14	2.08e-11	8239	USP9X	X	40944888	41092185	+
ENSG00000123213	-2.14599	6.4343	3.09e-14	2.53e-11	57486	NLN	5	65018023	65167553	+
ENSG00000179051	-2.42118	7.33627	3.19e-14	2.53e-11	55920	RCC2	1	17733256	17766220	-
ENSG00000131914	-8.73317	6.43225	2.36e-14	2.08e-11	79727	LIN28A	1	26737269	26756213	+
ENSG00000020181	3.37115	5.60296	3.31e-14	2.53e-11	25960	GPR124	8	37641709	37702414	+
ENSG00000121570	-7.8868	5.66894	2.23e-14	2.08e-11	55211	DPPA4	3	109044988	109056419	-
ENSG00000181274	-3.43168	4.56584	4.76e-14	3.51e-11	23401	FRAT2	10	99092255	99094458	-
ENSG00000060718	4.14306	6.46554	5.68e-14	4.05e-11	1301	COL11A1	1	103342023	103574052	-
ENSG00000107518	2.53017	5.68256	6.63e-14	4.44e-11	26033	ATRNL1	10	116853124	117708503	+
ENSG00000249532	-4.03004	5.26582	6.95e-14	4.49e-11		RP11-148B6.1	4	113567632	113571207	-
ENSG00000170561	-3.42787	0.531393	6.67e-14	4.44e-11	153572	IRX2	5	2745959	2752969	-
ENSG00000138658	-2.36766	5.31931	9.05e-14	5.34e-11	55345	C4orf21	4	113460492	113558151	-
ENSG00000091592	3.75563	4.48405	8.72e-14	5.34e-11	22861	NLRP1	17	5402747	5522744	-
ENSG00000077782	-2.46082	8.01752	9.45e-14	5.43e-11	2260	FGFR1	8	38268656	38326352	-
ENSG00000198554	-2.61335	6.09688	1.11e-13	5.74e-11	11169	WDHD1	14	55405668	55493823	-
ENSG00000155380	-3.03535	8.43572	1.11e-13	5.74e-11	6566	SLC16A1	1	113454469	113499635	-
ENSG00000076248	-2.17504	5.74753	1.12e-13	5.74e-11	7374	UNG	12	109535379	109548797	+
ENSG00000164048	-3.44282	5.29709	1.12e-13	5.74e-11	51385	ZNF589	3	48282590	48340743	+
ENSG00000168411	-1.9121	5.80065	1.16e-13	5.74e-11	55159	RFWD3	16	74655292	74700779	-
ENSG00000116991	2.30455	6.27218	1.17e-13	5.74e-11	57568	SIPA1L2	1	232533711	232697304	-
ENSG00000164142	-3.63418	3.64866	8.83e-14	5.34e-11	729830	FAM160A1	4	152330368	152584784	+
ENSG00000141569	-1.75903	5.06972	1.22e-13	5.74e-11	201292	TRIM65	17	73876416	73893084	-
ENSG00000169116	5.36169	5.89337	1.2e-13	5.74e-11	25849	PARM1	4	75858305	75975325	+
ENSG00000109472	2.33082	5.47027	1.4e-13	6.14e-11	1363	CPE	4	166282346	166419472	+
ENSG00000075223	4.31325	4.80906	1.36e-13	6.1e-11	10512	SEMA3C	7	80371854	80551675	-
ENSG00000110888	-2.25089	5.61957	1.47e-13	6.17e-11	65981	CAPRIN2	12	30862486	30907885	-
ENSG00000084774	-2.43351	6.09103	1.51e-13	6.17e-11	790	CAD	2	27440258	27466660	+
ENSG00000182287	-2.50757	6.52902	1.55e-13	6.17e-11	8905	AP1S2	X	15843929	15873054	-
ENSG00000140937	4.52674	7.32748	1.58e-13	6.17e-11	1009	CDH11	16	64977656	65160015	-
ENSG00000008083	-3.07115	6.91338	1.66e-13	6.29e-11	3720	JARID2	6	15246527	15522252	+
ENSG00000147601	-3.30779	6.44731	1.78e-13	6.44e-11	7013	TERF1	8	73921099	73960357	+
ENSG00000131018	3.67355	5.08689	1.74e-13	6.42e-11	23345	SYNE1	6	152442819	152958936	-
ENSG00000165156	2.86871	4.51649	1.88e-13	6.69e-11	11244	ZHX1	8	124260697	124287781	-
ENSG00000163755	-2.58547	5.38257	2.04e-13	7.1e-11	84343	HPS3	3	148847371	148891519	+
ENSG00000077684	-2.19367	6.42569	2.06e-13	7.1e-11	79960	PHF17	4	129730779	129796379	+
ENSG00000075945	2.85962	4.43351	2.14e-13	7.25e-11	22920	KIFAP3	1	169890467	170054349	-
ENSG00000161671	2.02693	5.41025	2.3e-13	7.53e-11	284361	EMC10	19	50979736	50986607	+
ENSG00000145907	-1.85928	8.58957	2.26e-13	7.53e-11	10146	G3BP1	5	151150606	151192346	+
ENSG00000151320	5.25572	2.97023	1.45e-13	6.17e-11	9472	AKAP6	14	32798479	33300567	+
ENSG00000104413	-2.59161	5.62202	2.68e-13	8.52e-11	54845	ESRP1	8	95653302	95719694	+
ENSG00000096717	-1.9491	5.97948	2.68e-13	8.52e-11	23411	SIRT1	10	69644427	69678147	+
ENSG00000171940	-2.44876	6.33953	3.09e-13	9.35e-11	7764	ZNF217	20	52183604	52226446	-
ENSG00000248329	-6.14733	3.81359	1.26e-13	5.78e-11	100506013	RP11-366M4.3	4	165798156	165820117	+
ENSG00000155561	-1.76223	7.50831	3.25e-13	9.36e-11	23165	NUP205	7	135242667	135333505	+
ENSG00000092068	-3.265	4.85948	3.28e-13	9.36e-11	23428	SLC7A8	14	23594504	23652883	-
ENSG00000174720	-2.62885	6.59984	3.35e-13	9.36e-11	51574	LARP7	4	113558120	113578748	+
ENSG00000104728	-2.12092	5.6692	3.4e-13	9.36e-11	9639	ARHGEF10	8	1772142	1906807	+
ENSG00000112159	-2.52965	7.66537	3.35e-13	9.36e-11	23195	MDN1	6	90352218	90529442	-
ENSG00000176208	-2.65223	5.09378	3.55e-13	9.66e-11	79915	ATAD5	17	29158988	29222887	+
ENSG00000102096	-4.71021	4.40792	3.17e-13	9.35e-11	11040	PIM2	X	48770459	48776301	-
ENSG00000178695	3.80926	5.74647	3.93e-13	1.03e-10	115207	KCTD12	13	77454312	77460540	-
ENSG00000141384	-3.54732	3.59389	3.16e-13	9.35e-11	6875	TAF4B	18	23805900	23971649	+
ENSG00000115816	-2.26195	7.10724	3.88e-13	1.03e-10	10153	CEBPZ	2	37428755	37458856	-
ENSG00000197961	-2.45752	7.13014	4.03e-13	1.03e-10	7675	ZNF121	19	9671029	9695209	-
ENSG00000215102	-3.27724	4.66917	4.05e-13	1.03e-10		TERF1P4	X	83003833	83004947	-
ENSG00000104435	6.2608	3.96763	3.65e-13	9.79e-11	11075	STMN2	8	80523049	80578397	+
ENSG00000156966	-5.3836	3.3518	1.58e-13	6.17e-11	93010	B3GNT7	2	232260254	232265875	+
ENSG00000146530	-4.90076	3.07552	3.06e-13	9.35e-11	221806	VWDE	7	12370511	12443567	-
ENSG00000173258	-3.59752	4.54611	4.71e-13	1.14e-10	158399	ZNF483	9	114287439	114340124	+
ENSG00000166848	2.12379	5.23162	4.76e-13	1.14e-10	54386	TERF2IP	16	75681684	75795051	+
ENSG00000143494	-2.67748	5.54474	4.91e-13	1.15e-10	79805	VASH2	1	213123862	213165379	+
ENSG00000250366	-3.99188	3.27961	4.31e-13	1.09e-10	100507043	LINC00617	14	96342729	96391908	+
ENSG00000183530	-2.08109	6.86242	5.02e-13	1.16e-10	253143	PRR14L	22	32072242	32146126	-
ENSG00000198865	2.32314	6.44656	5.18e-13	1.18e-10	100129792	CCDC152	5	42756903	42802462	+
ENSG00000154856	4.60849	3.14582	4.6e-13	1.14e-10	147495	APCDD1	18	10454625	10488698	+
ENSG00000206052	4.59039	2.72628	3.03e-13	9.35e-11	220164	DOK6	18	67068291	67516323	+
ENSG00000147324	-2.12331	5.77963	5.73e-13	1.26e-10	9258	MFHAS1	8	8640864	8751155	-
ENSG00000086475	-2.15027	6.98381	5.64e-13	1.26e-10	22929	SEPHS1	10	13359424	13390297	-
ENSG00000250722	2.25961	6.92303	5.76e-13	1.26e-10	6414	SEPP1	5	42799982	42887494	-
ENSG00000164985	-2.10848	7.47804	5.77e-13	1.26e-10	11168	PSIP1	9	15464064	15511017	-
ENSG00000070814	-2.01751	6.16345	6.13e-13	1.31e-10	6949	TCOF1	5	149737202	149779870	+
ENSG00000111319	-5.86803	2.70442	1.68e-13	6.29e-11	6337	SCNN1A	12	6456009	6486896	-
ENSG00000141401	-2.87996	3.91286	6.61e-13	1.39e-10	3613	IMPA2	18	11981024	12030876	+
ENSG00000171033	2.35293	4.97485	6.97e-13	1.45e-10	5569	PKIA	8	79428374	79517502	+
ENSG00000185274	-3.50925	4.2032	7.2e-13	1.47e-10	64409	WBSCR17	7	70597155	71178585	+
ENSG00000103222	-2.04358	5.28019	7.38e-13	1.49e-10	4363	ABCC1	16	16043434	16236931	+
ENSG00000106809	6.21495	4.21254	4.75e-13	1.14e-10	4969	OGN	9	95146249	95166978	-
ENSG00000205268	-1.90723	5.67759	7.49e-13	1.49e-10	5150	PDE7A	8	66629745	66754557	-
ENSG00000050344	-3.02462	5.42047	7.7e-13	1.49e-10	9603	NFE2L3	7	26191860	26226745	+
ENSG00000092421	-3.09337	6.98178	7.54e-13	1.49e-10	57556	SEMA6A	5	115779312	115910630	-
ENSG00000175662	2.84764	3.36906	7e-13	1.45e-10	146691	TOM1L2	17	17746828	17875736	-
ENSG00000057935	-2.10677	6.01693	8.08e-13	1.55e-10	57504	MTA3	2	42721709	42984087	+
ENSG00000139329	5.78216	6.89824	8.29e-13	1.55e-10	4060	LUM	12	91496406	91505608	-
ENSG00000227751	-2.31644	4.82149	8.4e-13	1.55e-10		RP1-20B21.4	1	17733256	17733878	+
ENSG00000128050	-1.8593	7.73539	8.31e-13	1.55e-10	10606	PAICS	4	57301907	57327534	+
ENSG00000065150	-1.65961	8.5192	8.3e-13	1.55e-10	3843	IPO5	13	98605742	98676551	+
ENSG00000171466	-3.75785	4.47405	7.73e-13	1.49e-10	54811	ZNF562	19	9759330	9785776	-
ENSG00000146904	-3.15383	5.03737	9.11e-13	1.62e-10	2041	EPHA1	7	143087382	143105985	-
ENSG00000160877	-2.09678	6.04188	8.93e-13	1.61e-10	112939	NACC1	19	13228917	13251955	+
ENSG00000101544	-1.48104	6.1875	9.27e-13	1.64e-10	22850	ADNP2	18	77866915	77905406	+
ENSG00000144642	3.67337	4.71294	9.52e-13	1.65e-10	27303	RBMS3	3	29322473	30051886	+
ENSG00000101347	-2.71769	5.15967	9.71e-13	1.67e-10	25939	SAMHD1	20	35518632	35580246	-
ENSG00000167552	2.35503	8.59181	9.34e-13	1.64e-10	7846	TUBA1A	12	49578579	49583107	-
ENSG00000267742	-2.48217	4.57759	9.9e-13	1.68e-10		FAM60CP	18	57684010	57684673	-
ENSG00000080503	2.416	4.71748	9.89e-13	1.68e-10	6595	SMARCA2	9	2015342	2193624	+
ENSG00000204252	-4.75626	2.91879	5.13e-13	1.18e-10	3111	HLA-DOA	6	32971955	32977389	-
ENSG00000132359	-2.99209	4.01982	1.05e-12	1.76e-10	23108	RAP1GAP2	17	2680350	2941033	+
ENSG00000128059	-1.99365	5.96464	1.08e-12	1.8e-10	5471	PPAT	4	57259528	57301781	-
ENSG00000116016	5.55621	4.23332	7.62e-13	1.49e-10	2034	EPAS1	2	46520806	46613836	+
ENSG00000176834	-3.00144	4.53971	1.22e-12	1.98e-10	54621	VSIG10	12	118501398	118573831	-
ENSG00000204262	5.11957	7.96679	1.18e-12	1.95e-10	1290	COL5A2	2	189896622	190044605	-
ENSG00000157214	-2.7081	3.4931	1.2e-12	1.97e-10	261729	STEAP2	7	89796904	89870091	+
ENSG00000214189	-3.04604	4.22828	1.26e-12	2.03e-10	100996289	ZNF788	19	12203078	12225499	+
ENSG00000182636	2.13429	5.28592	1.33e-12	2.12e-10	4692	NDN	15	23930565	23932450	-
ENSG00000011465	7.48447	6.62534	1.41e-12	2.24e-10	1634	DCN	12	91539025	91576900	-
ENSG00000172638	2.71588	4.62172	1.44e-12	2.26e-10	30008	EFEMP2	11	65633912	65641063	-
ENSG00000171126	-5.5013	2.84035	6.14e-13	1.31e-10	170850	KCNG3	2	42669157	42721237	-
ENSG00000126878	-2.75656	5.11407	1.48e-12	2.32e-10	83543	AIF1L	9	133971863	133998539	+
ENSG00000183850	-2.56734	4.41243	1.56e-12	2.4e-10	100129543	ZNF730	19	23299777	23332763	+
ENSG00000198093	-1.94568	5.28585	1.53e-12	2.38e-10	65251	ZNF649	19	52392489	52408305	-
ENSG00000130477	-2.50791	4.06304	1.59e-12	2.44e-10	23025	UNC13A	19	17712137	17799401	-
ENSG00000182534	1.89987	5.60776	1.68e-12	2.53e-10	439921	MXRA7	17	74668633	74707098	-
ENSG00000249790	-4.74715	3.5524	8.5e-13	1.55e-10		RP11-20D14.6	12	8940853	8948385	+
ENSG00000214265	-2.14621	8.27503	1.62e-12	2.46e-10	347746	SNURF	15	25200133	25245423	+
ENSG00000127946	-2.03904	6.36485	1.7e-12	2.54e-10	3092	HIP1	7	75162621	75368280	-
ENSG00000143674	-2.89365	3.80434	1.87e-12	2.72e-10	84451	RP5-862P8.2	1	233463514	233520894	+
ENSG00000130844	-1.97411	4.86556	1.95e-12	2.78e-10	55422	ZNF331	19	54024235	54083523	+
ENSG00000082898	-1.62239	8.56391	1.85e-12	2.71e-10	7514	XPO1	2	61704984	61765761	-
ENSG00000166206	-1.84879	6.05772	1.9e-12	2.72e-10	2562	GABRB3	15	26788693	27184686	-
ENSG00000122642	2.6916	4.94994	2.09e-12	2.94e-10	11328	FKBP9	7	32997017	33046543	+
ENSG00000153767	-1.76403	4.87253	2.07e-12	2.94e-10	2960	GTF2E1	3	120461484	120501916	+
ENSG00000118432	4.47868	2.97779	1.72e-12	2.56e-10	1268	CNR1	6	88849583	88876078	-
ENSG00000167600	-5.08718	3.85389	1.75e-12	2.59e-10	29785	CYP2S1	19	41699115	41713443	+
ENSG00000132718	4.94947	4.23748	1.89e-12	2.72e-10	23208	SYT11	1	155829300	155854990	+
ENSG00000134323	-2.77357	4.73259	2.19e-12	3.02e-10	4613	MYCN	2	16080686	16087129	+
ENSG00000089094	-2.28951	5.90756	2.17e-12	3.01e-10	84678	KDM2B	12	121867312	122018920	-
ENSG00000187514	-1.8467	8.03082	2.14e-12	2.98e-10	100302285	PTMA	2	232571605	232578251	+
ENSG00000170234	-1.87998	5.42697	2.32e-12	3.09e-10	114825	PWWP2A	5	159488808	159546430	-
ENSG00000171617	2.58677	6.44322	2.25e-12	3.07e-10	8507	ENC1	5	73923234	73937249	-
ENSG00000139146	-2.34836	7.4067	2.24e-12	3.06e-10	58516	FAM60A	12	31433518	31479992	-
ENSG00000111752	-2.30585	5.63923	2.37e-12	3.12e-10	1911	PHC1	12	9066492	9094063	+
ENSG00000143995	4.97029	3.96681	2.37e-12	3.12e-10	4211	MEIS1	2	66660584	66799890	+
ENSG00000181896	-2.45746	4.14101	2.5e-12	3.23e-10	94039	ZNF101	19	19779605	19794318	+
ENSG00000162849	4.20667	4.32815	2.53e-12	3.23e-10	55083	KIF26B	1	245318287	245872733	+
ENSG00000212993	-6.8583	3.5451	8.96e-13	1.61e-10	5462	POU5F1B	8	128426535	128432311	+
ENSG00000163918	-1.64625	5.23571	2.52e-12	3.23e-10	5984	RFC4	3	186507669	186524847	-
ENSG00000164292	2.03259	6.58787	2.44e-12	3.2e-10	22836	RHOBTB3	5	95049226	95160087	+
ENSG00000143842	-2.95541	4.11806	2.68e-12	3.33e-10	9580	SOX13	1	204042243	204096863	+
ENSG00000180182	-1.95179	6.04981	2.53e-12	3.23e-10	9282	MED14	X	40507558	40595110	-
ENSG00000147874	-1.73974	5.82739	2.56e-12	3.25e-10	54801	HAUS6	9	19053141	19103117	-
ENSG00000051825	-1.7342	5.73823	2.62e-12	3.29e-10	10198	MPHOSPH9	12	123636867	123728561	-
ENSG00000264112	-2.11305	4.21617	2.84e-12	3.49e-10	645460	RP11-159D12.2	17	56066400	56072211	-
ENSG00000198121	2.53564	4.12439	2.85e-12	3.49e-10	1902	LPAR1	9	113635543	113800981	-
ENSG00000149187	-1.44431	7.38104	2.69e-12	3.33e-10	10658	CELF1	11	47487496	47587121	-
ENSG00000164093	5.64782	4.07599	2.3e-12	3.09e-10	5308	PITX2	4	111538579	111563279	-
ENSG00000240694	2.54602	3.81146	3.12e-12	3.75e-10	10687	PNMA2	8	26362217	26371608	-
ENSG00000116062	-1.53758	7.87034	2.97e-12	3.61e-10	2956	MSH6	2	48010221	48034092	+
ENSG00000186871	-2.49449	4.18143	3.36e-12	3.93e-10	54821	ERCC6L	X	71424510	71458897	-
ENSG00000064607	-1.40034	6.75369	3.12e-12	3.75e-10	10147	SUGP2	19	19101697	19144380	-
ENSG00000136982	-2.43003	3.92134	3.44e-12	3.97e-10	79075	DSCC1	8	120846216	120868250	-
ENSG00000160049	-1.4073	6.45158	3.2e-12	3.83e-10	1676	DFFA	1	10516579	10532583	-
ENSG00000181192	-2.02482	5.42571	3.32e-12	3.92e-10	55526	DHTKD1	10	12110971	12165224	+
ENSG00000240563	-7.0563	5.79052	3.44e-12	3.97e-10	54596	L1TD1	1	62660503	62678000	+
ENSG00000116675	2.60019	3.61375	3.51e-12	4.03e-10	9829	DNAJC6	1	65713902	65881552	+
ENSG00000115942	-1.76038	5.44851	3.34e-12	3.92e-10	4999	ORC2	2	201773696	201828403	-
ENSG00000261069	-2.42038	6.99758	3.25e-12	3.86e-10	100033429	RP11-701H24.4	15	25332808	25334043	+
ENSG00000133980	-7.82265	3.00149	4.81e-13	1.14e-10	55237	VRTN	14	74769772	74826711	+
ENSG00000188474	-3.07697	4.1767	3.58e-12	4.06e-10		AC022415.1	19	12203078	12225491	+
ENSG00000257096	-2.40398	3.81081	3.69e-12	4.11e-10		AE000658.22	14	21989234	21990794	+
ENSG00000050030	3.0666	2.6598	3.7e-12	4.11e-10	340533	KIAA2022	X	73952684	74145320	-
ENSG00000172201	1.73084	5.91867	3.55e-12	4.06e-10	3400	ID4	6	19837617	19840915	+
ENSG00000112964	3.87801	2.6962	2.6e-12	3.27e-10	2690	GHR	5	42423879	42721979	+
ENSG00000162551	-4.63806	4.52229	3.86e-12	4.19e-10	249	ALPL	1	21835858	21904905	+
ENSG00000103550	-1.79287	5.80016	3.62e-12	4.09e-10	400506	C16orf88	16	19714902	19729557	-
ENSG00000076351	1.92647	4.23853	4.03e-12	4.31e-10	113235	SLC46A1	17	26721661	26734215	-
ENSG00000188848	-3.44823	4.78192	4.02e-12	4.31e-10	389206	BEND4	4	42112955	42154895	-
ENSG00000100625	-2.23392	4.70739	4.05e-12	4.31e-10	51804	SIX4	14	61176246	61191066	-
ENSG00000173473	-1.57344	7.77555	3.76e-12	4.13e-10	6599	SMARCC1	3	47626762	47823596	-
ENSG00000119335	-1.47753	8.6791	3.76e-12	4.13e-10	6418	SET	9	131445703	131458679	+
ENSG00000092140	-1.52907	5.93651	3.85e-12	4.19e-10	55632	G2E3	14	31028329	31089269	+
ENSG00000099250	3.90471	4.94784	4.36e-12	4.57e-10	8829	NRP1	10	33466420	33625190	-
ENSG00000112759	-3.30164	4.41469	4.38e-12	4.57e-10	2030	SLC29A1	6	44187242	44201888	+
ENSG00000182670	1.88935	7.48545	3.98e-12	4.3e-10	286495	TTC3	21	38445526	38575413	+
ENSG00000134207	-3.37869	3.91402	4.53e-12	4.66e-10	148281	SYT6	1	114631914	114696541	-
ENSG00000100304	-2.0852	5.1122	4.37e-12	4.57e-10	23170	TTLL12	22	43562628	43583139	-
ENSG00000204514	-2.10477	4.83685	4.48e-12	4.65e-10	730051	ZNF814	19	58380747	58400442	-
ENSG00000180448	-2.85734	3.97093	4.66e-12	4.74e-10	23526	HMHA1	19	1065922	1086627	+
ENSG00000213190	1.87906	5.7391	4.31e-12	4.57e-10	10962	MLLT11	1	151030234	151040970	+
ENSG00000163251	-4.46687	5.05181	4.86e-12	4.85e-10	7855	FZD5	2	208627310	208634287	-
ENSG00000213468	-2.49783	4.82209	4.79e-12	4.8e-10	286467	RP11-453F18__B.1	X	130836678	130964671	-
ENSG00000184445	-2.13756	6.52763	4.5e-12	4.65e-10	9735	KNTC1	12	123011793	123110926	+
ENSG00000128872	2.78916	4.46895	4.92e-12	4.87e-10	29767	TMOD2	15	52043758	52108565	+
ENSG00000158246	-3.84305	4.43408	5.02e-12	4.87e-10	115572	FAM46B	1	27331511	27339327	-
ENSG00000071626	-2.05072	6.1328	4.75e-12	4.78e-10	26528	DAZAP1	19	1407584	1435719	+
ENSG00000148516	3.16212	4.7354	5.08e-12	4.88e-10	100996668	ZEB1	10	31607424	31818742	+
ENSG00000186469	2.93415	4.97677	5.01e-12	4.87e-10	54331	GNG2	14	52292913	52446060	+
ENSG00000094804	-1.9414	5.29084	4.98e-12	4.87e-10	990	CDC6	17	38443885	38459171	+
ENSG00000132749	-3.53654	2.3399	3.67e-12	4.11e-10	9633	MTL5	11	68474908	68519032	-
ENSG00000141140	-1.88939	5.79727	5.12e-12	4.89e-10	80179	MYO19	17	34851477	34899284	-
ENSG00000170500	4.05962	2.67379	4.7e-12	4.76e-10	164832	LONRF2	2	100889753	100939195	-
ENSG00000058804	-1.43016	6.41859	5.02e-12	4.87e-10	55706	TMEM48	1	54231133	54304533	-
ENSG00000177425	-2.42631	6.70075	5.07e-12	4.88e-10	5074	PAWR	12	79968759	80084877	-
ENSG00000129534	-2.15684	5.93268	5.23e-12	4.95e-10	55320	MIS18BP1	14	45672393	45722743	-
ENSG00000134352	5.02452	8.08697	5.22e-12	4.95e-10	3572	IL6ST	5	55230923	55290821	-
ENSG00000131507	1.87286	6.39851	5.27e-12	4.97e-10	80762	NDFIP1	5	141488070	141534008	+
ENSG00000101825	3.54599	5.00871	5.8e-12	5.26e-10	25878	MXRA5	X	3226606	3264684	-
ENSG00000234297	-2.26317	5.39347	5.59e-12	5.18e-10		RP11-54D18.4	9	15055054	15056032	+
ENSG00000240489	-1.58081	7.09393	5.32e-12	5e-10		SETP14	3	155705093	155705965	+
ENSG00000184635	-2.22557	5.03604	5.95e-12	5.35e-10	81931	ZNF93	19	20011722	20046384	+
ENSG00000101955	3.15546	4.50264	6.15e-12	5.44e-10	8406	SRPX	X	38008589	38080696	-
ENSG00000163931	-2.35024	7.5905	5.51e-12	5.15e-10	7086	TKT	3	53258723	53290068	-
ENSG00000152939	-2.18524	3.94013	6.21e-12	5.44e-10	153562	MARVELD2	5	68710939	68740157	+
ENSG00000143179	-1.47166	5.40436	5.8e-12	5.26e-10	100500832	UCK2	1	165796768	165880855	+
ENSG00000160200	-2.34584	6.7446	5.65e-12	5.21e-10	875	CBS	21	44473301	44497053	-
ENSG00000102401	1.80283	5.86891	5.79e-12	5.26e-10	51566	ARMCX3	X	100877787	100882833	+
ENSG00000221866	4.18934	4.06631	6.11e-12	5.44e-10	91584	PLXNA4	7	131808091	132333447	-
ENSG00000100097	3.93621	5.42734	6.37e-12	5.44e-10	3956	LGALS1	22	38071615	38075813	+
ENSG00000171316	-1.9288	6.78289	5.77e-12	5.26e-10	55636	CHD7	8	61591337	61779465	+
ENSG00000137100	2.41126	3.43599	6.47e-12	5.44e-10	11258	DCTN3	9	34613548	34620515	-
ENSG00000103932	-1.67456	4.58962	6.36e-12	5.44e-10	26015	RPAP1	15	41809374	41836467	-
ENSG00000139793	4.113	4.62221	6.54e-12	5.44e-10	10150	MBNL2	13	97873688	98046374	+
ENSG00000109436	3.61479	4.15917	6.67e-12	5.44e-10	23158	TBC1D9	4	141541919	141677274	-
ENSG00000142102	-1.98448	4.80046	6.51e-12	5.44e-10	80162	ATHL1	11	289135	296107	+
ENSG00000106078	-2.9321	3.85062	6.67e-12	5.44e-10	23242	COBL	7	51083909	51384515	-
ENSG00000234456	3.29022	3.3849	6.69e-12	5.44e-10	100505881	MAGI2-AS3	7	79082198	79100524	+
ENSG00000187601	2.28545	4.52288	6.73e-12	5.44e-10	28986	MAGEH1	X	55478538	55479998	+
ENSG00000113721	2.61146	5.304	6.53e-12	5.44e-10	5159	PDGFRB	5	149493400	149535423	-
ENSG00000091127	-1.83563	5.21903	6.45e-12	5.44e-10	54517	PUS7	7	105080108	105162714	-
ENSG00000223756	-4.69412	3.64495	5.57e-12	5.18e-10	650368	TSSC2	11	3402191	3430208	+
ENSG00000011304	-1.48471	7.52963	6.18e-12	5.44e-10	100616459	PTBP1	19	797075	812327	+
ENSG00000151725	-1.85375	5.00547	6.56e-12	5.44e-10	79682	MLF1IP	4	185615772	185655287	-
ENSG00000125266	2.59809	6.20846	6.47e-12	5.44e-10	1948	EFNB2	13	107142093	107187462	-
ENSG00000032444	-2.07944	4.99113	6.81e-12	5.44e-10	10908	PNPLA6	19	7599038	7626653	+
ENSG00000138032	-1.6395	5.96993	6.47e-12	5.44e-10	5495	PPM1B	2	44395108	44471523	+
ENSG00000159131	-1.54821	6.68675	6.44e-12	5.44e-10	2618	GART	21	34870940	34915797	-
ENSG00000133818	-2.03932	5.76028	6.72e-12	5.44e-10	22800	RRAS2	11	14299472	14386052	-
ENSG00000101695	-4.16887	2.55392	4.57e-12	4.68e-10	54941	RNF125	18	29598335	29653176	+
ENSG00000154760	-4.36489	2.71841	5.89e-12	5.31e-10	146857	SLFN13	17	33762115	33775856	-
ENSG00000089154	-1.2867	7.41624	6.62e-12	5.44e-10	10985	GCN1L1	12	120565007	120632513	-
ENSG00000231991	2.81708	7.29664	6.81e-12	5.44e-10	304	ANXA2P2	9	33624223	33625532	+
ENSG00000159217	-2.10706	7.72068	6.8e-12	5.44e-10	10642	IGF2BP1	17	47074774	47133012	+
ENSG00000163947	3.17566	4.68464	7.74e-12	5.92e-10	50650	ARHGEF3	3	56761446	57113357	-
ENSG00000073792	-1.69015	6.44573	6.98e-12	5.52e-10	10644	IGF2BP2	3	185361527	185542844	-
ENSG00000039068	-2.27563	7.09775	6.96e-12	5.52e-10	999	CDH1	16	68771128	68869445	+
ENSG00000093072	-2.34568	2.93942	7.86e-12	5.96e-10	51816	CECR1	22	17660194	17739125	-
ENSG00000179361	-3.08153	4.31975	8e-12	6e-10	10620	ARID3B	15	74833518	74890472	+
ENSG00000101361	-1.51685	7.04444	7.09e-12	5.59e-10	100302138	NOP56	20	2632791	2639039	+
ENSG00000113532	3.99762	1.99434	6.53e-12	5.44e-10	7903	ST8SIA4	5	100145357	100238970	-
ENSG00000136504	-1.87923	6.03313	7.32e-12	5.73e-10	11143	KAT7	17	47865917	47906458	+
ENSG00000186777	-4.07852	3.15279	6.44e-12	5.44e-10	654254	ZNF732	4	264464	299110	-
ENSG00000120647	-1.65616	4.42345	8.09e-12	6e-10	84318	CCDC77	12	498439	551811	+
ENSG00000233155	-4.16106	2.67215	6.57e-12	5.44e-10		HMGA1P8	2	74645249	74645569	-
ENSG00000186298	-1.58361	8.06136	7.35e-12	5.73e-10	5501	PPP1CC	12	111157485	111180744	-
ENSG00000102290	-2.0524	4.30266	8.11e-12	6e-10	27328	PCDH11X	X	91034260	91878229	+
ENSG00000169330	2.72146	3.26636	8.06e-12	6e-10	23251	KIAA1024	15	79724858	79764632	+
ENSG00000138346	-1.95766	5.02495	7.88e-12	5.96e-10	1763	DNA2	10	70173821	70231879	-
ENSG00000107819	4.12113	3.197	7.43e-12	5.77e-10	81855	SFXN3	10	102790991	102800998	+
ENSG00000155760	-2.57371	6.56227	7.57e-12	5.84e-10	8324	FZD7	2	202899310	202903160	+
ENSG00000005156	-1.60779	6.00178	7.67e-12	5.89e-10	3980	LIG3	17	33307513	33332083	+
ENSG00000104517	-1.61895	7.96462	7.55e-12	5.84e-10	51366	UBR5	8	103264501	103425069	-
ENSG00000099875	-1.63692	5.56672	7.98e-12	6e-10	2872	MKNK2	19	2037470	2051243	-
ENSG00000206688	-3.60253	3.61903	8.55e-12	6.18e-10	100033430	SNORD116-18	15	25330532	25330623	+
ENSG00000132300	-1.3685	6.56147	7.85e-12	5.96e-10	55037	PTCD3	2	86333305	86369280	+
ENSG00000118707	-1.54476	5.70545	8.09e-12	6e-10	60436	TGIF2	20	35201891	35222560	+
ENSG00000197119	-1.74136	5.09516	8.39e-12	6.17e-10	123096	SLC25A29	14	100757448	100772884	-
ENSG00000086712	-1.85271	5.31846	8.42e-12	6.17e-10	55787	TXLNG	X	16804550	16862642	+
ENSG00000056998	-1.66165	5.056	8.55e-12	6.18e-10	8908	GYG2	X	2746829	2800859	+
ENSG00000120539	-1.8948	5.39689	8.54e-12	6.18e-10	84930	MASTL	10	27443753	27475848	+
ENSG00000059588	-2.05689	4.90933	8.82e-12	6.35e-10	6894	TARBP1	1	234527059	234614849	-
ENSG00000124207	-1.50273	7.73025	8.24e-12	6.08e-10	1434	CSE1L	20	47662849	47713489	+
ENSG00000232677	-1.95595	4.4716	9.12e-12	6.45e-10	100506930	LINC00665	19	36803969	36822620	-
ENSG00000146386	-1.82195	4.91852	9.11e-12	6.45e-10	58527	ABRACL	6	139349819	139364439	+
ENSG00000111897	2.15451	7.55104	8.46e-12	6.18e-10	57515	SERINC1	6	122764493	122907269	-
ENSG00000115561	1.79533	5.32098	9.07e-12	6.45e-10	100526767	CHMP3	2	86730554	86948245	-
ENSG00000116670	-2.08689	5.48537	9.05e-12	6.45e-10	10459	MAD2L2	1	11734538	11751707	-
ENSG00000095596	-6.55161	2.8517	6.39e-12	5.44e-10	1592	CYP26A1	10	94833232	94837647	+
ENSG00000165821	-2.78595	6.75324	9.09e-12	6.45e-10	6297	SALL2	14	21989232	22005350	-
ENSG00000168542	7.50093	10.1936	9.34e-12	6.57e-10	1281	COL3A1	2	189839046	189877472	+
ENSG00000155506	-1.57133	7.65797	9.15e-12	6.45e-10	23367	LARP1	5	154092462	154197167	+
ENSG00000141510	-1.76415	5.64524	9.57e-12	6.69e-10	7157	TP53	17	7565097	7590856	-
ENSG00000163132	4.55527	3.49356	1.05e-11	7.19e-10	4487	MSX1	4	4861393	4865663	+
ENSG00000140451	-3.67762	3.41912	1.04e-11	7.13e-10	80119	PIF1	15	65107831	65117867	-
ENSG00000048028	-2.31459	6.38508	9.58e-12	6.69e-10	57646	USP28	11	113668596	113746292	-
ENSG00000131242	-1.77307	5.35405	9.86e-12	6.86e-10	84440	RAB11FIP4	17	29718642	29865236	+
ENSG00000146083	-2.07878	5.02855	1.03e-11	7.12e-10	22838	RNF44	5	175953698	175965026	-
ENSG00000079308	3.06444	4.50558	1.09e-11	7.35e-10	7145	TNS1	2	218664512	218867718	-
ENSG00000116983	5.0249	2.29965	7.11e-12	5.59e-10	51440	HPCAL4	1	40144320	40157361	-
ENSG00000130158	-1.86292	4.31758	1.12e-11	7.45e-10	57572	DOCK6	19	11309971	11373157	-
ENSG00000166881	-1.88227	5.72403	1.02e-11	7.07e-10	23306	TMEM194A	12	57449426	57481846	-
ENSG00000147536	-1.85497	4.82683	1.09e-11	7.35e-10	84296	GINS4	8	41386725	41402565	+
ENSG00000167680	-2.40909	4.34449	1.13e-11	7.52e-10	10501	SEMA6B	19	4542600	4559820	-
ENSG00000180198	-1.75744	5.74588	1.05e-11	7.19e-10	1104	RCC1	1	28832455	28865708	+
ENSG00000204394	-1.42027	5.75594	1.05e-11	7.19e-10	7407	VARS	6	31745295	31763730	-
ENSG00000106992	1.85626	3.83732	1.19e-11	7.65e-10	203	AK1	9	130628759	130640022	-
ENSG00000178568	3.90096	4.18597	1.2e-11	7.65e-10	2066	ERBB4	2	212240446	213403565	-
ENSG00000196705	-1.69272	4.86151	1.14e-11	7.57e-10	170959	ZNF431	19	21324840	21368805	+
ENSG00000070371	-2.03348	4.17441	1.2e-11	7.65e-10	8218	CLTCL1	22	19166986	19279239	-
ENSG00000153107	-1.515	5.79503	1.1e-11	7.36e-10	64682	ANAPC1	2	112523848	112642267	-
ENSG00000163618	2.12085	4.63226	1.19e-11	7.65e-10	8618	CADPS	3	62384022	62861054	-
ENSG00000132388	-1.56348	6.50796	1.09e-11	7.35e-10	7326	UBE2G1	17	4172554	4269923	-
ENSG00000125107	-1.4349	8.37666	1.09e-11	7.35e-10	23019	CNOT1	16	58553855	58663790	-
ENSG00000173757	-1.43417	5.51447	1.16e-11	7.64e-10	6777	STAT5B	17	40351186	40428725	-
ENSG00000135763	-1.63651	4.5769	1.25e-11	7.81e-10	9816	URB2	1	229761981	229795946	+
ENSG00000119139	-1.59561	6.04876	1.16e-11	7.64e-10	9414	TJP2	9	71736224	71870124	+
ENSG00000136110	-6.58556	2.04206	2.3e-12	3.09e-10	11061	LECT1	13	53277399	53313947	-
ENSG00000259007	3.16782	2.67542	1.27e-11	7.81e-10		RP11-463J10.3	14	52433721	52436518	-
ENSG00000197024	-1.74413	5.73869	1.2e-11	7.65e-10	57541	ZNF398	7	148823508	148880116	+
ENSG00000044524	4.76857	2.8769	1.21e-11	7.65e-10	2042	EPHA3	3	89156674	89531284	+
ENSG00000132382	-1.96656	5.54382	1.22e-11	7.7e-10	10514	MYBBP1A	17	4442192	4458926	-
ENSG00000197043	1.46817	6.88587	1.17e-11	7.64e-10	309	ANXA6	5	150480273	150537443	-
ENSG00000197299	-2.17791	4.92418	1.27e-11	7.81e-10	641	BLM	15	91260558	91358859	+
ENSG00000128739	-1.85765	7.88541	1.16e-11	7.64e-10	6638	SNRPN	15	25068794	25223870	+
ENSG00000091409	-2.36643	7.05208	1.18e-11	7.65e-10	3655	ITGA6	2	173292082	173371181	+
ENSG00000003509	-1.81568	5.03908	1.27e-11	7.81e-10	55471	C2orf56	2	37458774	37480546	+
ENSG00000198793	-1.37318	6.78191	1.19e-11	7.65e-10	2475	MTOR	1	11166592	11322564	-
ENSG00000234961	2.2548	7.42424	1.19e-11	7.65e-10		RP11-124N14.3	10	17275324	17276832	-
ENSG00000150471	1.78888	6.23808	1.21e-11	7.67e-10	23284	LPHN3	4	62066976	62938184	+
ENSG00000183765	-2.22947	4.50975	1.37e-11	8.26e-10	11200	CHEK2	22	29083731	29138410	-
ENSG00000148680	-3.96694	2.57421	1.2e-11	7.65e-10	3363	HTR7	10	92500580	92617455	-
ENSG00000164134	-1.36931	7.04714	1.23e-11	7.7e-10	80155	NAA15	4	140222609	140341187	+
ENSG00000215105	1.92775	6.46719	1.24e-11	7.78e-10		TTC3P1	X	74960541	74966749	-
ENSG00000130821	-2.007	5.03851	1.33e-11	8.04e-10	6535	SLC6A8	X	152953554	152962048	+
ENSG00000121297	4.62564	3.62323	1.32e-11	8.03e-10	57616	TSHZ3	19	31765851	31840453	-
ENSG00000066117	-1.32649	6.18241	1.25e-11	7.81e-10	6602	SMARCD1	12	50478755	50494495	+
ENSG00000103995	-1.92252	4.46994	1.4e-11	8.4e-10	22995	CEP152	15	49005125	49103343	-
ENSG00000144283	-1.36879	6.22301	1.26e-11	7.81e-10	8502	PKP4	2	159313476	159539391	+
ENSG00000148843	-1.25772	6.54928	1.26e-11	7.81e-10	22984	PDCD11	10	105156405	105206049	+
ENSG00000164603	1.87611	4.49179	1.41e-11	8.42e-10	154743	C7orf60	7	112459202	112579971	-
ENSG00000183722	3.1378	3.71571	1.48e-11	8.68e-10	10186	LHFP	13	39917029	40177665	-
ENSG00000100226	-1.33235	5.78977	1.32e-11	8.03e-10	9567	GTPBP1	22	39101728	39134304	+
ENSG00000117266	-2.98039	3.39835	1.46e-11	8.65e-10	5129	CDK18	1	205473723	205501921	+
ENSG00000124920	2.51104	4.85607	1.48e-11	8.68e-10	745	C11orf9	11	61520114	61555990	+
ENSG00000119707	-1.453	7.25187	1.32e-11	8.04e-10	58517	RBM25	14	73525144	73588122	+
ENSG00000145284	4.09977	3.64317	1.54e-11	8.93e-10	79966	SCD5	4	83550692	83720010	-
ENSG00000113569	-1.40923	6.77862	1.36e-11	8.21e-10	9631	NUP155	5	37288239	37371283	-
ENSG00000230667	-1.83409	5.36867	1.47e-11	8.65e-10		SETP18	1	92540077	92540968	-
ENSG00000132424	-1.4716	7.56297	1.4e-11	8.4e-10	25957	PNISR	6	99845927	99873207	-
ENSG00000162775	-1.22716	5.51731	1.46e-11	8.65e-10	64783	RBM15	1	110881128	110889299	+
ENSG00000089116	-3.97373	1.79525	1.47e-11	8.66e-10	64211	LHX5	12	113899838	113910085	-
ENSG00000137642	-3.31806	6.1124	1.53e-11	8.9e-10	6653	SORL1	11	121322912	121504387	+
ENSG00000132330	-2.02558	3.94839	1.68e-11	9.51e-10	51540	SCLY	2	238969530	239008054	+
ENSG00000135424	-2.75776	3.67706	1.71e-11	9.67e-10	3679	ITGA7	12	56078352	56109827	-
ENSG00000130826	-1.28714	5.95996	1.51e-11	8.82e-10	100847052	DKC1	X	153991031	154005964	+
ENSG00000151067	2.48692	3.15716	1.72e-11	9.72e-10	775	CACNA1C	12	2079952	2802108	+
ENSG00000173821	-2.04754	6.46995	1.53e-11	8.9e-10	57674	RNF213	17	78234665	78372586	+
ENSG00000171314	-1.63234	5.21564	1.66e-11	9.43e-10	5223	PGAM1	10	99185917	99193198	+
ENSG00000102316	1.57156	7.61988	1.56e-11	8.98e-10	10916	MAGED2	X	54834032	54842445	+
ENSG00000075340	-1.74029	5.59461	1.6e-11	9.16e-10	119	ADD2	2	70834750	70995357	-
ENSG00000053438	5.16511	1.89531	1.6e-11	9.16e-10	4826	NNAT	20	36149617	36152092	+
ENSG00000095002	-1.59904	6.90534	1.61e-11	9.19e-10	4436	MSH2	2	47630108	47789450	+
ENSG00000100714	-1.7736	5.39507	1.74e-11	9.82e-10	4522	MTHFD1	14	64854749	64926725	+
ENSG00000120093	3.90217	3.33417	1.94e-11	1.07e-09	3213	HOXB3	17	46626232	46682274	-
ENSG00000170522	-1.95984	5.3675	1.77e-11	9.92e-10	79071	ELOVL6	4	110967002	111120355	-
ENSG00000168071	-3.67335	2.27707	1.56e-11	8.98e-10	283234	CCDC88B	11	64107695	64125006	+
ENSG00000124588	-1.97396	4.20206	2.02e-11	1.1e-09	4835	NQO2	6	2988221	3019996	+
ENSG00000101040	-1.86734	6.94437	1.78e-11	9.92e-10	23613	ZMYND8	20	45837859	45985567	-
ENSG00000153253	6.17428	1.4332	1.11e-11	7.45e-10	6328	SCN3A	2	165944032	166060577	-
ENSG00000163961	-1.48053	5.95848	1.85e-11	1.02e-09	165918	RNF168	3	196195654	196230639	-
ENSG00000130695	-1.81554	4.84018	2e-11	1.09e-09	64793	CEP85	1	26560691	26605299	+
ENSG00000224078	-2.27237	8.23729	1.83e-11	1.02e-09	100033444	SNHG14	15	25224704	25664609	+
ENSG00000170296	1.28576	6.25597	1.89e-11	1.04e-09	11337	GABARAP	17	7143333	7146089	-
ENSG00000112365	-1.67701	5.29306	1.99e-11	1.09e-09	9841	ZBTB24	6	109783797	109804440	-
ENSG00000105223	1.61846	7.38077	1.89e-11	1.04e-09	23646	PLD3	19	40854491	40886346	+
ENSG00000145632	3.56128	5.93524	2.09e-11	1.12e-09	10769	PLK2	5	57749809	57756087	-
ENSG00000248590	-2.96808	3.52721	2.28e-11	1.2e-09		GLDCP	4	57459170	57461847	+
ENSG00000168938	2.62087	4.2711	2.29e-11	1.2e-09	5480	PPIC	5	122358945	122372436	-
ENSG00000138434	2.02765	5.88213	2.03e-11	1.1e-09	6744	SSFA2	2	182756560	182795465	+
ENSG00000129317	5.95353	3.80883	6.74e-12	5.44e-10	83448	PUS7L	12	44122410	44152620	-
ENSG00000096063	-1.2043	6.70471	1.96e-11	1.07e-09	6732	SRPK1	6	35800743	35889119	-
ENSG00000018189	1.71878	5.4443	2.06e-11	1.11e-09	22902	RUFY3	4	71569921	71673032	+
ENSG00000164692	4.57375	9.1694	2.04e-11	1.1e-09	1278	COL1A2	7	94023873	94060544	+
ENSG00000236360	-2.14206	4.31743	2.36e-11	1.23e-09		RP11-334A14.2	1	53458868	53459374	-
ENSG00000123737	-1.29499	5.41598	2.14e-11	1.15e-09	5393	EXOSC9	4	122722472	122738176	+
ENSG00000148798	3.39509	4.34724	2.35e-11	1.23e-09	9118	INA	10	105036920	105050108	+
ENSG00000146830	-2.09401	5.71037	2.19e-11	1.16e-09	64599	GIGYF1	7	100278172	100287071	-
ENSG00000077092	4.06165	3.18525	2.4e-11	1.24e-09	5915	RARB	3	25215823	25639423	+
ENSG00000097046	-1.60291	5.2418	2.24e-11	1.18e-09	8317	CDC7	1	91966408	91991321	+
ENSG00000149269	-1.63081	6.17381	2.18e-11	1.16e-09	5058	PAK1	11	77032752	77185680	-
ENSG00000168439	-1.40201	6.76012	2.17e-11	1.16e-09	10963	STIP1	11	63952744	63972015	+
ENSG00000165671	-1.57582	7.50848	2.19e-11	1.16e-09	64324	NSD1	5	176560026	176727216	+
ENSG00000106080	2.53861	6.08997	2.36e-11	1.23e-09	55033	FKBP14	7	30050203	30066300	-
ENSG00000091656	2.57121	4.81144	2.45e-11	1.25e-09	79776	ZFHX4	8	77593454	77779521	+
ENSG00000182378	-2.17229	5.92927	2.4e-11	1.24e-09	55344	PLCXD1	X	192989	220023	+
ENSG00000081913	-1.8766	5.08749	2.46e-11	1.25e-09	23239	PHLPP1	18	60382672	60647666	+
ENSG00000141738	-2.9817	2.84717	2.63e-11	1.31e-09	2886	GRB7	17	37894180	37903544	+
ENSG00000183943	-1.85824	4.89842	2.46e-11	1.25e-09	5613	PRKX	X	3522411	3631649	-
ENSG00000134313	1.56986	7.27516	2.3e-11	1.2e-09	57498	KIDINS220	2	8865408	8977760	-
ENSG00000139132	-1.94435	5.67542	2.39e-11	1.24e-09	121512	FGD4	12	32552463	32798984	+
ENSG00000115207	-1.15914	5.89223	2.4e-11	1.24e-09	2976	GTF3C2	2	27548716	27579868	-
ENSG00000143373	-1.44966	5.23986	2.5e-11	1.27e-09	57592	ZNF687	1	151254094	151264381	+
ENSG00000065675	-3.03286	2.45338	2.55e-11	1.29e-09	5588	PRKCQ	10	6469105	6622263	-
ENSG00000135111	3.31586	3.93843	2.88e-11	1.39e-09	6926	TBX3	12	115108059	115121969	-
ENSG00000124942	2.06247	8.94509	2.4e-11	1.24e-09	79026	AHNAK	11	62201016	62323719	-
ENSG00000085511	-1.42442	5.72467	2.51e-11	1.27e-09	4216	MAP3K4	6	161412759	161538417	+
ENSG00000197959	4.26889	2.55938	2.64e-11	1.31e-09	26052	DNM3	1	171810621	172387606	+
ENSG00000101665	2.63814	4.34219	2.92e-11	1.41e-09	4092	SMAD7	18	46446223	46477081	-
ENSG00000076716	-2.6673	5.52191	2.66e-11	1.32e-09	2239	GPC4	X	132434131	132549518	-
ENSG00000258011	-4.34247	2.30443	2.01e-11	1.09e-09		HMGA1P3	12	110867767	110868088	-
ENSG00000248445	-2.39753	3.46839	2.97e-11	1.42e-09		CTB-118N6.3	5	115783243	115843972	+
ENSG00000106683	-1.31264	5.5964	2.58e-11	1.3e-09	3984	LIMK1	7	73497263	73536855	+
ENSG00000197712	2.56355	5.61934	2.72e-11	1.34e-09	92689	FAM114A1	4	38869298	38947360	+
ENSG00000184347	5.60247	4.40432	2.92e-11	1.41e-09	6586	SLIT3	5	168088745	168728133	-
ENSG00000262526	1.24833	6.10265	2.56e-11	1.29e-09		CTD-2545G14.7	17	7143746	7147954	-
ENSG00000165905	-3.77518	2.60532	2.63e-11	1.31e-09	120071	GYLTL1B	11	45943172	45950647	+
ENSG00000144395	-2.4241	3.46658	3.02e-11	1.43e-09	284992	CCDC150	2	197504278	197628214	+
ENSG00000138182	-1.88445	6.12911	2.61e-11	1.31e-09	9585	KIF20B	10	91461367	91534700	+
ENSG00000008394	-3.23584	4.66661	2.98e-11	1.42e-09	4257	MGST1	12	16500076	16762193	+
ENSG00000062725	1.84521	5.88861	2.67e-11	1.32e-09	10513	APPBP2	17	58520520	58603580	-
ENSG00000141480	-1.91475	4.04201	2.98e-11	1.42e-09	409	ARRB2	17	4613784	4624794	+
ENSG00000152061	-1.78919	6.24788	2.64e-11	1.31e-09	9910	RABGAP1L	1	174128548	174964445	+
ENSG00000064933	-1.48255	5.3514	2.75e-11	1.35e-09	5378	PMS1	2	190649107	190742355	+
ENSG00000167528	1.78289	4.54659	3.01e-11	1.42e-09	121274	ZNF641	12	48733791	48745197	-
ENSG00000151135	2.39577	6.36541	2.76e-11	1.35e-09	90488	C12orf23	12	107349497	107372556	+
ENSG00000101407	-1.47689	5.54756	2.77e-11	1.36e-09	9675	TTI1	20	36611409	36661870	-
ENSG00000123560	-3.64844	3.86781	3.21e-11	1.5e-09	5354	PLP1	X	103028647	103047548	+
ENSG00000119203	-1.43306	6.20052	2.72e-11	1.34e-09	51692	CPSF3	2	9563697	9613230	+
ENSG00000120253	-1.33018	6.26165	2.72e-11	1.34e-09	348995	NUP43	6	150045451	150070801	-
ENSG00000171608	-2.16926	3.66713	3.27e-11	1.52e-09	5293	PIK3CD	1	9711790	9789172	+
ENSG00000077312	-1.84119	6.05053	2.84e-11	1.38e-09	6626	SNRPA	19	41256759	41271296	+
ENSG00000085433	2.65434	3.95298	3.27e-11	1.52e-09	22911	WDR47	1	109512836	109584850	-
ENSG00000143190	-1.71219	6.36122	2.85e-11	1.38e-09	5451	POU2F1	1	167190066	167396582	+
ENSG00000204469	-1.95247	7.23557	2.83e-11	1.38e-09	7916	PRRC2A	6	31588497	31605548	+
ENSG00000131844	-1.27262	5.35161	3.01e-11	1.42e-09	64087	MCCC2	5	70883115	70954531	+
ENSG00000026025	2.15352	9.27031	2.87e-11	1.39e-09	7431	VIM	10	17270258	17279592	+
ENSG00000134590	1.49008	5.02557	3.14e-11	1.47e-09	8933	FAM127A	X	134166333	134167576	+
ENSG00000169679	-3.04699	6.25059	3e-11	1.42e-09	699	BUB1	2	111395275	111435691	-
ENSG00000176390	-1.56271	4.36712	3.37e-11	1.54e-09	51379	CRLF3	17	29096406	29151794	-
ENSG00000105699	-1.94989	4.68948	3.32e-11	1.53e-09	51599	LSR	19	35739559	35758865	+
ENSG00000198722	-1.38146	6.10132	3.03e-11	1.43e-09	10497	UNC13B	9	35161999	35405335	+
ENSG00000159593	-1.22686	5.98486	3.08e-11	1.44e-09	8883	NAE1	16	66836778	66907159	-
ENSG00000075461	2.68719	2.25953	3.64e-11	1.61e-09	27092	CACNG4	17	64961026	65029514	+
ENSG00000115687	-2.21303	4.37075	3.46e-11	1.56e-09	23178	PASK	2	242045514	242089679	-
ENSG00000241945	-1.49339	4.95388	3.39e-11	1.54e-09	5822	PWP2	21	45527176	45551063	+
ENSG00000207236	-2.45185	4.36443	3.68e-11	1.62e-09		SNORD116-21	15	25333951	25334042	+
ENSG00000224113	-1.38652	4.96108	3.38e-11	1.54e-09		RP5-837J1.2	17	33332107	33336762	+
ENSG00000147454	-1.791	5.2995	3.41e-11	1.54e-09	51312	SLC25A37	8	23386318	23432976	+
ENSG00000141682	-3.77124	4.68604	3.81e-11	1.64e-09	5366	PMAIP1	18	57567180	57571538	+
ENSG00000163297	2.03278	4.4298	3.68e-11	1.62e-09	118429	ANTXR2	4	80822303	81046608	-
ENSG00000106392	-1.98474	6.23054	3.29e-11	1.53e-09	56913	C1GALT1	7	7196565	7288251	+
ENSG00000255152	-1.98146	3.52365	3.89e-11	1.66e-09	401251	MSH5-SAPCD1	6	31707797	31732628	+
ENSG00000160789	2.02091	5.63434	3.46e-11	1.56e-09	4000	LMNA	1	156052364	156109880	+
ENSG00000197747	2.58744	5.22108	3.65e-11	1.61e-09	6281	S100A10	1	151955391	151966866	-
ENSG00000241186	-7.91528	3.44768	1.83e-11	1.02e-09	6997	TDGF1	3	46616045	46668033	+
ENSG00000140807	2.55633	3.80596	3.87e-11	1.65e-09	85407	NKD1	16	50582241	50670647	+
ENSG00000101974	-1.40446	6.29004	3.34e-11	1.54e-09	286410	ATP11C	X	138808505	139027435	-
ENSG00000175395	2.03396	3.32221	3.92e-11	1.67e-09	219749	ZNF25	10	38238500	38265561	-
ENSG00000224660	1.80969	4.43489	3.78e-11	1.64e-09	100505696	AC087590.3	3	15295691	15306000	+
ENSG00000120709	-1.15285	5.95909	3.39e-11	1.54e-09	51307	FAM53C	5	137667624	137685416	+
ENSG00000089006	-1.16711	6.28023	3.38e-11	1.54e-09	27131	SNX5	20	17922241	17949623	-
ENSG00000106780	2.58003	3.48193	4.02e-11	1.7e-09	1955	MEGF9	9	123363091	123476748	-
ENSG00000171681	-1.36684	7.01755	3.34e-11	1.54e-09	55729	ATF7IP	12	14518610	14651697	+
ENSG00000171492	-1.63755	5.21375	3.59e-11	1.6e-09	55144	LRRC8D	1	90286573	90402170	+
ENSG00000108395	-1.37241	6.24776	3.41e-11	1.54e-09	4591	TRIM37	17	57059999	57184282	-
ENSG00000122591	-1.21187	6.33393	3.42e-11	1.54e-09	84668	FAM126A	7	22980878	23053749	-
ENSG00000176485	-4.65208	2.82947	2.94e-11	1.41e-09	11145	PLA2G16	11	63340667	63384355	-
ENSG00000084070	2.06001	3.10999	4.16e-11	1.74e-09	64744	SMAP2	1	40810522	40888998	+
ENSG00000112118	-2.14903	7.10599	3.42e-11	1.54e-09	4172	MCM3	6	52128807	52149582	-
ENSG00000184697	-3.09275	6.10185	3.64e-11	1.61e-09	9074	CLDN6	16	3056167	3070072	-
ENSG00000111058	-2.19139	4.12399	4.17e-11	1.74e-09	79611	ACSS3	12	81331594	81650533	+
ENSG00000215417	-2.09485	4.40528	4.07e-11	1.71e-09	406952	MIR17HG	13	92000074	92006833	+
ENSG00000130713	-1.37952	5.24574	3.75e-11	1.64e-09	23404	EXOSC2	9	133569108	133580248	+
ENSG00000177602	-2.75435	3.33611	4.36e-11	1.8e-09	83903	GSG2	17	3627211	3630067	+
ENSG00000150551	3.83532	3.23162	4.36e-11	1.8e-09	116372	LYPD1	2	133402426	133429152	-
ENSG00000133835	-1.61273	7.1468	3.58e-11	1.6e-09	3295	HSD17B4	5	118788138	118878028	+
ENSG00000198521	-1.62411	5.65078	3.7e-11	1.62e-09	7594	ZNF43	19	21990128	22018977	-
ENSG00000175832	-2.6453	3.90566	4.35e-11	1.8e-09	2118	ETV4	17	41605212	41656988	-
ENSG00000136279	1.33288	5.45106	3.79e-11	1.64e-09	28988	DBNL	7	44084232	44109055	+
ENSG00000111581	-1.36828	6.10893	3.7e-11	1.62e-09	57122	NUP107	12	69080514	69136785	+
ENSG00000084090	-1.08565	7.45849	3.63e-11	1.61e-09	56910	STARD7	2	96850597	96874563	-
ENSG00000235008	-2.46231	4.06817	4.41e-11	1.81e-09		RP3-497J21.1	6	167114582	167116327	-
ENSG00000130635	4.04804	7.2882	3.82e-11	1.64e-09	1289	COL5A1	9	137533620	137736686	+
ENSG00000125285	-4.39779	1.70002	3.7e-11	1.62e-09	11166	SOX21	13	95361886	95364389	-
ENSG00000179299	-2.54369	3.77494	4.47e-11	1.83e-09	79730	NSUN7	4	40751914	40812002	+
ENSG00000071553	1.35088	5.25089	3.99e-11	1.69e-09	537	ATP6AP1	X	153656978	153664862	+
ENSG00000141736	-1.8094	7.0556	3.78e-11	1.64e-09	2064	ERBB2	17	37844167	37886679	+
ENSG00000143799	-2.09234	7.48007	3.78e-11	1.64e-09	142	PARP1	1	226548392	226595780	-
ENSG00000111707	-1.13508	6.15175	3.86e-11	1.65e-09	64426	SUDS3	12	118814185	118855840	+
ENSG00000260798	-2.23314	3.92179	4.55e-11	1.85e-09		RP11-354M1.2	16	68848233	68857429	-
ENSG00000071564	-1.39878	6.6221	3.86e-11	1.65e-09	6929	TCF3	19	1609291	1652604	-
ENSG00000172795	-1.64436	7.83668	3.83e-11	1.64e-09	167227	DCP2	5	112312399	112356667	+
ENSG00000095739	2.58386	6.34167	4.07e-11	1.71e-09	25805	BAMBI	10	28966271	28971868	+
ENSG00000171867	2.44874	5.23439	4.28e-11	1.78e-09	5621	PRNP	20	4666882	4682236	+
ENSG00000166311	2.91251	2.94588	4.72e-11	1.88e-09	6609	SMPD1	11	6411655	6416228	+
ENSG00000137573	3.26769	6.91434	4.06e-11	1.71e-09	23213	SULF1	8	70378859	70573150	+
ENSG00000182175	-2.10114	3.68812	4.65e-11	1.87e-09	56963	RGMA	15	93586636	93632433	-
ENSG00000146700	-2.72399	3.00306	4.91e-11	1.93e-09	136853	SRCRB4D	7	76018651	76039012	-
ENSG00000051108	2.42215	4.93335	4.63e-11	1.87e-09	9709	HERPUD1	16	56965960	56977798	+
ENSG00000198408	-1.42827	7.52444	4.02e-11	1.7e-09	10724	MGEA5	10	103544200	103578696	-
ENSG00000119969	-2.77012	6.69805	4.11e-11	1.72e-09	3070	HELLS	10	96305547	96373662	+
ENSG00000005100	-2.23927	4.81264	4.55e-11	1.85e-09	56919	DHX33	17	5344232	5372380	-
ENSG00000138080	3.91754	4.67926	4.93e-11	1.93e-09	11117	EMILIN1	2	27301435	27309271	+
ENSG00000182742	4.4505	1.73917	3.57e-11	1.6e-09	3214	HOXB4	17	46652875	46657473	-
ENSG00000160208	-1.26285	6.00991	4.19e-11	1.75e-09	23076	RRP1B	21	45079429	45115958	+
ENSG00000112139	3.29594	2.48651	5.07e-11	1.97e-09	266727	MDGA1	6	37598455	37667082	-
ENSG00000134202	2.99667	3.45749	5.08e-11	1.97e-09	2947	GSTM3	1	110276554	110284384	-
ENSG00000168502	-1.70889	5.04592	4.42e-11	1.82e-09	23255	SOGA2	18	8705659	8832776	+
ENSG00000141456	-1.92149	5.17759	4.5e-11	1.84e-09	27043	PELP1	17	4574679	4607632	-
ENSG00000091651	-1.99876	4.55117	4.71e-11	1.87e-09	23594	ORC6	16	46723555	46732306	+
ENSG00000102181	1.46338	4.63987	4.59e-11	1.86e-09	83692	CD99L2	X	149934810	150067289	-
ENSG00000135083	-2.42905	3.65084	5.13e-11	1.99e-09	79616	CCNJL	5	159678659	159772403	-
ENSG00000106278	-2.71498	6.24391	4.26e-11	1.77e-09	5803	PTPRZ1	7	121513143	121702090	+
ENSG00000020922	-1.58974	4.9934	4.61e-11	1.87e-09	4361	MRE11A	11	94152895	94227074	-
ENSG00000088970	-1.392	4.86616	4.65e-11	1.87e-09		PLK1S1	20	21106624	21227260	+
ENSG00000196422	-1.65773	4.80698	4.74e-11	1.88e-09	9858	PPP1R26	9	138371648	138380739	+
ENSG00000127863	2.19085	4.96614	4.68e-11	1.87e-09	55504	TNFRSF19	13	24144509	24250232	+
ENSG00000124374	-1.93859	4.41156	4.97e-11	1.95e-09	400961	PAIP2B	2	71409869	71454213	-
ENSG00000042088	-1.55557	4.74513	4.9e-11	1.93e-09	55775	TDP1	14	90421283	90511106	+
ENSG00000178031	3.97892	3.81434	5.51e-11	2.09e-09	92949	ADAMTSL1	9	18473892	18910948	+
ENSG00000085840	-2.79519	4.47493	5.21e-11	2e-09	4998	ORC1	1	52838501	52870131	-
ENSG00000253729	-1.88942	8.79472	4.44e-11	1.82e-09	5591	PRKDC	8	48685669	48872743	-
ENSG00000081377	-1.42636	5.50554	4.68e-11	1.87e-09	8555	CDC14B	9	99252523	99382112	-
ENSG00000129667	-2.89897	2.12666	4.68e-11	1.87e-09	79651	RHBDF2	17	74466973	74497872	-
ENSG00000035141	-1.48627	5.31025	4.79e-11	1.89e-09	84908	FAM136A	2	70523107	70529222	-
ENSG00000131370	1.86518	4.52223	5.19e-11	2e-09	9467	SH3BP5	3	15296360	15382875	-
ENSG00000102554	2.63825	3.31478	5.69e-11	2.11e-09	688	KLF5	13	73629114	73651676	+
ENSG00000089847	-3.68056	1.94875	4.71e-11	1.87e-09	170961	ANKRD24	19	4186267	4224811	+
ENSG00000183044	2.49451	4.52235	5.23e-11	2e-09	18	ABAT	16	8768422	8878432	+
ENSG00000138750	-1.23477	6.02549	4.69e-11	1.87e-09	53371	NUP54	4	77035812	77069668	-
ENSG00000170899	1.89585	5.11293	5.03e-11	1.96e-09	2941	GSTA4	6	52842751	52860176	-
ENSG00000161249	-2.53094	3.99512	5.62e-11	2.1e-09	93099	DMKN	19	35988122	36004560	-
ENSG00000105877	-2.42991	4.17614	5.5e-11	2.09e-09	8701	DNAH11	7	21582833	21941457	+
ENSG00000164626	-4.33102	2.96201	5.24e-11	2e-09	8645	KCNK5	6	39156749	39197226	-
ENSG00000125871	-1.45414	4.87965	5.1e-11	1.98e-09	92667	C20orf72	20	17949556	17971765	+
ENSG00000165929	-2.01599	4.09227	5.52e-11	2.09e-09	123036	TC2N	14	92246095	92333880	-
ENSG00000120708	3.517	6.46553	4.99e-11	1.95e-09	7045	TGFBI	5	135364584	135399507	+
ENSG00000174099	4.42078	3.40227	5.63e-11	2.1e-09	253827	MSRB3	12	65672423	65882024	+
ENSG00000198087	-1.55704	6.26232	4.88e-11	1.92e-09	23607	CD2AP	6	47445525	47594999	+
ENSG00000135525	-2.67878	4.78153	5.47e-11	2.08e-09	9053	MAP7	6	136663875	136871646	-
ENSG00000115107	-3.34175	2.97748	5.7e-11	2.11e-09	55240	STEAP3	2	119981384	120023228	+
ENSG00000178409	-3.11332	4.56237	5.6e-11	2.1e-09	57673	BEND3	6	107386386	107436473	-
ENSG00000132819	-2.25428	3.81958	5.86e-11	2.16e-09	55544	RBM38	20	55966463	55984389	+
ENSG00000148926	-3.79444	4.40524	5.95e-11	2.18e-09	133	ADM	11	10326227	10328944	+
ENSG00000151617	2.87142	5.12456	5.53e-11	2.09e-09	1909	EDNRA	4	148402069	148466106	+
ENSG00000160973	-2.55992	3.81399	6.05e-11	2.21e-09	8928	FOXH1	8	145698795	145701718	-
ENSG00000160145	2.06375	4.66932	5.58e-11	2.1e-09	8997	KALRN	3	123798870	124440036	+
ENSG00000172020	3.0075	5.05594	5.51e-11	2.09e-09	2596	GAP43	3	115342171	115440337	+
ENSG00000178425	-1.60982	4.22088	5.87e-11	2.16e-09	221294	NT5DC1	6	116422012	116566855	+
ENSG00000136542	4.01166	2.38077	4.74e-11	1.88e-09	11227	GALNT5	2	158114110	158170723	+
ENSG00000004139	2.09325	4.15052	6.09e-11	2.21e-09	23098	SARM1	17	26691378	26728065	+
ENSG00000173065	-1.81117	4.67786	5.8e-11	2.14e-09	55731	FAM222B	17	27082996	27182250	-
ENSG00000255717	-1.38961	7.02655	5.15e-11	1.99e-09	23642	SNHG1	11	62619460	62623386	-
ENSG00000185513	-1.73295	3.5951	6.26e-11	2.26e-09	26013	L3MBTL1	20	42136320	42179590	+
ENSG00000141503	-1.3772	5.07286	5.59e-11	2.1e-09	50488	MINK1	17	4736683	4801356	+
ENSG00000058600	-1.46821	5.25038	5.5e-11	2.09e-09	55718	POLR3E	16	22308730	22346424	+
ENSG00000143033	-1.58783	6.67703	5.24e-11	2e-09	22823	MTF2	1	93544792	93604638	+
ENSG00000120685	-1.72749	4.47264	6.06e-11	2.21e-09	80209	PROSER1	13	39584002	39612252	-
ENSG00000254934	-7.40116	2.61708	1.43e-11	8.51e-10	100616234	MIR4454	11	27639173	27656174	-
ENSG00000111052	1.83981	5.09781	5.71e-11	2.11e-09	8825	LIN7A	12	81186299	81331704	-
ENSG00000267023	1.93465	4.05545	6.42e-11	2.3e-09		LRRC37A16P	17	66121918	66148609	-
ENSG00000126010	-5.48215	3.88259	6.74e-11	2.37e-09	2925	GRPR	X	16141679	16171144	+
ENSG00000137713	-1.64175	5.79086	5.66e-11	2.11e-09	5519	PPP2R1B	11	111597632	111637151	-
ENSG00000235590	-4.10999	2.56918	6.13e-11	2.22e-09	149775	GNAS-AS1	20	57393974	57425958	-
ENSG00000142864	-1.44393	8.28713	5.46e-11	2.08e-09	26135	SERBP1	1	67873493	67896098	-
ENSG00000168487	3.04368	4.38542	6.73e-11	2.37e-09	649	BMP1	8	22022249	22069839	+
ENSG00000091009	-1.16395	6.6248	5.55e-11	2.09e-09	54439	RBM27	5	145583113	145718814	+
ENSG00000130182	-8.30818	2.29024	5e-12	4.87e-10	84891	ZSCAN10	16	3138891	3149318	-
ENSG00000179041	-1.79448	3.61353	6.85e-11	2.39e-09	23212	RRS1	8	67341263	67342966	+
ENSG00000162769	-1.90935	5.36178	5.96e-11	2.18e-09	28982	FLVCR1	1	213031597	213072705	+
ENSG00000063180	-1.808	4.59114	6.22e-11	2.25e-09	770	CA11	19	49141272	49149451	-
ENSG00000157514	1.99777	4.20475	6.72e-11	2.37e-09	1831	TSC22D3	X	106956451	107020572	-
ENSG00000166860	-1.39416	5.20689	6.03e-11	2.2e-09	9880	ZBTB39	12	57392618	57400230	-
ENSG00000136159	-1.66372	4.65522	6.49e-11	2.31e-09	55270	NUDT15	13	48611703	48621282	+
ENSG00000113649	-1.51584	6.64093	5.75e-11	2.13e-09	10915	TCERG1	5	145826874	145891524	+
ENSG00000198346	-1.62527	4.57223	6.54e-11	2.32e-09	126017	ZNF813	19	53970989	54006950	+
ENSG00000197417	-1.34155	4.65348	6.43e-11	2.3e-09	23729	SHPK	17	3511556	3539616	-
ENSG00000104368	3.43683	4.00706	7.29e-11	2.5e-09	5327	PLAT	8	42032236	42065242	-
ENSG00000105290	2.51388	4.13806	6.92e-11	2.41e-09	333	APLP1	19	36358801	36370693	+
ENSG00000132669	3.64409	3.31551	7.53e-11	2.56e-09	54453	RIN2	20	19867165	19983101	+
ENSG00000160688	-1.52059	4.8111	6.63e-11	2.34e-09	80308	FLAD1	1	154955814	154965587	+
ENSG00000105520	2.50564	3.35854	7.57e-11	2.57e-09	64748	LPPR2	19	11466062	11476374	+
ENSG00000164715	-1.39608	5.35848	6.32e-11	2.27e-09	22853	LMTK2	7	97736197	97838945	+
ENSG00000116478	-1.05216	6.26579	6.14e-11	2.22e-09	3065	HDAC1	1	32757687	32799236	+
ENSG00000168769	2.11223	5.28248	6.46e-11	2.3e-09	54790	TET2	4	106067032	106200973	+
ENSG00000213740	-1.26136	5.76681	6.29e-11	2.26e-09		RP13-178D16.2	X	68003315	68004909	+
ENSG00000141934	-4.51973	2.16628	5.88e-11	2.16e-09	8612	PPAP2C	19	281043	291393	-
ENSG00000178921	-1.80403	5.89333	6.49e-11	2.31e-09	5198	PFAS	17	8150936	8173809	+
ENSG00000129351	-1.83594	7.97463	6.29e-11	2.26e-09	3609	ILF3	19	10764937	10803093	+
ENSG00000164024	-1.39533	6.06135	6.49e-11	2.31e-09	23173	METAP1	4	99916771	99983964	+
ENSG00000142207	-1.27185	5.48944	6.74e-11	2.37e-09	9875	URB1	21	33683329	33765335	-
ENSG00000213465	-1.75351	5.08208	7.06e-11	2.44e-09	402	ARL2	11	64781585	64789656	+
ENSG00000108511	5.20698	2.26419	7.07e-11	2.44e-09	3216	HOXB6	17	46671639	46682354	-
ENSG00000082014	2.68133	4.23767	8.11e-11	2.72e-09	6604	SMARCD3	7	150935850	150974982	-
ENSG00000112182	2.06972	4.09216	7.8e-11	2.64e-09	60468	BACH2	6	90636248	91006627	-
ENSG00000013573	-2.42675	3.92409	8e-11	2.69e-09	1663	DDX11	12	31226779	31257725	+
ENSG00000115159	-1.58404	5.4027	7.04e-11	2.44e-09	2820	GPD2	2	157291802	157470247	+
ENSG00000046889	-2.72389	4.90312	7.44e-11	2.55e-09	80243	PREX2	8	68864353	69149265	+
ENSG00000110660	-1.47957	4.76837	7.53e-11	2.56e-09	54733	SLC35F2	11	107661717	107799019	-
ENSG00000126602	-1.40749	6.18983	6.85e-11	2.39e-09	10131	TRAP1	16	3701640	3767598	-
ENSG00000135046	5.81084	4.55534	8.6e-11	2.82e-09	301	ANXA1	9	75766673	75785309	+
ENSG00000168615	2.61801	6.49623	7.07e-11	2.44e-09	8754	ADAM9	8	38854388	38962663	+
ENSG00000109861	-1.90659	7.41362	6.84e-11	2.39e-09	1075	CTSC	11	88026778	88070955	-
ENSG00000247556	-1.41526	7.61086	6.85e-11	2.39e-09	729082	OIP5-AS1	15	41576188	41601901	+
ENSG00000247626	-1.84834	3.43775	8.59e-11	2.82e-09	92935	MARS2	2	198570087	198573113	+
ENSG00000174371	-1.76576	4.50467	7.96e-11	2.68e-09	9156	EXO1	1	242011269	242058450	+
ENSG00000184702	1.96779	3.66736	8.4e-11	2.78e-09	2812	38596	22	19701987	19712295	+
ENSG00000166261	-1.3985	4.51194	8.19e-11	2.74e-09	7753	ZNF202	11	123594885	123612383	-
ENSG00000092199	-1.0773	8.36308	7.13e-11	2.46e-09	3183	HNRNPC	14	21677295	21737653	-
ENSG00000004478	-1.34518	6.55154	7.3e-11	2.5e-09	2288	FKBP4	12	2904119	2914576	+
ENSG00000087299	-2.23113	3.37031	9.23e-11	2.98e-09	79944	L2HGDH	14	50704281	50779266	-
ENSG00000006453	-1.9283	4.64337	8.48e-11	2.79e-09	55971	BAIAP2L1	7	97920963	98030380	-
ENSG00000196218	-3.22784	3.04209	9.44e-11	3.02e-09	6261	RYR1	19	38924340	39078204	+
ENSG00000134138	2.98595	4.81804	8.4e-11	2.78e-09	4212	MEIS2	15	37181409	37393504	-
ENSG00000121579	-1.13663	7.14448	7.5e-11	2.56e-09	80218	NAA50	3	113437841	113465147	-
ENSG00000171812	4.22791	4.01703	9.59e-11	3.06e-09	1296	COL8A2	1	36560837	36590821	-
ENSG00000007237	2.19486	5.60444	8.44e-11	2.78e-09	8522	GAS7	17	9813926	10101868	-
ENSG00000128567	-3.92753	8.65806	7.63e-11	2.59e-09	5420	PODXL	7	131185021	131242976	-
ENSG00000244879	-1.84605	4.61093	8.53e-11	2.81e-09	100129387	GABPB1-AS1	15	50647156	50659636	+
ENSG00000135749	-1.49666	4.95016	8.24e-11	2.74e-09	80003	PCNXL2	1	233119881	233431459	-
ENSG00000164574	2.0705	5.76616	8.22e-11	2.74e-09	55568	GALNT10	5	153570290	153800544	+
ENSG00000267512	-2.02793	3.47605	9.74e-11	3.09e-09		CTC-250I14.3	19	13250431	13251961	-
ENSG00000130055	-3.45141	2.41423	9.87e-11	3.11e-09	54857	GDPD2	X	69642881	69653240	+
ENSG00000198796	3.82188	4.31722	9.92e-11	3.12e-09	115701	ALPK2	18	56148479	56296189	-
ENSG00000106263	-1.36615	7.38652	7.88e-11	2.66e-09	8662	EIF3B	7	2393721	2420380	+
ENSG00000157110	-2.4506	4.60623	9.3e-11	3e-09	11030	RBPMS	8	30241944	30429778	+
ENSG00000107984	5.17724	3.53289	9.96e-11	3.12e-09	22943	DKK1	10	54074056	54077802	+
ENSG00000148541	4.24336	1.43158	6.9e-11	2.41e-09	220965	FAM13C	10	61005890	61122939	-
ENSG00000103194	-1.15498	6.14195	8.1e-11	2.72e-09	9100	USP10	16	84733584	84813528	+
ENSG00000177432	2.5512	2.57877	1.02e-10	3.19e-09	266812	NAP1L5	4	89617066	89619386	-
ENSG00000131373	-1.92253	4.25832	9.76e-11	3.09e-09	26061	HACL1	3	15602211	15643338	-
ENSG00000182809	4.13549	2.45575	9.89e-11	3.12e-09	1397	CRIP2	14	105939299	105946499	+
ENSG00000070081	1.92055	5.11761	9.15e-11	2.96e-09	4925	NUCB2	11	17229700	17371521	+
ENSG00000115368	-1.3788	6.01934	8.43e-11	2.78e-09	84128	WDR75	2	190306159	190340291	+
ENSG00000069011	7.88418	2.31844	1.75e-11	9.85e-10	5307	PITX1	5	134362615	134370503	-
ENSG00000146674	5.60163	6.93318	9.49e-11	3.03e-09	3486	IGFBP3	7	45951951	45961473	-
ENSG00000198589	-1.28561	7.15962	8.25e-11	2.74e-09	987	LRBA	4	151185594	151936879	-
ENSG00000185666	-2.29961	2.85941	1.05e-10	3.25e-09	8224	SYN3	22	32908539	33454358	-
ENSG00000261312	-1.63063	4.52159	9.43e-11	3.02e-09		AC002550.5	16	19717673	19726705	+
ENSG00000166197	-1.21255	6.88689	8.39e-11	2.78e-09	9221	NOLC1	10	103911933	103923627	+
ENSG00000178074	-1.41511	5.07812	9.06e-11	2.95e-09	205327	C2orf69	2	200775979	200820658	+
ENSG00000204650	-1.51982	4.37516	9.44e-11	3.02e-09	147081	AC126544.2	17	43697694	43725582	+
ENSG00000198131	-1.48225	5.0981	9.1e-11	2.96e-09	27300	ZNF544	19	58740070	58775010	+
ENSG00000156453	-3.57894	5.01339	9.71e-11	3.09e-09	5097	PCDH1	5	141232938	141258811	-
ENSG00000171793	-1.35849	5.26949	8.98e-11	2.93e-09	1503	CTPS1	1	41445007	41478235	+
ENSG00000177981	1.92362	3.64976	1.06e-10	3.27e-09	140461	ASB8	12	48541571	48574996	-
ENSG00000158270	3.70245	4.9708	1.05e-10	3.26e-09	81035	COLEC12	18	319361	500722	-
ENSG00000162601	-1.42707	5.86247	8.94e-11	2.92e-09	114803	MYSM1	1	59120411	59165764	-
ENSG00000183196	-3.70807	2.60549	1.09e-10	3.31e-09	4166	CHST6	16	75510949	75529282	-
ENSG00000161551	-1.64255	4.37348	1e-10	3.15e-09	84765	ZNF577	19	52359055	52394203	-
ENSG00000143344	2.78268	3.71122	1.11e-10	3.35e-09	23179	RGL1	1	183605208	183897666	+
ENSG00000168671	-4.0752	1.48506	7.06e-11	2.44e-09	167127	UGT3A2	5	36035119	36071460	-
ENSG00000165934	-1.11957	6.92989	8.84e-11	2.9e-09	53981	CPSF2	14	92588281	92630755	+
ENSG00000145431	4.02693	4.37575	1.13e-10	3.4e-09	56034	PDGFC	4	157681606	157892546	-
ENSG00000204217	2.09948	6.51003	9.11e-11	2.96e-09	659	BMPR2	2	203241659	203432474	+
ENSG00000129354	-2.65399	4.12591	1.1e-10	3.35e-09	10053	AP1M2	19	10683347	10697991	-
ENSG00000133872	1.48258	7.42199	8.99e-11	2.93e-09	51669	TMEM66	8	29920528	29940723	-
ENSG00000235602	-7.56719	2.71693	3.22e-11	1.5e-09		POU5F1P3	12	8286372	8287447	-
ENSG00000224186	1.70949	4.37301	1.07e-10	3.27e-09	100996485	CTC-203F4.1	5	134368970	134691744	+
ENSG00000006634	-1.78144	4.49477	1.06e-10	3.27e-09	10926	DBF4	7	87505531	87538856	+
ENSG00000261685	3.19226	2.18279	1.18e-10	3.49e-09		RP11-401P9.4	16	50679720	50683160	+
ENSG00000116237	-1.27	6.78622	9.4e-11	3.02e-09	23463	ICMT	1	6281252	6296032	-
ENSG00000111846	-2.19446	5.21046	1.02e-10	3.19e-09	2651	GCNT2	6	10492456	10629601	+
ENSG00000170473	-1.17801	4.59124	1.06e-10	3.27e-09	84305	WIBG	12	56295197	56326402	-
ENSG00000054690	-2.15813	4.39564	1.11e-10	3.35e-09	57475	PLEKHH1	14	68000018	68056329	+
ENSG00000116729	2.09061	5.8347	9.8e-11	3.1e-09	79971	WLS	1	68564142	68698803	-
ENSG00000135747	-1.68689	3.61489	1.16e-10	3.45e-09	93474	ZNF670	1	247108849	247242113	-
ENSG00000196604	-2.96354	2.22721	1.13e-10	3.4e-09	728378	POTEF	2	130831108	130886795	-
ENSG00000197275	-1.31759	4.76636	1.07e-10	3.27e-09	25788	RAD54B	8	95384188	95487337	-
ENSG00000204410	-2.01602	3.7404	1.19e-10	3.5e-09	4439	MSH5	6	31707725	31732622	+
ENSG00000130935	-1.26486	6.17964	9.78e-11	3.09e-09	25926	NOL11	17	65713949	65740647	+
ENSG00000198952	-1.07474	6.56457	9.74e-11	3.09e-09	23381	SMG5	1	156219015	156252616	-
ENSG00000182963	-2.06176	5.78193	1.01e-10	3.16e-09	10052	GJC1	17	42875816	42908184	-
ENSG00000183199	-1.22047	8.21922	9.74e-11	3.09e-09		HSP90AB3P	4	88812995	88815167	+
ENSG00000233101	3.19788	2.68273	1.26e-10	3.61e-09	404266	HOXB-AS3	17	46626992	46683776	+
ENSG00000162733	5.19585	3.74727	1.27e-10	3.62e-09	4921	DDR2	1	162601163	162750237	+
ENSG00000108561	-1.24931	6.662	9.95e-11	3.12e-09	708	C1QBP	17	5336097	5352150	-
ENSG00000013523	-1.53276	4.18761	1.17e-10	3.48e-09	23357	ANGEL1	14	77253588	77292589	-
ENSG00000232842	-1.89559	3.54153	1.26e-10	3.61e-09		RP5-961K14.1	X	95228333	95229313	-
ENSG00000047230	-1.44608	5.5824	1.04e-10	3.22e-09	56474	CTPS2	X	16606126	16731059	-
ENSG00000163520	2.01439	6.21504	1.05e-10	3.26e-09	2199	FBLN2	3	13573824	13679922	+
ENSG00000117152	6.70246	3.78969	1.07e-10	3.27e-09	5999	RGS4	1	163038565	163046592	+
ENSG00000185670	-1.67287	3.98237	1.22e-10	3.56e-09	79842	ZBTB3	11	62515795	62521660	-
ENSG00000178104	1.33076	5.67273	1.06e-10	3.26e-09	100996724	PDE4DIP	1	144836157	145076186	-
ENSG00000100033	-3.47355	3.38624	1.32e-10	3.71e-09	5625	PRODH	22	18900294	18924066	-
ENSG00000149294	3.45786	5.60119	1.14e-10	3.42e-09	4684	NCAM1	11	112831997	113149158	+
ENSG00000174574	-1.40821	7.07513	1.04e-10	3.23e-09	79647	AKIRIN1	1	39456895	39471731	+
ENSG00000103544	-1.05876	5.88855	1.07e-10	3.27e-09	57020	C16orf62	16	19566562	19718115	+
ENSG00000184887	1.88601	3.88869	1.29e-10	3.67e-09	90135	BTBD6	14	105714827	105717430	+
ENSG00000145391	1.86116	5.33009	1.14e-10	3.42e-09	80854	SETD7	4	140417243	140477928	-
ENSG00000151576	-1.44021	5.09528	1.14e-10	3.41e-09	79691	QTRTD1	3	113724680	113807269	+
ENSG00000182168	3.78491	4.27487	1.3e-10	3.67e-09	8633	UNC5C	4	96083655	96470357	-
ENSG00000205937	-1.10762	6.26105	1.07e-10	3.27e-09	10921	RNPS1	16	2303117	2318413	-
ENSG00000160949	-2.38101	4.47551	1.24e-10	3.59e-09	4796	TONSL	8	145654165	145669827	-
ENSG00000125703	-1.83021	4.06821	1.27e-10	3.64e-09	84938	ATG4C	1	63249806	63331184	+
ENSG00000168152	-1.57239	4.47701	1.21e-10	3.55e-09	79725	THAP9	4	83821837	83841438	+
ENSG00000132182	-2.8829	4.57858	1.22e-10	3.56e-09	23225	NUP210	3	13357737	13461809	-
ENSG00000105974	2.70761	3.24777	1.39e-10	3.84e-09	857	CAV1	7	116164839	116201233	+
ENSG00000064692	2.09638	4.01613	1.29e-10	3.67e-09	9627	SNCAIP	5	121647049	121799914	+
ENSG00000197472	-2.29853	3.07202	1.38e-10	3.81e-09	57116	ZNF695	1	247108849	247171395	-
ENSG00000110693	3.00481	3.64155	1.38e-10	3.81e-09	55553	SOX6	11	15987995	16761138	-
ENSG00000206053	-1.04721	6.77862	1.09e-10	3.31e-09	90861	HN1L	16	1728257	1752281	+
ENSG00000011105	1.5967	5.03634	1.21e-10	3.55e-09	10867	TSPAN9	12	3186521	3395730	+
ENSG00000183840	3.63409	2.9549	1.42e-10	3.9e-09	2863	GPR39	2	133174147	133404132	+
ENSG00000006042	1.64769	5.59023	1.16e-10	3.45e-09	26022	TMEM98	17	31254928	31272124	+
ENSG00000100297	-2.49409	6.01667	1.13e-10	3.4e-09	4174	MCM5	22	35796056	35820495	+
ENSG00000126456	-1.51698	4.7443	1.24e-10	3.59e-09	3661	IRF3	19	50162829	50169132	-
ENSG00000182718	2.80659	6.50912	1.15e-10	3.43e-09	302	ANXA2	15	60639333	60695082	-
ENSG00000164045	-2.14678	4.90824	1.23e-10	3.57e-09	993	CDC25A	3	48198636	48229892	-
ENSG00000138442	-1.59133	4.86165	1.23e-10	3.58e-09	55759	WDR12	2	203745323	203879521	-
ENSG00000164330	5.05504	1.37117	1.22e-10	3.56e-09	1879	EBF1	5	158122928	158526769	-
ENSG00000204253	-1.10024	7.18042	1.1e-10	3.35e-09		AC019178.1	2	190788062	190788942	+
ENSG00000258504	-1.63152	3.62386	1.36e-10	3.8e-09		RP11-638I2.6	14	100757453	100760993	+
ENSG00000180921	-2.15797	4.23693	1.33e-10	3.74e-09	286077	FAM83H	8	144806103	144815971	-
ENSG00000118971	1.13918	9.53353	1.11e-10	3.37e-09	894	CCND2	12	4382938	4414516	+
ENSG00000070756	-1.70918	7.56201	1.13e-10	3.4e-09	26986	PABPC1	8	101698044	101735037	-
ENSG00000128915	-1.14912	5.9326	1.16e-10	3.45e-09	79664	NARG2	15	60711808	60771359	-
ENSG00000172534	-2.04174	6.42194	1.16e-10	3.45e-09	3054	HCFC1	X	153213004	153237258	-
ENSG00000055044	-1.24466	5.9306	1.18e-10	3.49e-09	51602	NOP58	2	203130439	203168389	+
ENSG00000232951	-1.63612	3.17954	1.49e-10	4.06e-09		IPO7P1	X	51664960	51665595	-
ENSG00000139173	4.53295	2.3274	1.23e-10	3.57e-09	84216	TMEM117	12	44229770	44783545	+
ENSG00000163026	-1.15834	4.76788	1.28e-10	3.64e-09	80304	C2orf44	2	24252210	24272445	-
ENSG00000144554	-2.45126	5.56459	1.24e-10	3.59e-09	2177	FANCD2	3	10068098	10143614	+
ENSG00000156113	3.61311	3.26297	1.52e-10	4.11e-09	3778	KCNMA1	10	78637355	79398353	-
ENSG00000164649	-2.86019	5.48841	1.29e-10	3.67e-09	55536	CDCA7L	7	21940518	21985702	-
ENSG00000213430	-1.30434	6.28207	1.2e-10	3.54e-09		HSPD1P1	5	21882694	21884421	+
ENSG00000254413	-1.19841	5.30409	1.25e-10	3.6e-09		CHKB-CPT1B	22	51007298	51021394	-
ENSG00000189091	-1.12813	7.79183	1.18e-10	3.49e-09	23450	SF3B3	16	70557691	70608820	+
ENSG00000233429	2.83326	1.02692	1.51e-10	4.08e-09	100506311	HOTAIRM1	7	27135266	27139773	+
ENSG00000099942	-1.03298	7.07427	1.19e-10	3.51e-09	1399	CRKL	22	21271714	21308037	+
ENSG00000248746	-6.39824	1.81332	7.2e-11	2.47e-09	89	ACTN3	11	66313866	66330800	+
ENSG00000125834	-1.34015	5.63266	1.25e-10	3.6e-09	140901	STK35	20	2082257	2157684	+
ENSG00000130054	-2.30921	2.20713	1.58e-10	4.24e-09	27112	FAM155B	X	68725084	68752351	+
ENSG00000127804	-1.2366	5.16951	1.3e-10	3.67e-09	79066	METTL16	17	2319343	2415185	-
ENSG00000108821	3.91578	8.18046	1.22e-10	3.56e-09	1277	COL1A1	17	48260650	48278993	-
ENSG00000196247	-1.73106	5.0585	1.33e-10	3.73e-09	51427	ZNF107	7	64126511	64171404	+
ENSG00000149554	-1.72078	5.61228	1.28e-10	3.64e-09	1111	CHEK1	11	125495036	125546150	+
ENSG00000181541	3.51884	3.1202	1.6e-10	4.27e-09	10586	MAB21L2	4	151503077	151505843	+
ENSG00000257103	-1.28405	6.60015	1.23e-10	3.58e-09	26065	LSM14A	19	34663409	34720420	+
ENSG00000159086	-1.50947	6.18804	1.25e-10	3.6e-09	94104	GCFC1	21	34106210	34144169	-
ENSG00000085760	-1.1749	5.21493	1.32e-10	3.73e-09	4528	MTIF2	2	55463731	55496483	-
ENSG00000180336	-1.54187	4.14009	1.47e-10	4.02e-09	284071	C17orf104	17	42733762	42767676	+
ENSG00000092871	-1.1046	5.5371	1.3e-10	3.67e-09	117584	RFFL	17	33333009	33416338	-
ENSG00000185339	-1.8525	3.84977	1.5e-10	4.08e-09	6948	TCN2	22	31002825	31023265	+
ENSG00000143320	-1.37954	6.77369	1.26e-10	3.61e-09	1382	CRABP2	1	156669398	156675608	-
ENSG00000238105	-2.46577	2.86651	1.65e-10	4.38e-09	55592	GOLGA2P5	12	100550135	100567437	-
ENSG00000106538	-2.38654	3.13249	1.65e-10	4.38e-09	5919	RARRES2	7	150035408	150038763	-
ENSG00000131269	-1.19075	5.0669	1.41e-10	3.88e-09	22	ABCB7	X	74273115	74376567	-
ENSG00000153179	-1.74865	4.75865	1.5e-10	4.08e-09	283349	RASSF3	12	65004293	65091347	+
ENSG00000153046	-1.61407	6.15065	1.35e-10	3.78e-09	9425	CDYL	6	4706345	4955785	+
ENSG00000261586	-2.65683	2.41231	1.77e-10	4.61e-09		RP11-923I11.6	12	52211683	52216211	+
ENSG00000147162	-1.10144	7.86545	1.33e-10	3.74e-09	8473	OGT	X	70752933	70795747	+
ENSG00000043143	-1.68956	4.44567	1.6e-10	4.28e-09	23338	PHF15	5	133860003	133918918	+
ENSG00000153093	-5.2782	1.18097	7.65e-11	2.59e-09	55289	ACOXL	2	111490150	111875799	+
ENSG00000096384	-1.29784	10.4665	1.36e-10	3.8e-09	3326	HSP90AB1	6	44214824	44221620	+
ENSG00000064419	-1.2317	6.3212	1.38e-10	3.81e-09	23534	TNPO3	7	128594948	128695198	-
ENSG00000163029	-1.59857	6.06241	1.4e-10	3.85e-09	79677	SMC6	2	17845079	17981509	-
ENSG00000134873	-3.62755	2.1312	1.61e-10	4.28e-09	9071	CLDN10	13	96085858	96231906	+
ENSG00000186166	-1.60726	3.73598	1.69e-10	4.44e-09	338657	CCDC84	11	118868852	118886501	+
ENSG00000049540	3.64147	2.60753	1.8e-10	4.64e-09	2006	ELN	7	73442119	73484237	+
ENSG00000148840	-1.52352	5.40808	1.48e-10	4.04e-09	23082	PPRC1	10	103892787	103910082	+
ENSG00000132199	-1.44246	4.52879	1.58e-10	4.24e-09	55556	ENOSF1	18	672543	712676	-
ENSG00000050165	2.21132	5.08438	1.54e-10	4.15e-09	27122	DKK3	11	11984653	12031316	-
ENSG00000111727	2.90884	3.10163	1.83e-10	4.69e-09	29915	HCFC2	12	104458235	104498639	+
ENSG00000107282	4.18085	1.78515	1.38e-10	3.81e-09	320	APBA1	9	72045204	72287222	-
ENSG00000144381	-1.33412	8.56872	1.38e-10	3.81e-09	3329	HSPD1	2	198351305	198381461	-
ENSG00000254454	-2.00794	3.50057	1.77e-10	4.61e-09		RCC2P6	11	62138618	62140640	+
ENSG00000003147	-2.13322	3.07211	1.84e-10	4.7e-09	3382	ICA1	7	8152814	8302317	-
ENSG00000171634	-1.59363	7.90704	1.4e-10	3.85e-09	2186	BPTF	17	65821640	65980494	+
ENSG00000153048	-1.17416	6.20899	1.43e-10	3.92e-09	23589	CARHSP1	16	8946799	8962866	-
ENSG00000179331	-2.12533	2.08247	1.86e-10	4.75e-09	54734	RAB39A	11	107799229	107834208	+
ENSG00000173193	-1.83398	5.62241	1.51e-10	4.1e-09	54625	PARP14	3	122399465	122449687	+
ENSG00000255201	-2.26282	3.40052	1.82e-10	4.68e-09		RP11-350N15.4	8	38279407	38283614	+
ENSG00000248641	-4.28253	2.84669	1.82e-10	4.67e-09		HMGA1P2	4	73964539	73964862	+
ENSG00000197943	-2.97302	2.01007	1.75e-10	4.59e-09	5336	PLCG2	16	81772702	81991899	+
ENSG00000178567	1.25674	5.70585	1.49e-10	4.06e-09	9852	EPM2AIP1	3	37027357	37034795	-
ENSG00000241293	-1.99375	2.9326	1.91e-10	4.82e-09		PPATP1	3	87100342	87101888	-
ENSG00000258472	-2.00143	5.5084	1.54e-10	4.15e-09		RP11-192H23.4	17	26782770	26941215	-
ENSG00000168137	-1.40504	7.30285	1.45e-10	3.98e-09	55209	SETD5	3	9439299	9520924	+
ENSG00000256525	-1.96403	3.35354	1.88e-10	4.77e-09	11232	POLG2	17	62473902	62493154	-
ENSG00000165175	-1.75477	5.01161	1.65e-10	4.38e-09	58526	MID1IP1	X	38660685	38665790	+
ENSG00000103168	-1.46351	4.68813	1.66e-10	4.39e-09	9013	TAF1C	16	84211458	84220669	-
ENSG00000053254	-1.48446	7.194	1.48e-10	4.04e-09	1112	FOXN3	14	89591215	90085493	-
ENSG00000135912	-1.30145	4.96993	1.64e-10	4.35e-09	9654	TTLL4	2	219575568	219620139	+
ENSG00000158158	-1.48171	4.10743	1.77e-10	4.61e-09	26504	CNNM4	2	97426639	97477628	+
ENSG00000162599	3.71319	4.21863	1.89e-10	4.8e-09	4774	NFIA	1	61330931	61928465	+
ENSG00000162702	-1.6649	5.73405	1.57e-10	4.22e-09	23528	ZNF281	1	200375827	200379184	-
ENSG00000087245	2.3706	6.81396	1.54e-10	4.15e-09	4313	MMP2	16	55423612	55540603	+
ENSG00000132953	-1.16195	6.37961	1.52e-10	4.11e-09	64328	XPO4	13	21351469	21477187	-
ENSG00000156787	-1.35594	4.79445	1.68e-10	4.42e-09	93594	WDR67	8	124054208	124164393	+
ENSG00000169122	2.08962	3.08233	1.98e-10	4.91e-09	90362	FAM110B	8	58907068	59116838	+
ENSG00000006047	-3.40743	2.25466	1.95e-10	4.86e-09	51087	YBX2	17	7191571	7197934	-
ENSG00000233836	-1.6875	4.12086	1.79e-10	4.62e-09		RP11-255H23.2	19	23945746	24016116	+
ENSG00000101945	-1.77977	3.3903	1.95e-10	4.86e-09	6839	SUV39H1	X	48553945	48567403	+
ENSG00000105173	-1.85857	3.88878	1.94e-10	4.86e-09	898	CCNE1	19	30302805	30315215	+
ENSG00000227288	-3.20433	2.2072	1.93e-10	4.85e-09		RP5-837I24.1	1	81967455	81969147	+
ENSG00000177731	-1.18793	6.61438	1.54e-10	4.15e-09	2314	FLII	17	18148150	18162230	-
ENSG00000119698	-1.91298	2.7148	2.04e-10	5.04e-09	57718	PPP4R4	14	94612465	94746072	+
ENSG00000197822	-1.73735	3.91673	1.9e-10	4.8e-09	100506658	OCLN	5	68788119	68853931	+
ENSG00000104154	4.65884	1.61905	1.35e-10	3.77e-09	7782	SLC30A4	15	45771809	45815005	-
ENSG00000119242	3.6135	2.40834	1.96e-10	4.89e-09	80212	CCDC92	12	124403207	124457378	-
ENSG00000088035	-1.34828	4.14154	1.87e-10	4.75e-09	29929	ALG6	1	63833261	63904233	+
ENSG00000112796	-3.07352	2.27751	2.07e-10	5.1e-09	59084	ENPP5	6	46128152	46138708	-
ENSG00000177156	-1.06293	6.03974	1.63e-10	4.34e-09	6888	TALDO1	11	747329	765024	+
ENSG00000120149	2.50038	4.19324	1.96e-10	4.89e-09	4488	MSX2	5	174151536	174158144	+
ENSG00000213067	-2.47944	2.65363	2.14e-10	5.21e-09		RP11-760D2.10	7	56665072	56666035	+
ENSG00000150347	4.68361	4.0189	2.13e-10	5.2e-09	84159	ARID5B	10	63661059	63856703	+
ENSG00000170606	-1.22313	8.21853	1.61e-10	4.28e-09	3308	HSPA4	5	132387654	132442141	+
ENSG00000123064	-1.51449	5.222	1.76e-10	4.59e-09	79039	DDX54	12	113594979	113623284	-
ENSG00000249565	-1.49218	5.60098	1.72e-10	4.5e-09		RP11-721G13.1	4	79102193	79103200	-
ENSG00000163638	3.7721	5.71917	1.88e-10	4.77e-09	56999	ADAMTS9	3	64501333	64673676	-
ENSG00000197283	-2.38158	4.4933	1.92e-10	4.84e-09	8831	SYNGAP1	6	33387847	33421466	+
ENSG00000108947	2.22116	4.42683	1.9e-10	4.8e-09	1949	EFNB3	17	7608520	7614696	+
ENSG00000197008	-1.54959	4.65637	1.84e-10	4.7e-09	7697	ZNF138	7	64254766	64294054	+
ENSG00000134602	-1.46988	6.66458	1.66e-10	4.38e-09	51765	MST4	X	131157293	131209971	+
ENSG00000068615	5.22454	2.54924	2.1e-10	5.14e-09	65055	REEP1	2	86441116	86565206	-
ENSG00000167524	-2.16501	2.88574	2.19e-10	5.31e-09	124923	SGK494	17	26934982	26941218	-
ENSG00000108773	-1.47944	4.28142	1.95e-10	4.86e-09	2648	KAT2A	17	40265126	40273376	-
ENSG00000165490	-2.3389	3.87888	2.05e-10	5.05e-09	220042	C11orf82	11	82611017	82669319	+
ENSG00000152022	1.85516	4.17579	1.98e-10	4.91e-09	128077	LIX1L	1	145477085	145501669	+
ENSG00000189007	-2.21387	2.82805	2.21e-10	5.35e-09	134637	ADAT2	6	143748126	143771810	-
ENSG00000153561	-1.04264	6.8024	1.66e-10	4.38e-09	64795	RMND5A	2	86947296	87005164	+
ENSG00000148444	2.75819	2.8073	2.23e-10	5.37e-09	23412	COMMD3	10	22604903	22609235	+
ENSG00000166949	1.19305	5.22619	1.81e-10	4.66e-09	4088	SMAD3	15	67356101	67487533	+
ENSG00000131203	-7.84906	2.00027	3.52e-11	1.58e-09	3620	IDO1	8	39759794	39785963	+
ENSG00000175643	-2.3426	3.8452	2.13e-10	5.21e-09	116028	RMI2	16	11343476	11445619	+
ENSG00000124795	-1.35411	7.84317	1.72e-10	4.51e-09	7913	DEK	6	18224099	18265054	-
ENSG00000139044	-3.58128	2.97646	2.32e-10	5.53e-09	283358	B4GALNT3	12	569530	672675	+
ENSG00000267041	-1.4312	4.98562	1.94e-10	4.86e-09	342892	ZNF850	19	37205285	37263727	-
ENSG00000167525	-2.46757	2.45139	2.33e-10	5.55e-09	147011	PROCA1	17	27030215	27038872	-
ENSG00000133706	-1.4165	7.76859	1.73e-10	4.53e-09	51520	LARS	5	145492601	145562223	-
ENSG00000139842	-1.00898	6.18534	1.78e-10	4.61e-09	8451	CUL4A	13	113862552	113919399	+
ENSG00000136026	1.53761	7.14359	1.77e-10	4.61e-09	10970	CKAP4	12	106631655	106698057	-
ENSG00000090905	-1.6844	6.71245	1.78e-10	4.61e-09	27327	TNRC6A	16	24741016	24838953	+
ENSG00000157193	-1.46527	4.78455	1.9e-10	4.8e-09	7804	LRP8	1	53711217	53793742	-
ENSG00000124571	-1.20385	6.38068	1.79e-10	4.62e-09	57510	XPO5	6	43490072	43543812	-
ENSG00000156050	1.54015	3.88512	2.17e-10	5.28e-09	145483	FAM161B	14	74398204	74417117	-
ENSG00000171988	-1.60152	7.81806	1.79e-10	4.62e-09	221037	JMJD1C	10	64926981	65225722	-
ENSG00000135677	1.02865	6.73327	1.81e-10	4.66e-09	2799	GNS	12	65107225	65153227	-
ENSG00000067798	3.74558	3.63719	2.33e-10	5.55e-09	89795	NAV3	12	78224685	78606790	+
ENSG00000138646	-3.61526	2.71749	2.28e-10	5.48e-09	51191	HERC5	4	89378268	89427314	+
ENSG00000197056	-1.35801	5.49491	1.92e-10	4.83e-09	79830	ZMYM1	1	35525387	35581460	+
ENSG00000143669	3.15962	3.21393	2.43e-10	5.71e-09	1130	LYST	1	235824341	236046940	-
ENSG00000099901	-1.12864	6.00223	1.86e-10	4.75e-09	5902	RANBP1	22	20103461	20114878	+
ENSG00000242557	1.83477	4.31958	2.09e-10	5.12e-09		RP11-316M1.11	1	151031995	151042801	-
ENSG00000205517	-3.65921	2.4504	2.28e-10	5.48e-09	57139	RGL3	19	11495017	11530018	-
ENSG00000182866	-5.58785	1.69815	9.33e-11	3.01e-09	3932	LCK	1	32716840	32751766	+
ENSG00000126453	-2.07035	3.68571	2.36e-10	5.6e-09	83596	BCL2L12	19	50168399	50177172	+
ENSG00000262211	5.11646	5.27972	2.39e-10	5.65e-09		CTD-2031P19.5	5	55231971	55237555	+
ENSG00000123933	1.41154	5.24587	2e-10	4.95e-09	100616358	MXD4	4	2249159	2264021	-
ENSG00000184305	2.71216	2.26269	2.48e-10	5.77e-09	401145	FAM190A	4	91048686	92523064	+
ENSG00000143375	-2.38745	4.21133	2.29e-10	5.48e-09	57530	CGN	1	151482986	151511168	+
ENSG00000182481	-1.68863	7.66329	1.86e-10	4.74e-09	3838	KPNA2	17	66031635	66042958	+
ENSG00000131389	-2.83161	5.89717	1.97e-10	4.89e-09	6533	SLC6A6	3	14444076	14530857	+
ENSG00000162714	-1.18916	5.95535	1.93e-10	4.85e-09	84838	ZNF496	1	247460714	247495148	-
ENSG00000252835	3.25036	4.22721	2.43e-10	5.71e-09	677763	SCARNA21	17	7809440	7809578	+
ENSG00000128683	-2.96533	2.02302	2.57e-10	5.92e-09	2571	GAD1	2	171669723	171717661	+
ENSG00000005108	2.38488	3.31136	2.4e-10	5.67e-09	221981	THSD7A	7	11414170	11871824	-
ENSG00000125945	3.15794	3.69397	2.5e-10	5.78e-09	80818	ZNF436	1	23685941	23695935	-
ENSG00000223380	1.71814	5.94505	2.04e-10	5.04e-09	100996517	SEC22B	1	145096220	145116922	+
ENSG00000068903	1.90505	3.66278	2.52e-10	5.82e-09	22933	SIRT2	19	39369197	39390502	-
ENSG00000079134	-1.32936	5.14368	2.15e-10	5.23e-09	9984	THOC1	18	214520	268050	-
ENSG00000111641	-1.35914	4.94998	2.22e-10	5.37e-09	4839	NOP2	12	6666029	6677857	-
ENSG00000181450	-1.07809	5.50814	2.08e-10	5.11e-09	339500	ZNF678	1	227751236	227847594	+
ENSG00000172318	-2.54784	3.16057	2.68e-10	6.07e-09	8708	B3GALT1	2	168675182	168727366	+
ENSG00000136240	1.72397	7.30612	2.03e-10	5.02e-09	11014	KDELR2	7	6485584	6523873	-
ENSG00000213080	-1.37385	4.27586	2.39e-10	5.65e-09		RP11-312J18.5	1	160864770	160865866	+
ENSG00000227105	-2.10318	3.66279	2.61e-10	5.97e-09		PARP1P1	13	111589106	111592131	+
ENSG00000100473	-1.95679	3.46719	2.63e-10	5.99e-09	1690	COCH	14	31343720	31364271	+
ENSG00000148357	-3.60258	2.18713	2.54e-10	5.87e-09	100289200	HMCN2	9	133028269	133309510	+
ENSG00000149573	2.99086	2.2722	2.67e-10	6.07e-09	10205	MPZL2	11	118124118	118135251	-
ENSG00000150990	-1.36588	4.45515	2.4e-10	5.66e-09	57647	DHX37	12	125431371	125473668	-
ENSG00000188290	2.94668	1.581	2.56e-10	5.89e-09	57801	HES4	1	934342	935552	-
ENSG00000138074	-1.1762	5.76971	2.16e-10	5.25e-09	8884	SLC5A6	2	27422455	27435826	-
ENSG00000175029	-1.12736	6.50849	2.09e-10	5.12e-09	1488	CTBP2	10	126676421	126849739	-
ENSG00000185928	-1.23566	4.88789	2.31e-10	5.53e-09	79447	C16orf53	16	29827285	29831759	+
ENSG00000188738	2.20016	4.47393	2.47e-10	5.77e-09	401024	FSIP2	2	186603355	186698017	+
ENSG00000207460	-3.56388	3.41466	2.85e-10	6.34e-09		SNORD116-19	15	25331674	25331765	+
ENSG00000178445	-2.9651	3.84588	2.65e-10	6.03e-09	2731	GLDC	9	6532464	6645650	-
ENSG00000116497	-1.26505	5.77566	2.21e-10	5.35e-09	64766	S100PBP	1	33282368	33324476	+
ENSG00000143390	-1.20168	5.66977	2.23e-10	5.37e-09	5993	RFX5	1	151313116	151319833	-
ENSG00000143321	-1.07458	7.38111	2.13e-10	5.21e-09	3068	HDGF	1	156711899	156736717	-
ENSG00000030066	-1.31664	6.19858	2.19e-10	5.31e-09	23279	NUP160	11	47799639	47870107	-
ENSG00000236144	-1.38923	4.17557	2.58e-10	5.94e-09	100506469	AD000090.2	19	36031640	36036931	-
ENSG00000154359	-1.68034	4.95179	2.4e-10	5.66e-09	91694	LONRF1	8	12579403	12613582	-
ENSG00000120318	-2.13777	4.2777	2.68e-10	6.07e-09	64411	ARAP3	5	141013251	141061788	-
ENSG00000079150	2.34113	4.08955	2.73e-10	6.16e-09	51661	FKBP7	2	179328391	179343327	-
ENSG00000138399	-1.69433	4.81874	2.48e-10	5.77e-09	79675	FASTKD1	2	170386259	170430385	-
ENSG00000076108	-1.36993	6.04007	2.24e-10	5.4e-09	11176	BAZ2A	12	56989380	57030600	-
ENSG00000104723	0.988574	6.42703	2.23e-10	5.37e-09	7991	TUSC3	8	15274724	15624158	+
ENSG00000144791	-1.4985	5.09746	2.41e-10	5.67e-09	8994	LIMD1	3	45596886	45727830	+
ENSG00000092969	4.13383	3.95968	2.82e-10	6.28e-09	7042	TGFB2	1	218519577	218617961	+
ENSG00000018236	2.88007	4.57462	2.59e-10	5.94e-09	1272	CNTN1	12	41086244	41465772	+
ENSG00000108349	-1.34888	6.26621	2.26e-10	5.42e-09	22794	CASC3	17	38296571	38328424	+
ENSG00000172493	-1.94916	5.91685	2.32e-10	5.53e-09	4299	AFF1	4	87856154	88062206	+
ENSG00000087586	-2.03084	5.11868	2.48e-10	5.77e-09	6790	AURKA	20	54944445	54967393	-
ENSG00000110025	-1.08963	4.8723	2.45e-10	5.73e-09	100528018	SNX15	11	64781654	64808044	+
ENSG00000175198	-1.30395	4.61705	2.5e-10	5.79e-09	5095	PCCA	13	100741269	101182686	+
ENSG00000008853	1.27818	4.38919	2.58e-10	5.93e-09	23221	RHOBTB2	8	22844930	22877712	+
ENSG00000122870	3.82282	2.8647	3.03e-10	6.61e-09	80114	BICC1	10	60272900	60591195	+
ENSG00000198689	1.06787	4.93632	2.49e-10	5.78e-09	10479	SLC9A6	X	135067598	135129423	+
ENSG00000128591	1.59974	6.3121	2.36e-10	5.6e-09	2318	FLNC	7	128470431	128499328	+
ENSG00000164663	-1.75652	3.22946	2.99e-10	6.55e-09	25862	USP49	6	41762107	41863099	-
ENSG00000160216	1.94099	4.00475	2.83e-10	6.31e-09	56894	AGPAT3	21	45285067	45406417	+
ENSG00000104852	-1.19132	6.59111	2.35e-10	5.57e-09	6625	SNRNP70	19	49588465	49611869	+
ENSG00000118900	-1.01506	5.62085	2.44e-10	5.71e-09	29855	UBN1	16	4896666	4932361	+
ENSG00000184661	-1.87969	4.91385	2.61e-10	5.97e-09	157313	CDCA2	8	25316513	25365436	+
ENSG00000145220	-1.76846	4.35225	2.8e-10	6.26e-09	55646	LYAR	4	4269428	4291896	-
ENSG00000169813	-1.11934	7.62138	2.33e-10	5.55e-09	3185	HNRNPF	10	43881065	43904614	-
ENSG00000260565	2.12087	2.96796	3.15e-10	6.8e-09	100507321	ERVK13-1	16	2710350	2723445	-
ENSG00000122966	-2.32801	5.08514	2.61e-10	5.97e-09	100302274	CIT	12	120123595	120315095	-
ENSG00000108604	-1.07461	5.48085	2.48e-10	5.77e-09	6603	SMARCD2	17	61909444	61920425	-
ENSG00000244486	2.21554	3.12009	3.25e-10	6.95e-09	91179	SCARF2	22	20778874	20792146	-
ENSG00000183098	1.42841	5.38851	2.59e-10	5.94e-09	10082	GPC6	13	93879095	95055812	+
ENSG00000168283	1.53686	4.99724	2.62e-10	5.98e-09	100532731	BMI1	10	22605381	22620413	+
ENSG00000174669	-1.75008	3.23021	3.21e-10	6.89e-09	3177	SLC29A2	11	66129992	66139685	-
ENSG00000112562	4.95508	3.90541	3.33e-10	7.08e-09	64094	SMOC2	6	168841831	169073984	+
ENSG00000159753	-2.45785	2.4701	3.35e-10	7.1e-09	146206	RLTPR	16	67679030	67691456	+
ENSG00000115902	2.73643	3.24774	3.3e-10	7.04e-09	6509	SLC1A4	2	65215611	65250999	+
ENSG00000120693	3.79318	3.85522	3.23e-10	6.91e-09	4093	SMAD9	13	37418968	37494902	-
ENSG00000150753	-1.31182	7.95589	2.44e-10	5.71e-09	22948	CCT5	5	10250033	10266524	+
ENSG00000196950	-1.28909	7.73121	2.45e-10	5.72e-09	57181	SLC39A10	2	196440701	196602426	+
ENSG00000185070	3.20683	6.50889	2.62e-10	5.98e-09	100506718	FLRT2	14	85996488	86095034	+
ENSG00000133789	-1.46956	5.44953	2.65e-10	6.03e-09	23075	SWAP70	11	9685624	9774538	+
ENSG00000164106	5.45624	2.2321	2.44e-10	5.71e-09	11341	SCRG1	4	174309299	174327531	-
ENSG00000056277	-1.36891	4.53789	2.82e-10	6.28e-09	55609	ZNF280C	X	129336685	129402873	-
ENSG00000141524	-1.91052	3.70731	3.18e-10	6.85e-09	11322	TMC6	17	76106539	76128488	-
ENSG00000213626	1.7346	6.1331	2.67e-10	6.06e-09	81606	LBH	2	30454397	30546596	+
ENSG00000153157	-2.21483	2.27541	3.5e-10	7.33e-09	221711	SYCP2L	6	10748027	10979553	+
ENSG00000196081	-2.29274	5.18834	2.82e-10	6.28e-09		ZNF724P	19	23404401	23433162	-
ENSG00000204054	3.14212	2.9019	3.51e-10	7.34e-09	100128077	RP11-492E3.1	9	132245730	132275947	+
ENSG00000070770	-1.40218	5.75835	2.68e-10	6.07e-09	1459	CSNK2A2	16	58191811	58231824	-
ENSG00000152402	3.39203	2.58619	3.52e-10	7.35e-09	2977	GUCY1A2	11	106555148	106889250	-
ENSG00000144320	1.77902	5.36794	2.79e-10	6.26e-09	80856	KIAA1715	2	176788620	176867567	-
ENSG00000102471	1.75668	5.22859	2.9e-10	6.41e-09	54602	NDFIP2	13	80055287	80130210	+
ENSG00000090097	1.40271	4.30817	2.97e-10	6.52e-09	57060	PCBP4	3	51991470	52008032	-
ENSG00000111364	-1.25192	4.45744	3.02e-10	6.6e-09	57696	DDX55	12	124086624	124105482	+
ENSG00000187634	2.30689	5.08539	2.91e-10	6.42e-09	148398	SAMD11	1	860260	879955	+
ENSG00000179611	-1.29864	4.82868	2.97e-10	6.52e-09		DGKZP1	13	44542560	44545335	+
ENSG00000170448	-1.34328	4.68409	2.98e-10	6.53e-09	152518	NFXL1	4	47849257	47916653	-
ENSG00000174807	4.31605	2.43858	3.18e-10	6.85e-09	57124	CD248	11	66081958	66084515	-
ENSG00000073605	-1.62295	3.79232	3.32e-10	7.06e-09	55876	GSDMB	17	38060848	38077313	-
ENSG00000176953	-2.08021	4.81107	3.04e-10	6.62e-09	84901	NFATC2IP	16	28962128	28978418	+
ENSG00000176641	1.83847	4.96395	2.9e-10	6.41e-09	220441	RNF152	18	59475296	59561480	-
ENSG00000171533	3.97838	3.21992	3.49e-10	7.32e-09	4135	MAP6	11	75297963	75380165	-
ENSG00000164116	6.67547	3.25118	2.8e-10	6.26e-09	2982	GUCY1A3	4	156587863	156653501	+
ENSG00000172340	-1.25004	4.84888	3.04e-10	6.62e-09	8801	SUCLG2	3	67410884	67705038	-
ENSG00000181449	-3.23758	5.72923	2.77e-10	6.22e-09	6657	SOX2	3	181429714	181432221	+
ENSG00000184117	-1.20408	7.05405	2.69e-10	6.08e-09	8508	NIPSNAP1	22	29950797	29977326	-
ENSG00000156876	-1.5408	4.22349	3.21e-10	6.9e-09	163786	SASS6	1	100549119	100598511	-
ENSG00000149311	-1.35373	6.88181	2.76e-10	6.21e-09	472	ATM	11	108093211	108239829	+
ENSG00000004487	-1.00017	7.79931	2.7e-10	6.1e-09	23028	KDM1A	1	23345941	23410182	+
ENSG00000183023	3.29637	3.52778	3.56e-10	7.41e-09	6546	SLC8A1	2	40339286	40838193	-
ENSG00000170390	3.06972	2.43325	3.75e-10	7.66e-09	166614	DCLK2	4	150999426	151178609	+
ENSG00000065882	-1.16282	6.36433	2.79e-10	6.26e-09	23216	TBC1D1	4	37892708	38140796	+
ENSG00000125447	-1.25167	4.754	3.09e-10	6.71e-09	23163	GGA3	17	73232694	73258444	-
ENSG00000153558	1.68139	3.37687	3.61e-10	7.46e-09	25827	FBXL2	3	33318517	33445154	+
ENSG00000127980	-1.03487	5.25216	2.93e-10	6.45e-09	5189	PEX1	7	92116334	92157845	-
ENSG00000137507	4.10297	3.81786	3.82e-10	7.76e-09	2615	LRRC32	11	76368568	76381791	-
ENSG00000151498	-1.26802	4.48907	3.18e-10	6.85e-09	27034	ACAD8	11	134123389	134135749	+
ENSG00000163818	1.53162	4.40695	3.25e-10	6.95e-09	54585	LZTFL1	3	45864808	45957534	-
ENSG00000198663	1.31831	4.55126	3.23e-10	6.91e-09	221477	C6orf89	6	36839646	36892331	+
ENSG00000002586	1.98282	5.39722	3.09e-10	6.7e-09	4267	CD99	X	2609220	2659350	+
ENSG00000114115	2.27774	4.55491	3.27e-10	6.97e-09	5947	RBP1	3	139236276	139258671	-
ENSG00000114857	-1.25337	7.22476	2.79e-10	6.26e-09	4820	NKTR	3	42642106	42690227	+
ENSG00000128829	-1.04793	6.62212	2.85e-10	6.34e-09	440275	EIF2AK4	15	40226347	40327797	+
ENSG00000165392	-1.31392	5.26877	3.04e-10	6.62e-09	7486	WRN	8	30891317	31031285	+
ENSG00000143499	1.39099	3.99931	3.48e-10	7.32e-09	56950	SMYD2	1	214454445	214510474	+
ENSG00000213047	1.96071	3.77113	3.62e-10	7.47e-09	163486	DENND1B	1	197473878	197744826	-
ENSG00000165124	3.74728	3.22354	3.92e-10	7.92e-09	79987	SVEP1	9	113127531	113342160	-
ENSG00000101680	-2.21119	6.35944	2.92e-10	6.43e-09	284217	LAMA1	18	6941743	7117813	-
ENSG00000186812	-1.32651	5.34116	3.05e-10	6.63e-09	84307	ZNF397	18	32820994	32847097	+
ENSG00000119285	-1.27438	7.22882	2.88e-10	6.4e-09	55127	HEATR1	1	236712305	236767804	-
ENSG00000174718	-1.79106	7.0387	2.9e-10	6.41e-09	55196	KIAA1551	12	32112304	32146039	+
ENSG00000137070	2.25406	3.86812	3.7e-10	7.58e-09	3590	IL11RA	9	34650699	34661884	+
ENSG00000168398	3.84374	2.0336	3.35e-10	7.1e-09	624	BDKRB2	14	96671016	96710666	+
ENSG00000122779	-1.80438	7.84149	2.89e-10	6.41e-09	8805	TRIM24	7	138144953	138274738	+
ENSG00000162545	2.18814	2.34148	4.05e-10	8.08e-09	55450	CAMK2N1	1	20808884	20812713	-
ENSG00000197451	-1.37377	6.60691	2.96e-10	6.51e-09	3182	HNRNPAB	5	177631508	177638164	+
ENSG00000154118	-1.75255	3.49317	3.72e-10	7.61e-09	57338	JPH3	16	87635441	87731762	+
ENSG00000246859	1.19808	6.4473	3e-10	6.56e-09	100505678	STARD4-AS1	5	110847924	111075423	+
ENSG00000184226	3.8074	2.91698	4.08e-10	8.12e-09	5101	PCDH9	13	66876967	67804468	-
ENSG00000262304	-1.28112	4.75307	3.35e-10	7.1e-09	23729	RP11-235E17.2	17	3468738	3539543	-
ENSG00000156735	-1.09644	5.81323	3.12e-10	6.76e-09	9530	BAG4	8	38034051	38070819	+
ENSG00000101447	-2.16262	4.42057	3.62e-10	7.47e-09	81610	FAM83D	20	37554955	37581703	+
ENSG00000160796	-1.63894	4.87098	3.42e-10	7.23e-09	23218	NBEAL2	3	47021173	47051193	+
ENSG00000114315	1.46594	4.27748	3.58e-10	7.43e-09	3280	HES1	3	193853934	193856521	+
ENSG00000168395	-1.26764	4.70905	3.43e-10	7.23e-09	84289	ING5	2	242641450	242668893	+
ENSG00000258947	1.53018	6.43067	3.1e-10	6.71e-09	10381	TUBB3	16	89987800	90005169	+
ENSG00000129347	-1.52643	4.45216	3.58e-10	7.43e-09	65095	KRI1	19	10663761	10676713	-
ENSG00000130816	-1.62914	6.47818	3.15e-10	6.8e-09	1786	DNMT1	19	10244021	10341962	-
ENSG00000101342	-2.5474	2.06437	4.27e-10	8.39e-09	140711	C20orf118	20	35504534	35522638	+
ENSG00000107796	6.34573	5.77154	3.96e-10	7.96e-09	59	ACTA2	10	90694831	90751147	-
ENSG00000163002	-1.23257	4.35151	3.73e-10	7.62e-09	129401	NUP35	2	183982241	184026408	+
ENSG00000043355	-2.92522	4.76401	3.38e-10	7.15e-09	7546	ZIC2	13	100634026	100639018	+
ENSG00000224531	1.83762	4.9168	3.57e-10	7.42e-09	221710	C6orf228	6	11094039	11138964	+
ENSG00000170579	-1.70595	3.94281	3.96e-10	7.96e-09	9229	DLGAP1	18	3496030	4455335	-
ENSG00000166482	5.69685	5.63109	4.13e-10	8.2e-09	4239	MFAP4	17	19286755	19290553	-
ENSG00000108671	-0.910952	5.92168	3.31e-10	7.04e-09	5717	PSMD11	17	30771279	30810336	+
ENSG00000204711	-3.9717	1.1787	3.2e-10	6.87e-09	138255	C9orf135	9	72435709	72521148	+
ENSG00000005020	2.23943	4.10798	3.97e-10	7.96e-09	8935	SKAP2	7	26706681	27034858	-
ENSG00000116132	3.01975	3.46301	4.14e-10	8.2e-09	5396	PRRX1	1	170631869	170708560	+
ENSG00000140835	-5.19543	0.768548	1.34e-10	3.75e-09	10164	CHST4	16	71559136	71572649	+
ENSG00000259917	-1.18297	6.27822	3.35e-10	7.1e-09		RP11-1H8.2	15	34781203	34782772	-
ENSG00000225697	-1.93257	4.24624	4.05e-10	8.08e-09	65010	SLC26A6	3	48663156	48672926	-
ENSG00000122068	1.63017	5.61909	3.51e-10	7.34e-09	84248	FYTTD1	3	197464050	197511317	+
ENSG00000168883	-1.02817	5.55129	3.51e-10	7.34e-09	10713	USP39	2	85829979	85876406	+
ENSG00000158296	-2.1359	2.75721	4.67e-10	9e-09	64849	SLC13A3	20	45186463	45304714	-
ENSG00000197020	-1.28642	4.76377	3.7e-10	7.58e-09	163227	ZNF100	19	21905568	21950330	-
ENSG00000100767	-2.77487	3.26884	4.54e-10	8.76e-09	89932	PAPLN	14	73704205	73741348	+
ENSG00000254244	-1.69896	4.65696	3.89e-10	7.88e-09		PAICSP4	8	4644854	4646106	+
ENSG00000105993	-1.55969	5.93397	3.49e-10	7.32e-09	10049	DNAJB6	7	157128075	157210133	+
ENSG00000126803	-3.48808	2.83626	4.52e-10	8.75e-09	3306	HSPA2	14	65002623	65009955	+
ENSG00000151640	1.7818	4.04545	4.03e-10	8.07e-09	10570	DPYSL4	10	134000404	134019266	+
ENSG00000075856	-1.03499	6.29961	3.43e-10	7.24e-09	9733	SART3	12	108916357	108955176	-
ENSG00000142875	1.60021	5.33242	3.59e-10	7.44e-09	5567	PRKACB	1	84543745	84704181	+
ENSG00000144218	3.78743	2.11054	4.72e-10	9.03e-09	3899	AFF3	2	100163718	100759201	-
ENSG00000134897	1.3925	4.49548	3.9e-10	7.89e-09	54841	BIVM	13	103451399	103493885	+
ENSG00000157259	-1.22783	5.17932	3.71e-10	7.59e-09	57798	GATAD1	7	92076767	92088150	+
ENSG00000112992	1.07943	5.94068	3.54e-10	7.38e-09	23530	NNT	5	43602795	43707507	+
ENSG00000115875	-1.16158	7.19094	3.44e-10	7.24e-09	6432	SRSF7	2	38970741	38978636	-
ENSG00000169744	-2.02275	5.48491	3.8e-10	7.73e-09	9079	LDB2	4	16503164	16900432	-
ENSG00000085999	-1.52548	3.87468	4.32e-10	8.48e-09	8438	RAD54L	1	46713360	46744145	+
ENSG00000108239	1.70129	3.65589	4.41e-10	8.59e-09	23232	TBC1D12	10	96162261	96295687	+
ENSG00000116560	-1.40702	8.29333	3.45e-10	7.27e-09	100996496	SFPQ	1	35641979	35658749	-
ENSG00000142227	2.35038	3.23955	4.74e-10	9.04e-09	2014	EMP3	19	48828629	48833810	+
ENSG00000163923	-2.36556	3.51357	4.72e-10	9.03e-09	116832	RPL39L	3	186838736	186898696	-
ENSG00000160602	-2.2384	2.5821	4.91e-10	9.29e-09	284086	NEK8	17	27052915	27070473	+
ENSG00000153071	2.92659	4.10718	4.43e-10	8.61e-09	1601	DAB2	5	39371780	39462402	-
ENSG00000107719	-1.93764	3.95268	4.5e-10	8.72e-09	27143	PALD1	10	72238564	72328205	+
ENSG00000198598	-2.5402	2.00855	4.92e-10	9.3e-09	4326	MMP17	12	132312938	132336328	+
ENSG00000230146	-1.99525	3.89943	4.45e-10	8.63e-09		SEPHS1P4	X	72989083	72990258	+
ENSG00000011028	2.42638	6.74085	3.66e-10	7.55e-09	9902	MRC2	17	60704762	60770958	+
ENSG00000072501	-1.64764	6.83978	3.57e-10	7.42e-09	8243	SMC1A	X	53401070	53449677	-
ENSG00000113648	1.24858	6.92322	3.59e-10	7.44e-09	9555	H2AFY	5	134669590	134735604	-
ENSG00000152582	3.02553	2.08785	4.91e-10	9.3e-09	79925	SPEF2	5	35617946	35814713	+
ENSG00000160352	-1.32241	4.58465	3.95e-10	7.95e-09	148206	ZNF714	19	21265011	21301254	+
ENSG00000101104	-2.1657	3.16922	4.92e-10	9.3e-09	80336	PABPC1L	20	43538703	43587676	+
ENSG00000100814	-1.27805	6.15569	3.68e-10	7.57e-09	57820	CCNB1IP1	14	20779527	20801471	-
ENSG00000100941	-1.49736	6.92406	3.62e-10	7.47e-09	5411	PNN	14	39644387	39652422	+
ENSG00000196159	2.72333	6.06366	3.8e-10	7.73e-09	79633	FAT4	4	126237554	126414087	+
ENSG00000164362	-4.65269	1.45467	2.86e-10	6.34e-09	7015	TERT	5	1253262	1295184	-
ENSG00000155229	-1.04994	6.31855	3.69e-10	7.58e-09	64210	MMS19	10	99218081	99258551	-
ENSG00000099991	-1.01946	5.8949	3.74e-10	7.63e-09	23523	CABIN1	22	24407642	24574596	+
ENSG00000100078	-3.47744	1.36939	4.39e-10	8.57e-09	50487	PLA2G3	22	31530795	31536593	-
ENSG00000118473	4.56136	1.03857	4.07e-10	8.11e-09	84251	SGIP1	1	66999066	67213982	+
ENSG00000086200	-1.34085	5.53246	3.9e-10	7.89e-09	51194	IPO11	5	61699799	61924409	+
ENSG00000146918	-2.00509	5.57162	3.96e-10	7.96e-09	54892	NCAPG2	7	158424003	158497520	-
ENSG00000108679	1.70123	6.3764	3.84e-10	7.79e-09	3959	LGALS3BP	17	76967320	76976191	-
ENSG00000113048	-1.10393	6.46988	3.77e-10	7.69e-09	23107	MRPS27	5	71515236	71616473	-
ENSG00000167395	-1.06788	4.89892	4.13e-10	8.2e-09	9726	ZNF646	16	31085743	31095517	+
ENSG00000213066	-1.23515	4.63361	4.26e-10	8.39e-09	11116	FGFR1OP	6	167412670	167455906	+
ENSG00000180011	2.39368	4.46597	4.51e-10	8.74e-09	284273	ZADH2	18	72907063	72921303	-
ENSG00000167315	-1.15607	6.29708	3.85e-10	7.81e-09	10449	ACAA2	18	47309869	47340323	-
ENSG00000198873	1.78514	2.7068	5.24e-10	9.71e-09	2869	GRK5	10	120967101	121215131	+
ENSG00000115827	-1.38412	5.08824	4.14e-10	8.2e-09	80067	DCAF17	2	172290727	172341562	+
ENSG00000101940	1.36927	4.43184	4.44e-10	8.62e-09	64743	WDR13	X	48448430	48463581	+
ENSG00000173041	-1.57612	3.77892	4.39e-10	8.57e-09	340252	ZNF680	7	63980262	64023484	-
ENSG00000101868	-1.32803	5.38829	4.09e-10	8.14e-09	5422	POLA1	X	24712036	25015103	+
ENSG00000159461	1.31332	5.91397	4.01e-10	8.03e-09	267	AMFR	16	56395364	56459450	-
ENSG00000182985	1.50833	5.95604	3.96e-10	7.96e-09	23705	CADM1	11	115039938	115375675	-
ENSG00000159239	-2.49807	2.69364	5.47e-10	1e-08	388963	C2orf81	2	74641304	74648718	-
ENSG00000197380	2.51123	3.58092	5.22e-10	9.71e-09	147906	DACT3	19	47150869	47164395	-
ENSG00000183864	-1.22055	5.44921	4.17e-10	8.23e-09	10766	TOB2	22	41829496	41843027	-
ENSG00000071967	3.1148	4.55198	4.99e-10	9.41e-09	79901	CYBRD1	2	172378757	172414643	+
ENSG00000108256	-1.50915	8.15661	3.92e-10	7.92e-09	57532	NUFIP2	17	27583241	27621136	-
ENSG00000166851	-2.40492	4.62821	4.7e-10	9.03e-09	5347	PLK1	16	23688977	23701688	+
ENSG00000108344	-0.996407	6.50915	4e-10	8.01e-09	5709	PSMD3	17	38137050	38154213	+
ENSG00000204519	-1.60142	4.75954	4.56e-10	8.8e-09	90233	ZNF551	19	58193357	58201167	+
ENSG00000165424	1.61411	4.62005	4.72e-10	9.03e-09	219654	ZCCHC24	10	81142081	81205383	-
ENSG00000134853	3.46628	6.22045	4.37e-10	8.55e-09	5156	PDGFRA	4	55095264	55164414	+
ENSG00000265817	-1.2531	4.44226	4.73e-10	9.04e-09	100861412	FSBP	8	95390605	95449180	-
ENSG00000093000	-1.181	6.34199	4.09e-10	8.14e-09	10762	NUP50	22	45559722	45583892	+
ENSG00000096092	1.64782	3.16581	5.44e-10	9.99e-09	28978	TMEM14A	6	52535907	52551386	+
ENSG00000133247	-1.81762	3.62886	5.27e-10	9.76e-09	84787	SUV420H2	19	55851221	55859488	+
ENSG00000176225	-1.13531	4.74621	4.53e-10	8.76e-09	25914	RTTN	18	67671029	67873181	-
ENSG00000177192	-2.1958	2.77665	5.72e-10	1.03e-08	80324	PUS1	12	132413745	132428406	+
ENSG00000129219	-1.49192	4.60108	4.72e-10	9.03e-09	5338	PLD2	17	4710391	4726729	+
ENSG00000052749	-1.31179	4.73731	4.7e-10	9.03e-09	23223	RRP12	10	99116115	99161127	-
ENSG00000260729	1.65993	4.14094	5.08e-10	9.52e-09		RP11-106M3.2	15	72577068	72668322	-
ENSG00000135723	-1.79333	4.05799	5.24e-10	9.71e-09	29109	FHOD1	16	67263290	67281561	-
ENSG00000100813	-1.296	7.24101	4.15e-10	8.2e-09	22985	ACIN1	14	23527773	23564823	-
ENSG00000138095	-1.1185	7.85806	4.13e-10	8.2e-09	10128	LRPPRC	2	44113647	44223144	-
ENSG00000154822	-2.08599	4.45552	4.72e-10	9.03e-09	23228	PLCL2	3	16844159	17132086	+
ENSG00000188917	-1.27322	3.64588	5.37e-10	9.91e-09	79979	TRMT2B	X	100264335	100307105	-
ENSG00000146247	-1.31499	6.94853	4.25e-10	8.39e-09	55023	PHIP	6	79650263	79787953	-
ENSG00000060749	-1.78826	7.04026	4.26e-10	8.39e-09	79832	QSER1	11	32914724	33014862	+
ENSG00000117877	-1.30835	4.42615	5.04e-10	9.47e-09	10849	CD3EAP	19	45909467	45914024	+
ENSG00000165288	-1.36959	6.15902	4.35e-10	8.54e-09	254065	BRWD3	X	79926353	80065187	-
ENSG00000102572	-1.25195	6.5075	4.3e-10	8.46e-09	8428	STK24	13	99102455	99230194	-
ENSG00000112996	-0.961113	6.00041	4.36e-10	8.55e-09	10884	MRPS30	5	44809027	44820530	+
ENSG00000130270	-2.82675	2.26855	6.03e-10	1.07e-08	148229	ATP8B3	19	1782074	1812275	-
ENSG00000173917	3.15939	1.91158	6.06e-10	1.07e-08	3212	HOXB2	17	46618256	46623441	-
ENSG00000145934	3.06198	2.75018	5.91e-10	1.06e-08	57451	ODZ2	5	166711804	167691162	+
ENSG00000169432	3.49878	2.78889	6.03e-10	1.07e-08	6335	SCN9A	2	167051695	167232503	-
ENSG00000005801	-1.20921	5.80792	4.43e-10	8.61e-09	7748	ZNF195	11	3360491	3400448	-
ENSG00000170608	-3.19148	1.59804	5.4e-10	9.94e-09	3171	FOXA3	19	46367518	46377054	+
ENSG00000233966	-1.88368	3.41109	5.75e-10	1.04e-08		UBE2SP1	17	15607546	15608214	-
ENSG00000087842	-1.99113	2.55244	6.15e-10	1.09e-08	8544	PIR	X	15402921	15511687	-
ENSG00000183691	5.14023	2.36162	5.82e-10	1.04e-08	9241	NOG	17	54671060	54672951	+
ENSG00000167778	1.86311	3.20272	6.05e-10	1.07e-08	84926	SPRYD3	12	53458388	53473204	-
ENSG00000178162	-4.12994	1.4574	4.37e-10	8.55e-09	100216479	AC140481.1	2	131174328	131188936	-
ENSG00000183778	-3.42258	1.67073	6.13e-10	1.08e-08	10317	B3GALT5	21	40928369	41034816	+
ENSG00000091490	-1.79596	5.38195	4.79e-10	9.12e-09	23231	SEL1L3	4	25749055	25865382	-
ENSG00000111605	-1.11607	7.22409	4.41e-10	8.59e-09	11052	CPSF6	12	69633317	69668138	+
ENSG00000255104	-1.30219	4.82233	4.95e-10	9.35e-09	57335	AC005324.8-001	17	15603006	15648092	+
ENSG00000162377	-1.30845	4.21601	5.47e-10	1e-08	65260	SELRC1	1	53152508	53164038	-
ENSG00000107815	-1.32007	3.99412	5.58e-10	1.02e-08	56652	C10orf2	10	102747124	102754158	+
ENSG00000111799	3.73145	4.882	5.23e-10	9.71e-09	1303	COL12A1	6	75794042	75915767	-
ENSG00000166275	1.50632	3.96125	5.78e-10	1.04e-08	119032	C10orf32	10	104613980	104632990	+
ENSG00000019549	4.15149	3.86643	6.39e-10	1.11e-08	6591	SNAI2	8	49830249	49834299	-
ENSG00000153044	-2.32186	4.61836	5.4e-10	9.94e-09	64946	CENPH	5	68485375	68506184	+
ENSG00000259758	-1.64972	6.14532	4.74e-10	9.04e-09		CTA-204B4.6	8	141530255	141539600	-
ENSG00000088448	-1.2912	6.6681	4.65e-10	8.97e-09	55608	ANKRD10	13	111530887	111567416	-
ENSG00000184384	2.30021	4.51446	5.66e-10	1.02e-08	84441	MAML2	11	95709762	96076382	-
ENSG00000182841	-1.80816	3.18199	6.37e-10	1.11e-08	91695	RRP7B	22	42951229	42978044	-
ENSG00000072571	-2.11125	5.20858	5.11e-10	9.55e-09	3161	HMMR	5	162887175	162918947	+
ENSG00000234741	-1.24037	6.49734	4.74e-10	9.04e-09	26769	GAS5	1	173833038	173838020	-
ENSG00000079691	-1.6387	5.25722	5.13e-10	9.58e-09	55604	LRRC16A	6	25279306	25620758	+
ENSG00000228519	-1.21596	5.37853	5e-10	9.42e-09		RP11-298C3.2	X	25663839	25664444	-
ENSG00000163006	-1.23403	4.10349	5.6e-10	1.02e-08	165055	CCDC138	2	109403213	109493034	+
ENSG00000070214	-1.03312	6.93043	4.73e-10	9.04e-09	23446	SLC44A1	9	108006903	108201452	+
ENSG00000058453	-1.60545	4.88791	5.3e-10	9.8e-09	9696	CROCC	1	17222232	17299459	+
ENSG00000111300	-1.23433	5.79061	4.91e-10	9.29e-09	80018	NAA25	12	112464500	112546826	-
ENSG00000006740	-1.83956	3.34971	6.37e-10	1.11e-08	9912	ARHGAP44	17	12692856	12894960	+
ENSG00000166147	3.5976	6.59496	5.03e-10	9.45e-09	2200	FBN1	15	48700503	48938046	-
ENSG00000113328	-1.33627	8.50934	4.79e-10	9.11e-09	900	CCNG1	5	162864575	162873157	+
ENSG00000256261	1.8148	5.41987	5.41e-10	9.95e-09		AC104698.1	2	30481193	30482893	+
ENSG00000135298	2.82533	2.08426	6.89e-10	1.18e-08	577	BAI3	6	69345259	70099403	+
ENSG00000118965	-1.2558	5.12172	5.2e-10	9.7e-09	57539	WDR35	2	20110021	20189892	-
ENSG00000198211	1.51235	6.43121	4.89e-10	9.27e-09	10381	TUBB3	16	89985573	90002500	+
ENSG00000071242	1.33142	4.36827	5.74e-10	1.04e-08	6196	RPS6KA2	6	166822852	167319939	-
ENSG00000106004	7.00158	1.43451	5.23e-10	9.71e-09	3202	HOXA5	7	27180671	27183287	-
ENSG00000102098	-1.66933	4.19081	5.99e-10	1.07e-08	10389	SCML2	X	18257434	18372847	-
ENSG00000165138	-1.37828	5.35829	5.42e-10	9.95e-09	203286	ANKS6	9	101493611	101559247	-
ENSG00000145246	2.75739	3.60547	6.6e-10	1.14e-08	57205	ATP10D	4	47487305	47595503	+
ENSG00000130726	-1.43386	8.07572	4.99e-10	9.41e-09	10155	TRIM28	19	59055836	59062082	+
ENSG00000164611	-2.15302	4.93919	5.76e-10	1.04e-08	9232	PTTG1	5	159848829	159855748	+
ENSG00000143570	-1.18831	6.47692	5.09e-10	9.53e-09	27173	SLC39A1	1	153931575	153940188	-
ENSG00000138668	-1.70622	5.71262	5.28e-10	9.76e-09	3184	HNRNPD	4	83273651	83295656	-
ENSG00000144741	-1.65752	5.10205	5.49e-10	1e-08	115286	SLC25A26	3	66119285	66438530	+
ENSG00000169045	-0.964763	8.77318	5.02e-10	9.43e-09	3187	HNRNPH1	5	179041179	179061785	-
ENSG00000196208	-1.62599	4.26557	5.82e-10	1.04e-08	9687	GREB1	2	11674242	11782914	+
ENSG00000141198	-1.21479	5.26568	5.51e-10	1e-08	10040	TOM1L1	17	52976748	53039310	+
ENSG00000255397	-1.80722	4.33862	6.02e-10	1.07e-08		AC022182.2	8	61850264	61852430	-
ENSG00000227344	-1.62029	3.69507	6.6e-10	1.14e-08		HAUS6P1	7	53255081	53256631	+
ENSG00000173588	-1.33765	4.28475	6.02e-10	1.07e-08	51134	CCDC41	12	94700225	94853764	-
ENSG00000108424	-0.993314	8.52669	5.11e-10	9.55e-09	3837	KPNB1	17	45726842	45762871	+
ENSG00000104419	2.58374	4.06178	6.64e-10	1.15e-08	10397	NDRG1	8	134249414	134314265	-
ENSG00000254418	3.40631	2.36197	6.96e-10	1.19e-08		RP11-21L19.1	11	14284392	14295237	-
ENSG00000132821	3.44559	1.32405	7.22e-10	1.22e-08	128434	VSTM2L	20	36531499	36573752	+
ENSG00000205339	-1.24081	7.76121	5.15e-10	9.62e-09	10527	IPO7	11	9406169	9469673	+
ENSG00000113594	1.53384	7.06797	5.23e-10	9.71e-09	3977	LIFR	5	38475065	38608456	-
ENSG00000011376	-1.22806	5.40267	5.52e-10	1e-08	23395	LARS2	3	45429998	45590913	+
ENSG00000170832	-1.29046	5.79565	5.46e-10	1e-08	84669	USP32	17	58256455	58499831	-
ENSG00000132589	-1.38179	5.18297	5.67e-10	1.03e-08	2319	FLOT2	17	27206353	27224697	-
ENSG00000075426	3.87303	4.87869	6.74e-10	1.16e-08	2355	FOSL2	2	28615315	28640179	+
ENSG00000123119	-1.44945	4.33182	6.28e-10	1.1e-08	64168	NECAB1	8	91803778	91971636	+
ENSG00000166822	-1.36146	5.48705	5.61e-10	1.02e-08	124491	TMEM170A	16	75476952	75499395	-
ENSG00000126457	-1.13711	7.01973	5.34e-10	9.86e-09	3276	PRMT1	19	50179043	50192286	+
ENSG00000198833	1.75766	5.81736	5.62e-10	1.02e-08	51465	UBE2J1	6	90036344	90062567	-
ENSG00000008952	1.11484	6.81369	5.4e-10	9.94e-09	7095	SEC62	3	169684423	169716161	+
ENSG00000210049	-2.00528	5.85256	5.64e-10	1.02e-08		J01415.2	MT	577	647	+
ENSG00000130768	-3.9799	2.65094	7.78e-10	1.29e-08	27293	SMPDL3B	1	28261504	28285668	+
ENSG00000178662	2.28749	5.42792	5.77e-10	1.04e-08	80034	CSRNP3	2	166326157	166545917	+
ENSG00000176454	-1.46897	3.73549	6.85e-10	1.18e-08	254531	LPCAT4	15	34651106	34659479	-
ENSG00000257742	6.81482	2.43455	7.93e-11	2.67e-09		RP11-350F4.2	12	44112796	44117803	-
ENSG00000247077	-1.37853	5.16972	5.89e-10	1.05e-08	192111	PGAM5	12	133287405	133299228	+
ENSG00000175416	1.60735	4.21461	6.68e-10	1.16e-08	1212	CLTB	5	175819456	175843570	-
ENSG00000121741	-1.18779	7.91362	5.45e-10	9.99e-09	7750	ZMYM2	13	20532810	20665968	+
ENSG00000100678	3.18765	0.564637	7.28e-10	1.23e-08	6547	SLC8A3	14	70510934	70655787	-
ENSG00000080345	-1.41269	7.76266	5.49e-10	1e-08	55183	RIF1	2	152266397	152364527	+
ENSG00000118855	2.37525	3.89428	7.28e-10	1.23e-08	64747	MFSD1	3	158449987	158547508	+
ENSG00000109606	-1.08635	7.93748	5.49e-10	1e-08	1665	DHX15	4	24519064	24586173	-
ENSG00000203727	5.23872	2.58778	7.05e-10	1.2e-08	389432	SAMD5	6	147830063	148058683	+
ENSG00000138119	2.78473	4.64759	6.8e-10	1.17e-08	26509	MYOF	10	95066186	95242074	-
ENSG00000213938	-2.46499	3.74956	7.33e-10	1.23e-08		SEPHS1P6	2	200524274	200525452	+
ENSG00000249884	1.6558	3.41279	7.43e-10	1.25e-08	7844	RNF103-CHMP3	2	86737547	86850151	-
ENSG00000146938	-1.80947	5.40853	5.88e-10	1.05e-08	57502	NLGN4X	X	5758678	6146904	-
ENSG00000169946	5.83024	2.22465	5.87e-10	1.05e-08	23414	ZFPM2	8	106330920	106816760	+
ENSG00000132680	-1.16915	5.4243	5.98e-10	1.07e-08	22889	KIAA0907	1	155882834	155904191	-
ENSG00000109920	-1.29179	5.75476	5.91e-10	1.06e-08	23360	FNBP4	11	47738072	47788995	-
ENSG00000163811	-1.17872	6.68477	5.75e-10	1.04e-08	23160	WDR43	2	29117509	29171088	+
ENSG00000146373	1.6613	5.42947	6.2e-10	1.09e-08	154214	RNF217	6	125283691	125413779	+
ENSG00000156103	1.41514	7.14791	5.77e-10	1.04e-08	4325	MMP16	8	89044237	89340254	-
ENSG00000159423	-1.53039	3.62212	7.46e-10	1.25e-08	8659	ALDH4A1	1	19197926	19229275	-
ENSG00000175931	-1.24806	5.33412	6.16e-10	1.09e-08	63893	UBE2O	17	74385532	74449288	-
ENSG00000183742	-1.35878	4.9494	6.43e-10	1.12e-08	346389	MACC1	7	20174905	20257027	-
ENSG00000145824	6.09603	3.84444	8.43e-10	1.37e-08	9547	CXCL14	5	134906373	134914969	-
ENSG00000135372	-1.30668	5.60879	6.17e-10	1.09e-08	55226	NAT10	11	34127149	34169217	+
ENSG00000171843	1.7326	5.06527	6.41e-10	1.12e-08	4300	MLLT3	9	20341663	20622542	-
ENSG00000169914	-1.00566	5.19526	6.38e-10	1.11e-08	23252	OTUD3	1	20209006	20239438	+
ENSG00000143756	-1.03383	5.76447	6.17e-10	1.09e-08	23219	FBXO28	1	224301789	224349749	+
ENSG00000123908	-1.80344	5.19788	6.56e-10	1.14e-08	27161	EIF2C2	8	141541264	141645718	-
ENSG00000123219	-1.34477	4.11726	7.14e-10	1.21e-08	64105	CENPK	5	64813593	64858998	-
ENSG00000111640	-1.06828	10.6439	6.04e-10	1.07e-08	2597	GAPDH	12	6643093	6647537	+
ENSG00000232320	1.69483	3.34996	8.19e-10	1.34e-08		AC009299.5	2	162197325	162197837	-
ENSG00000114739	-1.80573	4.65035	6.76e-10	1.16e-08	93	ACVR2B	3	38495342	38524948	+
ENSG00000258984	-1.21334	4.37214	7.11e-10	1.21e-08		RP11-526L8.1	2	238875656	239008053	+
ENSG00000109854	-3.50465	2.58163	8.69e-10	1.41e-08	10553	HTATIP2	11	20385231	20405329	+
ENSG00000159592	-1.20155	6.89679	6.13e-10	1.08e-08	60313	GPBP1L1	1	46092976	46153785	-
ENSG00000109572	0.993161	6.33305	6.21e-10	1.09e-08	1182	CLCN3	4	170533784	170644824	+
ENSG00000115241	-1.19496	6.40739	6.19e-10	1.09e-08	5496	PPM1G	2	27604061	27632554	-
ENSG00000196290	-1.15842	4.76877	6.86e-10	1.18e-08	60491	NIF3L1	2	201754050	201768655	+
ENSG00000100749	-1.41124	4.94168	6.77e-10	1.17e-08	7443	VRK1	14	97263641	97398059	+
ENSG00000123600	-1.54841	4.00686	7.73e-10	1.28e-08	79828	METTL8	2	172179761	172291312	-
ENSG00000108799	-1.15233	4.77877	6.89e-10	1.18e-08	2145	EZH1	17	40852293	40897071	-
ENSG00000104885	-1.79447	4.77519	7.03e-10	1.2e-08	84444	DOT1L	19	2164148	2232577	+
ENSG00000083896	-0.940365	6.69456	6.26e-10	1.1e-08	91746	YTHDC1	4	69176105	69215807	-
ENSG00000159712	-6.05628	3.1935	7.92e-10	1.31e-08	100287922	ANKRD18CP	9	99918175	99983538	-
ENSG00000160360	1.46991	4.58509	7.26e-10	1.23e-08	26086	GPSM1	9	139221932	139254057	+
ENSG00000164818	-1.71077	4.69834	7.25e-10	1.22e-08	54919	HEATR2	7	766338	829190	+
ENSG00000176105	-1.34002	6.91244	6.31e-10	1.11e-08	7525	YES1	18	721588	812547	-
ENSG00000175087	1.51601	3.8158	7.72e-10	1.28e-08	149420	PDIK1L	1	26437664	26452034	+
ENSG00000197324	1.98922	4.72449	7.56e-10	1.26e-08	26020	LRP10	14	23340822	23350789	+
ENSG00000145721	2.61382	4.50919	7.33e-10	1.23e-08	167410	LIX1	5	96427574	96478576	-
ENSG00000100479	-2.15947	3.54156	8.46e-10	1.38e-08	5427	POLE2	14	50110273	50155140	-
ENSG00000165304	-1.46071	5.15368	6.94e-10	1.19e-08	9833	MELK	9	36572859	36677678	+
ENSG00000136546	3.39443	1.08157	7.66e-10	1.27e-08	6332	SCN7A	2	167260083	167350757	-
ENSG00000197579	-1.11666	5.90626	6.61e-10	1.15e-08	10210	TOPORS	9	32540542	32552551	-
ENSG00000010244	-1.01325	7.80067	6.37e-10	1.11e-08	7756	ZNF207	17	30677136	30708905	+
ENSG00000111961	-1.16534	5.49161	6.75e-10	1.16e-08	23328	SASH1	6	148593440	148873186	+
ENSG00000083099	1.15181	5.20621	6.91e-10	1.18e-08	57226	LYRM2	6	90277863	90348472	-
ENSG00000238178	-5.80256	3.08915	9.19e-10	1.47e-08		RP11-431J24.2	X	16171064	16188992	-
ENSG00000167721	-1.07998	6.36172	6.53e-10	1.14e-08	55720	TSR1	17	2225951	2240801	-
ENSG00000137574	-1.18911	5.53908	6.82e-10	1.17e-08	96764	TGS1	8	56685701	56738007	+
ENSG00000003249	-1.54214	3.43793	8.24e-10	1.35e-08	79007	DBNDD1	16	90071273	90086536	-
ENSG00000166450	-3.04933	6.38764	6.56e-10	1.14e-08	283659	PRTG	15	55903744	56035288	-
ENSG00000007402	-2.06434	3.74117	8.13e-10	1.34e-08	9254	CACNA2D2	3	50400233	50541675	-
ENSG00000163166	-1.12164	6.24894	6.59e-10	1.14e-08	55677	IWS1	2	128193783	128284462	-
ENSG00000123684	1.53803	5.85178	6.78e-10	1.17e-08	9926	LPGAT1	1	211916799	212004114	-
ENSG00000162188	2.50804	1.45559	9.53e-10	1.51e-08	2785	GNG3	11	62475130	62476673	+
ENSG00000084764	1.87773	2.16858	9.55e-10	1.51e-08	22924	MAPRE3	2	27193480	27250064	+
ENSG00000120658	4.37222	1.91951	8.75e-10	1.41e-08	55068	ENOX1	13	43787654	44361044	-
ENSG00000059378	-2.30135	2.25305	9.66e-10	1.52e-08	64761	PARP12	7	139723544	139763521	-
ENSG00000228006	-1.57845	4.76647	7.65e-10	1.27e-08		AC004017.1	19	58198294	58202072	-
ENSG00000258818	2.22778	2.73293	9.71e-10	1.53e-08	6038	RNASE4	14	21152259	21168761	+
ENSG00000179222	1.01607	7.70096	6.72e-10	1.16e-08	9500	MAGED1	X	51546103	51645453	+
ENSG00000129055	1.35287	4.87561	7.52e-10	1.26e-08	25847	ANAPC13	3	134196548	134205558	-
ENSG00000125170	1.62744	5.52698	7.38e-10	1.24e-08	55715	DOK4	16	57505863	57521239	-
ENSG00000155366	1.91057	5.79306	7.3e-10	1.23e-08	389	RHOC	1	113243728	113250056	-
ENSG00000004866	1.50097	3.99917	8.55e-10	1.39e-08	7982	ST7	7	116593292	116870157	+
ENSG00000264552	-1.99821	3.09496	9.62e-10	1.52e-08		AC105030.1	17	47126902	47126986	+
ENSG00000088247	-1.51872	6.12747	7.03e-10	1.2e-08	8570	KHSRP	19	6413121	6424822	-
ENSG00000184809	-3.34849	1.46637	9.72e-10	1.53e-08		C21orf88	21	40969074	40984748	-
ENSG00000151849	-1.15999	5.34416	7.34e-10	1.23e-08	55835	CENPJ	13	25457171	25497018	-
ENSG00000204103	3.05164	2.01654	1.01e-09	1.58e-08	9935	MAFB	20	39314488	39317880	-
ENSG00000160703	-1.85408	3.31153	9.55e-10	1.51e-08	79671	NLRX1	11	119037277	119054725	+
ENSG00000127311	-1.83617	3.16044	9.99e-10	1.56e-08	92797	HELB	12	66696325	66737423	+
ENSG00000166483	-1.40607	6.1528	7.21e-10	1.22e-08	7465	WEE1	11	9595228	9615004	+
ENSG00000147257	1.84026	7.24347	7.09e-10	1.21e-08	2719	GPC3	X	132669773	133119922	-
ENSG00000198327	-3.27847	5.44743	8.72e-10	1.41e-08	121504	HIST1H4F	6	26240561	26240976	+
ENSG00000180304	-1.17402	6.77402	7.15e-10	1.21e-08	4947	OAZ2	15	64979772	64995480	-
ENSG00000121310	-1.9208	3.3069	9.73e-10	1.53e-08	55268	ECHDC2	1	53361656	53392884	-
ENSG00000177853	-1.1099	6.65911	7.17e-10	1.22e-08	9849	ZNF518A	10	97889472	97965044	+
ENSG00000243004	-2.40015	3.22559	1.04e-09	1.61e-08		AC005062.2	7	19958604	20180076	-
ENSG00000177034	-1.43666	5.50501	7.59e-10	1.27e-08	345778	MTX3	5	79275584	79287082	-
ENSG00000074370	-2.79785	1.8662	9.74e-10	1.53e-08	489	ATP2A3	17	3827169	3867736	-
ENSG00000054793	2.16525	5.31262	7.75e-10	1.28e-08	10079	ATP9A	20	50213053	50385173	-
ENSG00000117676	-2.20509	4.1961	9.11e-10	1.46e-08	6195	RPS6KA1	1	26856252	26901521	+
ENSG00000230148	3.68736	1.66597	1.05e-09	1.62e-08	100874362	HOXB-AS1	17	46620913	46628610	+
ENSG00000179532	-1.40106	3.62579	9.24e-10	1.47e-08	144132	DNHD1	11	6518490	6614988	+
ENSG00000136448	-0.941326	6.66574	7.29e-10	1.23e-08	4836	NMT1	17	43128978	43186384	+
ENSG00000086758	-1.29262	8.33619	7.2e-10	1.22e-08	10075	HUWE1	X	53559057	53713673	-
ENSG00000144043	1.66135	4.25449	8.97e-10	1.44e-08	113419	TEX261	2	71213068	71222075	-
ENSG00000181038	-1.1729	3.93013	9.1e-10	1.46e-08	124512	METTL23	17	74722912	74730018	+
ENSG00000171970	-2.52155	2.35467	1.07e-09	1.64e-08	126295	ZNF57	19	2900896	2918474	+
ENSG00000134758	-1.12021	5.15141	7.97e-10	1.31e-08	51444	RNF138	18	29671818	29711524	+
ENSG00000188735	-1.16723	5.10403	8.2e-10	1.34e-08	144404	TMEM120B	12	122150658	122220907	+
ENSG00000133226	-1.3115	5.80884	7.72e-10	1.28e-08	10250	SRRM1	1	24958207	24999758	+
ENSG00000171016	2.35884	4.35913	8.95e-10	1.44e-08	26108	PYGO1	15	55831088	55881145	-
ENSG00000181784	2.18188	2.83976	1.08e-09	1.66e-08	6038	RNASE4	14	21152372	21168757	+
ENSG00000165240	2.19048	4.35198	9.3e-10	1.48e-08	538	ATP7A	X	77166194	77305892	+
ENSG00000067992	-2.10667	3.57815	1.02e-09	1.6e-08	5165	PDK3	X	24483338	24557954	+
ENSG00000100811	-0.939551	6.98002	7.58e-10	1.26e-08	7528	YY1	14	100704635	100749129	+
ENSG00000225674	-1.27755	5.07545	8.44e-10	1.37e-08		IPO7P2	13	24696204	24697953	-
ENSG00000123975	-2.03515	5.18222	8.47e-10	1.38e-08	1164	CKS2	9	91926113	91931618	+
ENSG00000168386	4.78553	4.124	1.09e-09	1.66e-08	11259	FILIP1L	3	99548985	99833357	-
ENSG00000120278	2.47718	3.31554	1.04e-09	1.61e-08	57480	PLEKHG1	6	150920999	151164799	+
ENSG00000148123	2.47244	1.67406	1.13e-09	1.71e-08	54886	RP11-35N6.1	9	103790991	104087417	+
ENSG00000131116	1.78954	4.00438	9.39e-10	1.49e-08	126299	ZNF428	19	44111377	44124014	-
ENSG00000041353	3.29698	1.77099	1.05e-09	1.62e-08	5874	RAB27B	18	52385091	52562747	+
ENSG00000250899	-2.54956	2.42292	1.15e-09	1.73e-08		RP11-253E3.3	12	3150603	3154116	+
ENSG00000197457	1.76342	4.53671	8.86e-10	1.43e-08	50861	STMN3	20	62271061	62284780	-
ENSG00000104221	1.83592	4.79672	9.14e-10	1.46e-08	55290	BRF2	8	37700786	37707422	-
ENSG00000165609	-1.05225	5.56017	8.22e-10	1.35e-08	11164	NUDT5	10	12207324	12238143	-
ENSG00000158545	-1.38953	4.69652	8.88e-10	1.43e-08	124245	ZC3H18	16	88636789	88698374	+
ENSG00000123989	2.02001	5.65933	8.62e-10	1.4e-08	79586	CHPF	2	220403669	220408509	-
ENSG00000140836	2.5485	4.25632	9.29e-10	1.48e-08	463	ZFHX3	16	72816784	73093597	-
ENSG00000132561	4.033	6.21672	9.05e-10	1.45e-08	100506558	MATN2	8	98881068	99048944	+
ENSG00000083444	1.40515	6.4655	8.05e-10	1.33e-08	5351	PLOD1	1	11994262	12035599	+
ENSG00000250616	3.67386	1.84301	1.16e-09	1.74e-08		RP11-455F5.3	16	30107751	30115437	+
ENSG00000259171	2.18836	2.81444	1.14e-09	1.72e-08		AL163636.6	14	21152746	21168735	+
ENSG00000115461	3.4776	6.82008	8.02e-10	1.32e-08	3488	IGFBP5	2	217536828	217560248	-
ENSG00000213024	-1.25679	5.85758	8.14e-10	1.34e-08	23636	NUP62	19	50410086	50432786	-
ENSG00000103365	-1.24805	6.12972	8.14e-10	1.34e-08	23062	GGA2	16	23474863	23533316	-
ENSG00000138829	1.79543	8.08823	7.9e-10	1.31e-08	2201	FBN2	5	127593601	127994878	-
ENSG00000128849	-1.56168	6.35688	8.46e-10	1.38e-08	84952	CGNL1	15	57668165	57842925	+
ENSG00000110076	2.33345	2.20407	1.17e-09	1.75e-08	9379	NRXN2	11	64373646	64490660	-
ENSG00000153395	-1.50452	6.47808	8.29e-10	1.35e-08	79888	LPCAT1	5	1456595	1524092	-
ENSG00000198625	-1.1026	6.56109	8.27e-10	1.35e-08	4194	MDM4	1	204485511	204542871	+
ENSG00000104824	-1.10455	7.55477	8.19e-10	1.34e-08	3191	HNRNPL	19	39327029	39342979	-
ENSG00000099385	1.45679	4.1233	1e-09	1.57e-08	9274	BCL7C	16	30844947	30906281	-
ENSG00000255571	3.9879	-0.16241	7.71e-10	1.28e-08	254559	CTD-2335A18.1	15	89904810	89939471	+
ENSG00000236349	-1.26756	3.86423	1.06e-09	1.63e-08		SUCLG2P2	12	94942017	94943312	+
ENSG00000013306	-1.3168	5.50659	8.83e-10	1.42e-08	51629	SLC25A39	17	42396993	42402238	-
ENSG00000197124	-1.60779	3.64725	1.08e-09	1.65e-08	91120	ZNF682	19	20115227	20150277	-
ENSG00000141425	-1.25001	6.87672	8.37e-10	1.36e-08	55197	RPRD1A	18	33564350	33647539	-
ENSG00000156925	-2.68157	4.24714	9.56e-10	1.51e-08	7547	ZIC3	X	136648301	136659850	+
ENSG00000115525	2.39266	3.22726	1.17e-09	1.75e-08	8869	ST3GAL5	2	86066267	86116137	-
ENSG00000114166	2.82209	2.54269	1.24e-09	1.82e-08	8850	KAT2B	3	20081515	20195896	+
ENSG00000163694	-1.42742	5.16546	9.3e-10	1.48e-08	54502	RBM47	4	40425272	40632892	-
ENSG00000063046	-1.00173	8.63331	8.35e-10	1.36e-08	1975	EIF4B	12	53399942	53435993	+
ENSG00000145555	-2.09715	6.86004	8.52e-10	1.38e-08	4651	MYO10	5	16665395	16936372	-
ENSG00000226950	-1.42432	5.15928	9.26e-10	1.47e-08	57291	DANCR	4	53578597	53586518	+
ENSG00000152520	-1.08628	5.37619	8.95e-10	1.44e-08	255967	PAN3	13	28712643	28869475	+
ENSG00000071282	4.68086	4.69968	1.21e-09	1.8e-08	29995	LMCD1	3	8543393	8609805	+
ENSG00000198915	-4.26485	2.2772	1.17e-09	1.75e-08	221002	RASGEF1A	10	43689983	43762367	-
ENSG00000075651	2.89533	3.58683	1.22e-09	1.81e-08	5337	PLD1	3	171318195	171528740	-
ENSG00000163050	-1.97912	4.12917	1.07e-09	1.64e-08	56997	ADCK3	1	227085237	227175246	+
ENSG00000130775	-3.41408	1.56863	1.14e-09	1.72e-08	9473	THEMIS2	1	28199055	28213196	+
ENSG00000139641	-1.10951	6.23892	8.77e-10	1.42e-08	23344	ESYT1	12	56512034	56538455	+
ENSG00000181722	1.7015	2.51968	1.23e-09	1.81e-08	26137	ZBTB20	3	114056941	114866118	-
ENSG00000187790	-1.1187	4.35861	1e-09	1.57e-08	57697	FANCM	14	45605143	45670093	+
ENSG00000173402	-1.02051	6.83437	8.69e-10	1.41e-08	1605	DAG1	3	49506146	49573048	+
ENSG00000108352	-1.55959	3.00511	1.21e-09	1.8e-08	51195	RAPGEFL1	17	38333263	38351906	+
ENSG00000127191	-1.66599	3.52633	1.15e-09	1.73e-08	7186	TRAF2	9	139776364	139821059	+
ENSG00000006625	-1.55005	5.13487	9.66e-10	1.52e-08	79017	GGCT	7	30536237	30544460	-
ENSG00000117360	-0.998471	5.02977	9.57e-10	1.51e-08	9129	PRPF3	1	150293925	150325671	+
ENSG00000162729	-1.28896	4.38031	1.03e-09	1.6e-08	93185	IGSF8	1	160061130	160068733	-
ENSG00000145911	-2.37685	4.01263	1.09e-09	1.66e-08	23138	N4BP3	5	177540444	177553088	+
ENSG00000179981	4.55726	3.10781	1.3e-09	1.88e-08	10194	TSHZ1	18	72922710	73001905	+
ENSG00000169684	-1.6636	2.7671	1.22e-09	1.81e-08	1138	CHRNA5	15	78857862	78887611	+
ENSG00000110958	-1.12717	7.16207	8.83e-10	1.42e-08	10728	PTGES3	12	57057127	57082159	-
ENSG00000138622	-2.08347	2.5888	1.29e-09	1.88e-08	10021	HCN4	15	73612200	73661605	-
ENSG00000128652	3.88506	1.31062	1.32e-09	1.9e-08	3232	HOXD3	2	177001340	177039577	+
ENSG00000144476	4.10178	2.68412	1.31e-09	1.89e-08	57007	CXCR7	2	237476430	237491001	+
ENSG00000188112	-3.34888	3.15809	1.3e-09	1.88e-08	647024	C6orf132	6	42068856	42110357	-
ENSG00000160710	-0.947302	8.2862	8.87e-10	1.43e-08	103	ADAR	1	154554538	154600475	-
ENSG00000204536	-1.96206	4.31136	1.1e-09	1.67e-08	54535	CCHCR1	6	31110216	31126015	-
ENSG00000151490	4.55219	1.82617	1.3e-09	1.88e-08	5800	PTPRO	12	15475331	15750333	+
ENSG00000146909	-1.10604	4.77071	1.03e-09	1.6e-08	64434	NOM1	7	156742417	156765876	+
ENSG00000223705	-1.75203	3.22473	1.23e-09	1.81e-08		NSUN5P1	7	75039605	75046066	+
ENSG00000128245	-0.978776	6.9434	9.05e-10	1.45e-08	7533	YWHAH	22	32340447	32353590	+
ENSG00000124788	2.15069	4.58736	1.11e-09	1.68e-08	6310	ATXN1	6	16299343	16761722	-
ENSG00000135090	1.66396	3.71708	1.18e-09	1.77e-08	51347	TAOK3	12	118587606	118810750	-
ENSG00000197077	-1.54343	4.89989	1.03e-09	1.6e-08	100996283	KIAA1671	22	25421600	25593415	+
ENSG00000117245	-2.85815	2.23714	1.36e-09	1.94e-08	57576	KIF17	1	20990507	21044510	-
ENSG00000132639	7.07047	1.55786	7.62e-10	1.27e-08	6616	SNAP25	20	10199478	10288066	+
ENSG00000185480	-1.4024	4.38699	1.1e-09	1.67e-08	55010	PARPBP	12	102513956	102591298	+
ENSG00000100296	-0.866516	6.09411	9.43e-10	1.5e-08	8563	THOC5	22	29901868	29951205	-
ENSG00000150712	-1.20429	5.37872	9.96e-10	1.56e-08	54545	MTMR12	5	32227100	32313115	-
ENSG00000213762	-1.05809	5.71942	9.84e-10	1.54e-08	7693	ZNF134	19	58125628	58134721	+
ENSG00000254995	-1.48748	4.63723	1.09e-09	1.66e-08		STX16-NPEPL1	20	57226490	57290466	+
ENSG00000080845	-0.951086	4.77316	1.05e-09	1.62e-08	22839	DLGAP4	20	34894258	35157040	+
ENSG00000141448	5.54798	3.32509	1.34e-09	1.92e-08	2627	GATA6	18	19749404	19782491	+
ENSG00000137460	-2.08459	3.15681	1.29e-09	1.88e-08	85462	FHDC1	4	153857504	153900848	+
ENSG00000164114	1.11073	5.24105	1.04e-09	1.61e-08	79884	MAP9	4	156263810	156298122	-
ENSG00000079246	-1.00737	8.96043	9.51e-10	1.51e-08	7520	XRCC5	2	216972187	217071026	+
ENSG00000250251	-1.75537	4.07221	1.23e-09	1.81e-08		PKD1P6	16	15219099	15248421	-
ENSG00000001497	-1.37999	5.07124	1.06e-09	1.63e-08	81887	LAS1L	X	64732462	64754655	-
ENSG00000125848	2.37851	5.40367	1.04e-09	1.61e-08	23767	FLRT3	20	14303634	14318262	-
ENSG00000084093	-1.24031	7.33621	9.62e-10	1.52e-08	5978	REST	4	57774075	57802010	+
ENSG00000196214	-1.26781	5.2206	1.05e-09	1.62e-08	90321	ZNF766	19	52772824	52795977	+
ENSG00000009413	1.45363	5.835	1.01e-09	1.57e-08	5980	REV3L	6	111620234	111804918	-
ENSG00000022840	-0.938043	5.90607	9.97e-10	1.56e-08	9921	RNF10	12	120971283	121015397	+
ENSG00000215845	-6.09776	1.74307	5.27e-10	9.76e-09	100131187	TSTD1	1	161007421	161008780	-
ENSG00000138385	-1.19737	6.55163	9.83e-10	1.54e-08	6741	SSB	2	170648443	170668574	+
ENSG00000165689	-1.27696	4.92399	1.1e-09	1.67e-08	10807	SDCCAG3	9	139296377	139305061	-
ENSG00000165966	6.96717	1.02158	3.69e-10	7.58e-09	29951	PDZRN4	12	41582250	41968392	+
ENSG00000135596	-1.46119	5.2645	1.05e-09	1.62e-08	64780	MICAL1	6	109765265	109787171	-
ENSG00000165655	2.95883	2.30327	1.47e-09	2.08e-08	84858	ZNF503	10	77039484	77161664	-
ENSG00000025293	-1.24678	5.78634	1.04e-09	1.61e-08	51230	PHF20	20	34359896	34538303	+
ENSG00000061455	5.70769	0.836228	4.38e-10	8.56e-09	93166	PRDM6	5	122424816	122523745	+
ENSG00000196584	-2.49344	4.51683	1.21e-09	1.8e-08	7516	XRCC2	7	152341864	152373250	-
ENSG00000162630	3.50314	1.53696	1.47e-09	2.08e-08	8707	B3GALT2	1	193148175	193155784	-
ENSG00000188636	0.956796	5.76824	1.04e-09	1.61e-08	84247	LDOC1L	22	44888452	44894178	-
ENSG00000110436	3.71118	2.69969	1.42e-09	2.02e-08	6506	SLC1A2	11	35272753	35441610	-
ENSG00000123240	1.57312	4.91596	1.16e-09	1.74e-08	10133	OPTN	10	13141449	13180291	+
ENSG00000177051	-1.57442	3.76124	1.31e-09	1.89e-08	23403	FBXO46	19	46213887	46234162	-
ENSG00000165379	2.62409	3.19859	1.44e-09	2.04e-08	145581	LRFN5	14	42076773	42373752	+
ENSG00000166710	2.27062	7.01859	1.05e-09	1.62e-08	567	B2M	15	45003675	45011075	+
ENSG00000179761	-2.14996	2.39082	1.52e-09	2.13e-08	51268	PIPOX	17	27277531	27384234	+
ENSG00000105289	-2.51671	3.17908	1.44e-09	2.04e-08	27134	TJP3	19	3708107	3750811	+
ENSG00000149782	-1.60736	5.48754	1.1e-09	1.67e-08	5331	PLCB3	11	64018995	64036622	+
ENSG00000174136	1.24123	5.12918	1.07e-09	1.64e-08	285704	RGMB	5	98104354	98134347	+
ENSG00000104331	1.47324	7.04574	1.04e-09	1.61e-08	54928	IMPAD1	8	57870492	57906403	-
ENSG00000167491	-1.27341	6.209	1.06e-09	1.62e-08	54815	GATAD2A	19	19496639	19619740	+
ENSG00000102172	-1.40239	4.80279	1.17e-09	1.75e-08	6611	SMS	X	21958691	22025798	+
ENSG00000184144	3.5617	1.66914	1.55e-09	2.17e-08	6900	CNTN2	1	205012325	205047627	+
ENSG00000157456	-1.90831	5.30608	1.13e-09	1.71e-08	9133	CCNB2	15	59397277	59417244	+
ENSG00000241484	-1.85446	3.97931	1.34e-09	1.92e-08	23779	ARHGAP8	22	45098355	45258665	+
ENSG00000127947	-1.5206	5.28083	1.13e-09	1.71e-08	5782	PTPN12	7	77166592	77269388	+
ENSG00000257446	-3.60773	0.885773	1.11e-09	1.68e-08	729747	ZNF878	19	12154620	12163754	-
ENSG00000065518	-1.262	5.90319	1.08e-09	1.66e-08	4710	NDUFB4	3	120315156	120321347	+
ENSG00000166963	2.74374	4.94729	1.22e-09	1.81e-08	4130	MAP1A	15	43803156	43823818	+
ENSG00000167244	6.05855	7.77749	1.17e-09	1.75e-08	3481	IGF2	11	2150342	2182439	-
ENSG00000096060	-2.36917	4.58294	1.31e-09	1.89e-08	2289	FKBP5	6	35541362	35696360	-
ENSG00000138356	-2.62749	2.00244	1.59e-09	2.21e-08	316	AOX1	2	201450591	201541787	+
ENSG00000168675	5.03223	3.17821	1.6e-09	2.21e-08	753	C18orf1	18	13217497	13652754	+
ENSG00000114346	-1.81154	6.2255	1.09e-09	1.66e-08	1894	ECT2	3	172468472	172539264	+
ENSG00000089351	-1.22931	4.88799	1.2e-09	1.79e-08	57655	GRAMD1A	19	35491227	35517373	+
ENSG00000189369	-0.983335	4.90616	1.16e-09	1.74e-08	23708	GSPT2	X	51486481	51489324	+
ENSG00000168906	-1.1319	6.8563	1.07e-09	1.64e-08	4144	MAT2A	2	85766288	85772403	+
ENSG00000197702	2.78615	4.88609	1.3e-09	1.89e-08	55742	PARVA	11	12398732	12552348	+
ENSG00000111860	1.41446	4.72561	1.23e-09	1.81e-08	387119	CEP85L	6	118781935	119031238	-
ENSG00000184005	1.27008	6.00183	1.11e-09	1.68e-08	256435	ST6GALNAC3	1	76540404	77100286	+
ENSG00000226361	-3.31323	3.14488	1.59e-09	2.21e-08		TERF1P5	13	19254634	19255846	+
ENSG00000180616	3.44828	1.74349	1.62e-09	2.24e-08	6752	SSTR2	17	71161151	71167185	+
ENSG00000165733	-1.02994	6.40762	1.1e-09	1.67e-08	9790	BMS1	10	43278249	43326856	+
ENSG00000124789	-1.01039	6.75557	1.1e-09	1.67e-08	9972	NUP153	6	17615269	17706656	-
ENSG00000065328	-2.00821	4.8663	1.25e-09	1.82e-08	55388	MCM10	10	13203554	13253104	+
ENSG00000107105	2.06739	4.44243	1.25e-09	1.83e-08	1993	ELAVL2	9	23690102	23826335	-
ENSG00000151846	-1.60451	4.84619	1.26e-09	1.83e-08	5042	PABPC3	13	25670006	25673392	+
ENSG00000119688	-1.10006	4.84955	1.23e-09	1.81e-08	5826	ABCD4	14	74752126	74769759	-
ENSG00000135972	-1.22846	4.86092	1.22e-09	1.81e-08	64965	MRPS9	2	105654441	105716418	+
ENSG00000124570	1.52584	4.32489	1.41e-09	2e-08	5269	SERPINB6	6	2948393	2972090	-
ENSG00000104870	1.57241	4.56443	1.34e-09	1.92e-08	2217	FCGRT	19	50015536	50029685	+
ENSG00000160310	1.01903	5.86286	1.15e-09	1.74e-08	3275	PRMT2	21	48055079	48085036	+
ENSG00000065491	-1.11806	4.00522	1.39e-09	1.98e-08	55633	TBC1D22B	6	37225548	37300746	+
ENSG00000164542	1.27534	3.55582	1.45e-09	2.04e-08	23366	KIAA0895	7	36363830	36429734	-
ENSG00000197386	-1.08635	6.06461	1.16e-09	1.74e-08	3064	HTT	4	3076408	3245676	+
ENSG00000130600	4.17453	4.0368	1.19e-09	1.78e-08	100033819	H19	11	2016406	2022700	-
ENSG00000151414	1.84546	5.7451	1.22e-09	1.81e-08	140609	NEK7	1	198126093	198291550	+
ENSG00000228623	-2.45099	3.17476	1.66e-09	2.28e-08		ZNF883	9	115759495	115774507	-
ENSG00000105866	-1.38441	5.21237	1.22e-09	1.81e-08	6671	SP4	7	21467652	21554440	+
ENSG00000251188	-3.48789	1.09736	1.21e-09	1.8e-08		RP11-478C6.6	4	262771	263320	-
ENSG00000184307	-2.33678	2.88613	1.66e-09	2.28e-08	254887	ZDHHC23	3	113666748	113684248	+
ENSG00000146005	3.22797	0.325598	1.45e-09	2.04e-08	84249	PSD2	5	139175406	139224051	+
ENSG00000117122	1.12493	5.40458	1.25e-09	1.82e-08	4237	MFAP2	1	17300997	17307330	-
ENSG00000103196	5.51031	5.94866	1.49e-09	2.09e-08	83716	CRISPLD2	16	84853590	84954374	+
ENSG00000196526	1.47237	5.54645	1.24e-09	1.82e-08	60312	AFAP1	4	7760441	7941653	-
ENSG00000238258	3.60893	1.83835	1.61e-09	2.22e-08		RP11-342D11.2	10	33500205	33502732	+
ENSG00000205560	-1.39826	4.5458	1.33e-09	1.92e-08	1375	CPT1B	22	51007290	51017899	-
ENSG00000104884	-1.83383	5.18762	1.28e-09	1.87e-08	2068	ERCC2	19	45853095	45874176	-
ENSG00000172380	1.97616	6.68738	1.2e-09	1.79e-08	55970	GNG12	1	68167149	68299150	-
ENSG00000197261	-3.72861	1.68725	1.75e-09	2.37e-08	135398	C6orf141	6	49518113	49529620	+
ENSG00000120820	2.22893	3.7825	1.61e-09	2.22e-08	83468	GLT8D2	12	104382762	104457961	-
ENSG00000160271	1.2443	5.21811	1.27e-09	1.85e-08	5900	RALGDS	9	135973107	136039301	-
ENSG00000126787	-2.28853	6.27419	1.23e-09	1.81e-08	9787	DLGAP5	14	55614830	55658396	-
ENSG00000154473	-0.930488	6.62221	1.21e-09	1.8e-08	9184	BUB3	10	124913793	124924886	+
ENSG00000148848	3.95146	3.83059	1.68e-09	2.3e-08	8038	ADAM12	10	127700950	128077024	-
ENSG00000105379	1.43772	4.53748	1.4e-09	1.99e-08	2109	ETFB	19	51848410	51869672	-
ENSG00000164294	1.59888	7.07244	1.22e-09	1.81e-08	493869	GPX8	5	54455946	54462899	+
ENSG00000017797	-1.03018	6.08966	1.24e-09	1.82e-08	10928	RALBP1	18	9475007	9538114	+
ENSG00000134057	-1.88791	6.52112	1.23e-09	1.81e-08	891	CCNB1	5	68462837	68474072	+
ENSG00000255642	-1.51521	4.01436	1.54e-09	2.16e-08		RP11-415I12.6	12	64215801	64217675	+
ENSG00000139154	-1.40049	5.07479	1.36e-09	1.94e-08	121536	AEBP2	12	19556979	19873735	+
ENSG00000131437	1.07232	4.77085	1.33e-09	1.92e-08	11127	KIF3A	5	132028368	132073330	-
ENSG00000121904	-1.88299	3.25053	1.66e-09	2.28e-08	114784	CSMD2	1	33979609	34631443	-
ENSG00000100099	-1.0314	5.42995	1.31e-09	1.89e-08	89781	HPS4	22	26839389	26879803	-
ENSG00000165526	-1.17727	4.76751	1.4e-09	1.99e-08	84881	RPUSD4	11	126071993	126081587	-
ENSG00000165732	-1.50588	7.73136	1.23e-09	1.81e-08	9188	DDX21	10	70715884	70744829	+
ENSG00000124222	-1.59671	4.70572	1.43e-09	2.03e-08	8675	STX16	20	57226328	57254582	+
ENSG00000147255	-2.23825	3.72958	1.58e-09	2.2e-08	3547	IGSF1	X	130407480	130533677	-
ENSG00000181072	5.23207	2.5456	1.74e-09	2.36e-08	1129	CHRM2	7	136553416	136705002	+
ENSG00000138468	1.16956	5.22694	1.33e-09	1.92e-08	57337	SENP7	3	101043049	101232085	-
ENSG00000092445	-1.0266	5.46535	1.32e-09	1.91e-08	7301	TYRO3	15	41849873	41871536	+
ENSG00000130939	-1.12245	6.4582	1.26e-09	1.84e-08	10277	UBE4B	1	10092890	10241297	+
ENSG00000005022	-1.10902	6.78765	1.25e-09	1.83e-08	292	SLC25A5	X	118602363	118605282	+
ENSG00000147224	-1.509	5.09356	1.38e-09	1.97e-08	5631	PRPS1	X	106871737	106894256	+
ENSG00000185565	2.35269	4.21827	1.55e-09	2.17e-08	4045	LSAMP	3	115528641	117716095	-
ENSG00000084636	3.72628	5.09853	1.6e-09	2.22e-08	1307	COL16A1	1	32117848	32169920	-
ENSG00000254277	-8.30988	1.79554	5.72e-10	1.03e-08		RP11-1144P22.1	8	72587535	72615021	+
ENSG00000183853	1.32258	6.54234	1.28e-09	1.87e-08	55243	KIRREL	1	157963063	158070052	+
ENSG00000148053	5.86529	2.8172	1.91e-09	2.53e-08	4915	NTRK2	9	87283466	87638505	+
ENSG00000123473	-1.77457	5.0666	1.41e-09	2.01e-08	6491	STIL	1	47715811	47779819	-
ENSG00000101152	0.913903	5.67647	1.31e-09	1.89e-08	80331	DNAJC5	20	62526518	62567384	+
ENSG00000160818	-1.3397	4.45518	1.49e-09	2.1e-08	54865	GPATCH4	1	156564279	156571288	-
ENSG00000173905	0.884776	6.4039	1.29e-09	1.87e-08	27333	GOLIM4	3	167726465	167813763	-
ENSG00000177694	2.75336	1.91583	1.93e-09	2.55e-08	254827	NAALADL2	3	174156363	175523428	+
ENSG00000145242	5.94394	0.258834	7.07e-10	1.2e-08	2044	EPHA5	4	66185281	66536213	-
ENSG00000145020	-2.11337	3.6318	1.73e-09	2.35e-08	275	AMT	3	49454211	49460186	-
ENSG00000166845	-2.23123	3.90538	1.62e-09	2.23e-08	162681	C18orf54	18	51884287	51911588	+
ENSG00000196814	1.69074	3.92606	1.55e-09	2.17e-08	89853	FAM125B	9	129089128	129269320	+
ENSG00000198182	-1.36264	4.2255	1.53e-09	2.14e-08	84775	ZNF607	19	38180785	38210691	-
ENSG00000018625	-2.68585	5.07282	1.43e-09	2.03e-08	477	ATP1A2	1	160085549	160113381	+
ENSG00000066777	-1.33984	7.07471	1.3e-09	1.88e-08	10565	ARFGEF1	8	68085747	68255912	-
ENSG00000129636	0.971853	5.35833	1.39e-09	1.98e-08	81533	ITFG1	16	47188298	47498060	-
ENSG00000146021	-1.6605	3.62894	1.71e-09	2.33e-08	26249	KLHL3	5	136953189	137071779	-
ENSG00000187742	-1.16944	5.9901	1.34e-09	1.93e-08	79048	SECISBP2	9	91933421	91974557	+
ENSG00000155846	-3.31743	2.77421	2.01e-09	2.64e-08	133522	PPARGC1B	5	149109861	149234585	+
ENSG00000160888	-1.59852	4.75979	1.54e-09	2.16e-08	9592	IER2	19	13261229	13265722	+
ENSG00000182667	1.72146	3.73229	1.68e-09	2.3e-08	50863	NTM	11	131240373	132206716	+
ENSG00000007923	-1.00079	5.60113	1.38e-09	1.97e-08	55735	DNAJC11	1	6694228	6761984	-
ENSG00000165661	-1.07197	4.7478	1.49e-09	2.09e-08	169714	QSOX2	9	139098179	139137687	-
ENSG00000011347	-2.3998	3.20733	1.88e-09	2.5e-08	9066	SYT7	11	61282785	61348620	-
ENSG00000214717	-0.986672	5.48231	1.43e-09	2.03e-08	9189	ZBED1	X	2404455	2419008	-
ENSG00000198218	-0.930363	6.48629	1.37e-09	1.96e-08	54870	QRICH1	3	49067140	49131796	-
ENSG00000154654	3.79905	1.09432	1.44e-09	2.03e-08	4685	NCAM2	21	22370633	22915650	+
ENSG00000127586	-1.699	4.61876	1.58e-09	2.2e-08	63922	CHTF18	16	838046	850737	+
ENSG00000105738	-1.70284	4.41878	1.59e-09	2.2e-08	23094	SIPA1L3	19	38397861	38699012	+
ENSG00000139211	3.76059	4.80744	1.78e-09	2.4e-08	347902	AMIGO2	12	47469490	47473734	-
ENSG00000165566	2.60197	2.7274	1.91e-09	2.53e-08	219287	FAM123A	13	25735822	25746426	-
ENSG00000197635	3.53401	3.87504	2e-09	2.64e-08	1803	DPP4	2	162848751	162931052	-
ENSG00000243701	2.37433	2.0671	2.13e-09	2.77e-08	344595	RP11-446H18.3	3	106959539	107045811	+
ENSG00000198155	-2.3518	3.16648	1.99e-09	2.63e-08	642280	ZNF876P	4	206399	249774	+
ENSG00000133131	3.22628	3.44598	2.04e-09	2.68e-08	79710	MORC4	X	106183964	106243474	-
ENSG00000075702	-2.7296	3.70204	1.9e-09	2.53e-08	284403	WDR62	19	36545783	36596008	+
ENSG00000225536	-1.43441	4.18033	1.73e-09	2.35e-08		RP6-145B8.3	X	85339719	85341344	-
ENSG00000079841	2.44267	3.23179	2e-09	2.64e-08	22999	RIMS1	6	72596406	73112845	+
ENSG00000140945	2.64792	2.13993	2.17e-09	2.81e-08	1012	CDH13	16	82660408	83830204	+
ENSG00000183876	2.40822	3.92282	1.92e-09	2.55e-08	340075	ARSI	5	149675906	149718870	-
ENSG00000204463	-0.998308	6.82677	1.43e-09	2.03e-08	7917	BAG6	6	31606805	31620482	-
ENSG00000198729	3.34233	0.890718	2.06e-09	2.7e-08	81706	PPP1R14C	6	150464212	150571493	+
ENSG00000112977	1.42469	4.79023	1.66e-09	2.28e-08	1611	DAP	5	10679342	10761384	-
ENSG00000140534	-2.15004	4.62096	1.7e-09	2.32e-08	90381	TICRR	15	90118713	90174287	+
ENSG00000244332	-2.63396	2.60534	2.16e-09	2.8e-08		RP11-119K6.6	10	96337196	96370995	+
ENSG00000107249	3.7091	1.40109	2.13e-09	2.77e-08	169792	GLIS3	9	3824127	4348392	-
ENSG00000166033	2.35968	4.22568	1.74e-09	2.36e-08	5654	HTRA1	10	124221041	124274424	+
ENSG00000187741	-1.51452	4.85923	1.62e-09	2.23e-08	2175	FANCA	16	89803957	89883065	-
ENSG00000143476	-1.84489	5.33663	1.58e-09	2.2e-08	51514	DTL	1	212208919	212280742	+
ENSG00000184428	-1.67263	4.22679	1.85e-09	2.48e-08	116447	TOP1MT	8	144386554	144442149	-
ENSG00000183160	4.24252	2.40277	2.24e-09	2.87e-08	338773	TMEM119	12	108983622	108992096	-
ENSG00000033867	-1.41273	6.76298	1.47e-09	2.08e-08	9497	SLC4A7	3	27414214	27525911	-
ENSG00000125354	1.6929	5.98571	1.55e-09	2.17e-08	23157	38961	X	118749687	118827333	-
ENSG00000175105	1.82209	4.38144	1.77e-09	2.38e-08	55279	ZNF654	3	88188254	88193815	+
ENSG00000164107	7.1428	3.12003	1.79e-09	2.41e-08	9464	HAND2	4	174446120	174451380	-
ENSG00000130227	-1.28507	6.17478	1.52e-09	2.13e-08	23039	XPO7	8	21777180	21864096	+
ENSG00000166181	-0.928161	6.44109	1.5e-09	2.11e-08	8539	API5	11	43333513	43366079	+
ENSG00000117593	-1.07689	4.78365	1.69e-09	2.31e-08	55157	DARS2	1	173793641	173827684	+
ENSG00000129355	3.20047	0.914906	2.12e-09	2.77e-08	1032	CDKN2D	19	10677138	10679735	-
ENSG00000102967	-1.56442	2.89479	2.16e-09	2.8e-08	1723	DHODH	16	72042487	72058954	+
ENSG00000176387	-3.22136	1.56091	2.21e-09	2.84e-08	3291	HSD11B2	16	67464555	67471456	+
ENSG00000121039	2.77763	4.62756	1.86e-09	2.48e-08	157506	RDH10	8	74206847	74237516	+
ENSG00000172819	-1.42833	4.67908	1.76e-09	2.38e-08	5916	RARG	12	53604354	53626764	-
ENSG00000071794	-0.887377	6.7492	1.52e-09	2.13e-08	6596	HLTF	3	148747914	148804341	-
ENSG00000187607	-1.23553	5.74751	1.57e-09	2.19e-08	57335	ZNF286A	17	15602891	15640874	+
ENSG00000230798	-5.12261	1.54356	2.1e-09	2.74e-08		RP4-792G4.2	1	63786555	63790112	-
ENSG00000141446	-1.20743	5.96981	1.6e-09	2.22e-08	114799	ESCO1	18	19109242	19180845	-
ENSG00000189180	-1.26932	5.88567	1.6e-09	2.22e-08	7581	ZNF33A	10	38299578	38356282	+
ENSG00000069849	-1.19772	6.15851	1.61e-09	2.23e-08	483	ATP1B3	3	141594966	141645356	+
ENSG00000111716	-1.16535	9.13061	1.57e-09	2.19e-08	3945	LDHB	12	21788276	21910791	-
ENSG00000164164	-1.20735	5.79902	1.65e-09	2.27e-08	54726	OTUD4	4	146031990	146101313	-
ENSG00000197969	-1.42665	6.34127	1.62e-09	2.24e-08	23230	VPS13A	9	79792269	80036457	+
ENSG00000122176	7.5436	4.51203	2.46e-09	3.1e-08	2331	FMOD	1	203309753	203320617	-
ENSG00000204574	-1.05232	6.11707	1.65e-09	2.27e-08	23	ABCF1	6	30539153	30564956	+
ENSG00000119326	-1.0754	5.74248	1.68e-09	2.3e-08	8727	CTNNAL1	9	111704851	111775809	-
ENSG00000167970	-1.0083	4.91106	1.79e-09	2.41e-08		AC009065.1	16	2303738	2312343	+
ENSG00000163362	-1.60101	3.42856	2.16e-09	2.8e-08	55765	C1orf106	1	200860176	200884863	+
ENSG00000151468	4.57513	3.22021	2.53e-09	3.16e-08	83643	CCDC3	10	12938627	13141652	-
ENSG00000198917	-1.08791	4.93167	1.82e-09	2.44e-08	51490	C9orf114	9	131581930	131592100	-
ENSG00000130589	-1.66484	3.85301	2.18e-09	2.81e-08	85441	RP4-697K14.7	20	62189439	62205592	-
ENSG00000069275	-1.02058	9.46425	1.64e-09	2.26e-08	64710	NUCKS1	1	205681947	205719404	-
ENSG00000129038	2.42188	4.39435	2.1e-09	2.74e-08	4016	LOXL1	15	74218330	74244478	+
ENSG00000073849	-2.12398	5.54219	1.79e-09	2.41e-08	6480	ST6GAL1	3	186648274	186796341	+
ENSG00000115963	1.70232	6.39572	1.71e-09	2.33e-08	390	RND3	2	151324709	151395525	-
ENSG00000111266	-1.19815	5.41497	1.76e-09	2.38e-08	80824	DUSP16	12	12628829	12715317	-
ENSG00000122863	1.47655	4.89856	1.87e-09	2.49e-08	9469	CHST3	10	73724123	73773322	+
ENSG00000077235	-0.85319	6.87372	1.68e-09	2.29e-08	2975	GTF3C1	16	27470876	27561234	-
ENSG00000113460	-0.96755	5.19064	1.81e-09	2.43e-08	55299	BRIX1	5	34915481	34926101	+
ENSG00000245025	1.72571	2.37143	2.5e-09	3.14e-08		RP11-875O11.1	8	22842109	22876848	-
ENSG00000181544	-1.4952	3.32162	2.31e-09	2.94e-08	2187	FANCB	X	14861529	14891191	-
ENSG00000183077	-1.82514	3.67951	2.28e-09	2.91e-08	125061	AFMID	17	76183398	76203782	+
ENSG00000149115	-0.983123	6.33628	1.71e-09	2.33e-08	85456	TNKS1BP1	11	57067112	57092426	-
ENSG00000113742	1.22296	4.73274	1.91e-09	2.53e-08	80315	CPEB4	5	173315283	173388979	+
ENSG00000108506	-1.17861	5.23646	1.82e-09	2.44e-08	57508	INTS2	17	59942731	60005377	-
ENSG00000189410	-2.99815	1.87649	2.6e-09	3.24e-08	400745	SH2D5	1	21046225	21059330	-
ENSG00000198015	-1.09004	6.12414	1.73e-09	2.35e-08	28977	MRPL42	12	93861264	93897545	+
ENSG00000257591	-1.18343	4.53593	1.98e-09	2.61e-08	90589	ZNF625	19	12251032	12267546	-
ENSG00000164074	-1.25287	4.05737	2.13e-09	2.77e-08	80167	C4orf29	4	128886461	128960866	+
ENSG00000105971	3.48831	2.68663	2.65e-09	3.28e-08	858	CAV2	7	115927434	116148595	+
ENSG00000177606	1.46261	5.13578	1.9e-09	2.53e-08	3725	JUN	1	59246465	59249785	-
ENSG00000174442	-1.0153	5.40042	1.83e-09	2.45e-08	55055	ZWILCH	15	66797297	66842115	+
ENSG00000135821	-1.28176	7.76716	1.71e-09	2.33e-08	2752	GLUL	1	182350839	182361341	-
ENSG00000137413	-1.11737	4.71769	1.97e-09	2.6e-08	129685	TAF8	6	42018251	42055199	+
ENSG00000115282	-1.10156	3.85544	2.19e-09	2.82e-08	64427	TTC31	2	74710200	74722013	+
ENSG00000183826	1.42051	3.6872	2.22e-09	2.85e-08	114781	BTBD9	6	38136227	38607924	-
ENSG00000256229	-1.8291	3.55899	2.36e-09	3e-08	90649	ZNF486	19	20278083	20308911	+
ENSG00000108379	2.47712	3.01851	2.51e-09	3.14e-08	7473	WNT3	17	44839872	44910520	-
ENSG00000180730	-2.48755	4.75169	2.09e-09	2.73e-08	387914	SHISA2	13	26618735	26625198	-
ENSG00000116209	1.40901	6.64928	1.78e-09	2.4e-08	9528	TMEM59	1	54497347	54519177	-
ENSG00000166492	-4.41808	1.37286	1.81e-09	2.43e-08		FAM86GP	11	3431582	3443726	-
ENSG00000169764	-2.6261	7.98641	1.75e-09	2.37e-08	7360	UGP2	2	64068074	64118696	+
ENSG00000072210	-0.987452	6.0698	1.8e-09	2.42e-08	224	ALDH3A2	17	19551449	19580911	+
ENSG00000147650	1.53789	4.76104	2.01e-09	2.64e-08	29967	LRP12	8	105501459	105601417	-
ENSG00000179546	-3.2236	1.11014	2.63e-09	3.26e-08	3352	HTR1D	1	23516993	23521222	-
ENSG00000196268	-1.44601	3.99973	2.03e-09	2.66e-08	284443	ZNF493	19	21579931	21610375	+
ENSG00000101004	-1.376	5.40678	1.88e-09	2.5e-08	22981	NINL	20	25433341	25566153	-
ENSG00000211502	4.51843	0.504987	2.69e-09	3.3e-08	100033819	MIR675	11	2017980	2018074	-
ENSG00000198492	-0.960514	6.54715	1.79e-09	2.41e-08	51441	YTHDF2	1	29063133	29096287	+
ENSG00000134574	-2.20958	4.38964	2.2e-09	2.83e-08	1643	DDB2	11	47236493	47260767	+
ENSG00000055483	-1.18451	4.6626	2.05e-09	2.69e-08	57602	USP36	17	76783463	76837523	-
ENSG00000198853	2.06983	4.14873	2.25e-09	2.87e-08	9853	RUSC2	9	35490124	35561895	+
ENSG00000145439	-1.00133	5.20812	1.91e-09	2.54e-08	84869	CBR4	4	169784921	169931426	-
ENSG00000012232	-0.933907	6.1822	1.82e-09	2.44e-08	2137	EXTL3	8	28457986	28613116	+
ENSG00000197312	-1.27369	5.87504	1.87e-09	2.49e-08	6248	DDI2	1	15943995	15995539	+
ENSG00000140848	1.26428	3.81233	2.32e-09	2.95e-08	221184	CPNE2	16	57126449	57181878	+
ENSG00000029993	-1.5567	6.44564	1.83e-09	2.45e-08	3149	HMGB3	X	150148982	150159248	+
ENSG00000151806	-0.902919	5.45269	1.93e-09	2.55e-08	60558	GUF1	4	44680444	44702943	+
ENSG00000185238	-1.23223	4.4447	2.19e-09	2.82e-08	10196	PRMT3	11	20409076	20530840	+
ENSG00000139746	-1.01177	6.58961	1.85e-09	2.48e-08	64062	RBM26	13	79885962	79980612	-
ENSG00000139767	2.12128	1.2909	2.8e-09	3.42e-08	84530	SRRM4	12	119419300	119600856	+
ENSG00000176973	1.60769	3.36116	2.5e-09	3.14e-08	23625	FAM89B	11	65339820	65341669	+
ENSG00000120992	-1.48481	6.2345	1.9e-09	2.53e-08	10434	LYPLA1	8	54958938	55014577	-
ENSG00000109680	1.67448	2.54126	2.75e-09	3.37e-08	55296	TBC1D19	4	26578059	26756973	+
ENSG00000062822	-1.84882	5.17492	2.06e-09	2.7e-08	5424	POLD1	19	50887593	50921270	+
ENSG00000117450	-1.69226	7.97031	1.86e-09	2.48e-08	5052	PRDX1	1	45976708	45988719	-
ENSG00000167670	-2.40148	5.03964	2.13e-09	2.77e-08	10036	CHAF1A	19	4402659	4445015	+
ENSG00000052344	-2.27442	3.97552	2.47e-09	3.11e-08	5652	PRSS8	16	31142756	31147083	-
ENSG00000100228	2.31597	1.7662	2.95e-09	3.57e-08	9609	RAB36	22	23487513	23506537	+
ENSG00000260482	1.03509	4.07763	2.29e-09	2.92e-08		CTD-2196E14.9	16	23681332	23684448	+
ENSG00000049541	-1.10607	4.75078	2.16e-09	2.8e-08	5982	RFC2	7	73645829	73668774	-
ENSG00000013810	-2.06048	4.87773	2.18e-09	2.82e-08	10460	TACC3	4	1723227	1746898	+
ENSG00000166348	-1.10656	5.38003	2.02e-09	2.65e-08	159195	USP54	10	75257296	75385711	-
ENSG00000213799	-1.23613	4.82152	2.19e-09	2.82e-08	91664	ZNF845	19	53837002	53858122	+
ENSG00000154240	1.86281	2.94053	2.79e-09	3.41e-08	201134	CEP112	17	63631656	64188202	-
ENSG00000113441	2.59291	6.18766	2.03e-09	2.66e-08	4012	LNPEP	5	96271098	96373219	+
ENSG00000234945	-1.1274	3.84067	2.46e-09	3.1e-08	100505624	AC109828.1	2	27558409	27565466	+
ENSG00000237872	-7.09022	1.66259	1.38e-09	1.97e-08	645682	POU5F1P4	1	155402969	155404046	+
ENSG00000012822	1.11519	4.84683	2.19e-09	2.82e-08	57658	CALCOCO1	12	54104903	54121529	-
ENSG00000103449	-3.47601	4.37984	2.35e-09	2.99e-08	6299	SALL1	16	51169886	51185278	-
ENSG00000198039	-1.60937	4.11455	2.43e-09	3.07e-08	10793	ZNF273	7	64330550	64391344	+
ENSG00000136235	6.18309	2.97448	2.47e-09	3.11e-08	10457	GPNMB	7	23275586	23314727	+
ENSG00000125733	-1.51809	5.11485	2.23e-09	2.86e-08	9322	TRIP10	19	6739707	6751526	+
ENSG00000167513	-2.50168	3.97837	2.6e-09	3.24e-08	81620	CDT1	16	88869621	88875666	+
ENSG00000167123	2.71425	4.17803	2.67e-09	3.29e-08	51148	CERCAM	9	131174030	131199626	+
ENSG00000198353	3.64756	1.54942	3.11e-09	3.72e-08	3221	HOXC4	12	54410715	54449814	+
ENSG00000116273	-1.33656	4.81772	2.27e-09	2.89e-08	148479	PHF13	1	6673745	6684093	+
ENSG00000156970	-2.35824	6.15396	2.07e-09	2.71e-08	701	BUB1B	15	40453224	40513337	+
ENSG00000166173	1.26868	4.36188	2.47e-09	3.11e-08	55323	LARP6	15	71123863	71146498	-
ENSG00000051341	-2.10358	4.87034	2.3e-09	2.93e-08	10721	POLQ	3	121150278	121264853	-
ENSG00000165819	-1.00461	5.64378	2.1e-09	2.74e-08	56339	METTL3	14	21966191	21979517	-
ENSG00000117523	-1.37878	7.83965	2.01e-09	2.65e-08	23215	PRRC2C	1	171454651	171562650	+
ENSG00000113504	-1.38369	3.91088	2.5e-09	3.14e-08	10723	SLC12A7	5	1050499	1112150	-
ENSG00000151491	2.66998	4.49974	2.54e-09	3.18e-08	2059	EPS8	12	15773092	16035263	-
ENSG00000168067	-1.48453	3.21893	2.88e-09	3.49e-08	5871	MAP4K2	11	64556290	64570713	-
ENSG00000105048	-2.05381	4.61897	2.42e-09	3.07e-08	7138	TNNT1	19	55644162	55660722	-
ENSG00000108465	-1.28307	5.37299	2.2e-09	2.83e-08	80279	CDK5RAP3	17	46045176	46059140	+
ENSG00000146670	-1.97406	4.63953	2.43e-09	3.07e-08	113130	CDCA5	11	64833772	64851636	-
ENSG00000188610	-2.78399	1.28735	3e-09	3.61e-08	554282	FAM72B	1	120837272	120855681	+
ENSG00000207259	-2.15175	4.22535	2.62e-09	3.26e-08		SNORD116-20	15	25332809	25332900	+
ENSG00000248405	-1.75126	3.85539	2.74e-09	3.36e-08	23779	PRR5-ARHGAP8	22	45098113	45258586	+
ENSG00000130803	-0.88204	5.39188	2.2e-09	2.83e-08	57693	ZNF317	19	9251056	9274100	+
ENSG00000058262	1.32934	7.72061	2.08e-09	2.71e-08	29927	SEC61A1	3	127770484	127790526	+
ENSG00000207137	-3.24339	2.75468	3.24e-09	3.86e-08	100033425	SNORD116-13	15	25324205	25324296	+
ENSG00000140832	-1.71761	3.18388	2.94e-09	3.55e-08	91862	MARVELD3	16	71660064	71676017	+
ENSG00000122574	-3.31106	1.67702	3.25e-09	3.87e-08	644150	WIPF3	7	29846102	29956682	+
ENSG00000254612	-1.11808	5.74754	2.17e-09	2.81e-08		RP11-676M6.1	11	127810829	127811552	-
ENSG00000214336	-4.59906	0.674526	1.7e-09	2.33e-08		FOXI3	2	88747726	88752131	-
ENSG00000265992	-8.59778	2.7788	2.05e-09	2.68e-08	100616234	ESRG	3	54666149	54673884	-
ENSG00000138035	-1.16195	4.93364	2.36e-09	2.99e-08	87178	PNPT1	2	55861400	55921045	-
ENSG00000213186	-1.34538	6.10853	2.16e-09	2.8e-08	286827	TRIM59	3	160150233	160203561	-
ENSG00000213614	1.21335	5.49692	2.27e-09	2.89e-08	3073	HEXA	15	72635775	72668817	-
ENSG00000182979	-1.49668	5.69623	2.22e-09	2.85e-08	9112	MTA1	14	105886159	105937066	+
ENSG00000207442	-3.18361	2.12302	3.32e-09	3.91e-08	100033418	SNORD116-6	15	25310173	25310268	+
ENSG00000197744	-1.85453	6.65026	2.15e-09	2.8e-08		PTMAP2	5	118309491	118309817	+
ENSG00000253552	4.34786	0.735976	3.12e-09	3.73e-08	285943	HOXA-AS2	7	27147396	27173921	+
ENSG00000005961	-3.01813	1.73572	3.36e-09	3.95e-08	3674	ITGA2B	17	42449548	42466873	-
ENSG00000164023	3.64532	2.96883	3.39e-09	3.96e-08	166929	SGMS2	4	108745719	108836203	+
ENSG00000011405	-1.08355	7.21854	2.16e-09	2.8e-08	5286	PIK3C2A	11	17099277	17229530	-
ENSG00000115295	4.16251	2.08717	3.36e-09	3.95e-08	79745	CLIP4	2	29320560	29412509	+
ENSG00000114738	-1.0645	5.16561	2.4e-09	3.04e-08	7867	MAPKAPK3	3	50648951	50686720	+
ENSG00000004534	-0.933373	6.78075	2.19e-09	2.82e-08	10180	RBM6	3	49977440	50137478	+
ENSG00000106714	-2.32829	2.28518	3.29e-09	3.89e-08	79937	CNTNAP3	9	39072764	39288456	-
ENSG00000141582	1.84534	3.06281	3.23e-09	3.85e-08	8535	CBX4	17	77806955	77813228	-
ENSG00000197498	-1.2823	4.60296	2.61e-09	3.24e-08	84154	RPF2	6	111303218	111347303	+
ENSG00000109832	-2.35446	2.4375	3.38e-09	3.96e-08	29118	DDX25	11	125773271	125793158	+
ENSG00000140320	-1.23614	4.7843	2.52e-09	3.16e-08	22893	BAHD1	15	40731920	40760441	+
ENSG00000119865	2.55049	2.5676	3.33e-09	3.93e-08	25927	CNRIP1	2	68511303	68547183	-
ENSG00000249035	4.75209	2.81742	3.47e-09	4.04e-08		CTB-113P19.1	5	151056506	151104343	+
ENSG00000146143	-1.20986	4.68242	2.56e-09	3.19e-08		PRIM2	6	57179603	57513375	+
ENSG00000092201	-1.03059	7.79971	2.23e-09	2.85e-08	11198	SUPT16H	14	21819631	21852425	-
ENSG00000125630	-1.21266	5.26225	2.44e-09	3.09e-08	84172	POLR1B	2	113299492	113334635	+
ENSG00000186532	-1.09314	4.47263	2.66e-09	3.29e-08	114826	SMYD4	17	1682779	1733928	-
ENSG00000088836	-4.19937	1.08656	2.47e-09	3.11e-08	83959	SLC4A11	20	3208063	3219887	-
ENSG00000060237	-1.49581	6.99075	2.26e-09	2.89e-08	65125	WNK1	12	861759	1020618	+
ENSG00000102384	-1.42502	3.92279	2.86e-09	3.48e-08	2491	CENPI	X	100353178	100418670	+
ENSG00000196419	-0.93793	7.86319	2.26e-09	2.89e-08	2547	XRCC6	22	42017123	42060044	+
ENSG00000083093	-1.21153	4.95849	2.55e-09	3.19e-08	79728	PALB2	16	23614488	23652631	-
ENSG00000164684	1.76101	5.96171	2.4e-09	3.05e-08	619279	ZNF704	8	81540686	81787016	-
ENSG00000255248	4.35256	3.63853	3.39e-09	3.97e-08		RP11-166D19.1	11	121899063	121987031	-
ENSG00000101109	-0.896315	5.61016	2.44e-09	3.09e-08	6789	STK4	20	43595115	43708600	+
ENSG00000071909	-2.95593	1.8601	3.72e-09	4.29e-08	140469	MYO3B	2	171034655	171511662	+
ENSG00000167393	-1.63066	4.04246	2.93e-09	3.54e-08	28227	PPP2R3B	X	294698	347690	-
ENSG00000166788	-1.11608	3.93013	2.99e-09	3.6e-08	113174	SAAL1	11	18091482	18127638	-
ENSG00000120087	6.25842	0.838661	1.72e-09	2.34e-08	3217	HOXB7	17	46684594	46688379	-
ENSG00000134287	-0.852818	6.63214	2.38e-09	3.02e-08	377	ARF3	12	49297286	49351334	-
ENSG00000197905	-2.34874	3.31283	3.48e-09	4.05e-08	7004	TEAD4	12	3068496	3149839	+
ENSG00000060688	-1.06056	5.81151	2.44e-09	3.08e-08	9410	SNRNP40	1	31732417	31769662	-
ENSG00000186106	1.08758	4.99466	2.57e-09	3.2e-08	157567	ANKRD46	8	101521980	101572012	-
ENSG00000154319	2.68794	2.41103	3.68e-09	4.25e-08	83648	FAM167A	8	11278972	11332224	-
ENSG00000237172	1.28617	4.36386	2.97e-09	3.58e-08	84752	B3GNT9	16	67182008	67185117	-
ENSG00000143376	-1.17066	5.67153	2.5e-09	3.14e-08	81609	SNX27	1	151584541	151671567	+
ENSG00000207464	-2.86146	2.47503	3.79e-09	4.35e-08	100033416	SNORD116-4	15	25304685	25304780	+
ENSG00000248131	-7.18397	0.86502	7.98e-10	1.32e-08		RP11-308B16.1	5	12574969	12804475	+
ENSG00000071539	-1.40921	4.31757	2.92e-09	3.53e-08	9319	TRIP13	5	892758	919472	+
ENSG00000157778	-1.44462	3.46333	3.19e-09	3.8e-08	84262	PSMG3	7	1606966	1610641	-
ENSG00000177551	2.53874	1.10701	3.83e-09	4.39e-08	4808	NHLH2	1	116378998	116386538	-
ENSG00000225603	-1.64051	3.15599	3.45e-09	4.02e-08		RP11-325P15.1	1	146522379	146524043	+
ENSG00000139364	-2.46505	4.98058	2.66e-09	3.28e-08	114795	TMEM132B	12	125671382	126146917	+
ENSG00000111144	-1.22616	6.86113	2.45e-09	3.1e-08	4048	LTA4H	12	96394606	96437298	-
ENSG00000137337	-1.72185	5.02375	2.73e-09	3.35e-08	9656	MDC1	6	30667584	30685666	-
ENSG00000111885	3.95913	6.15083	2.83e-09	3.45e-08	4121	MAN1A1	6	119498374	119670926	-
ENSG00000144746	1.13251	5.99835	2.53e-09	3.17e-08	10550	ARL6IP5	3	69134095	69155217	+
ENSG00000136891	-0.970657	5.86031	2.55e-09	3.18e-08	54881	TEX10	9	103064359	103115221	-
ENSG00000214796	-1.84551	2.67216	3.74e-09	4.31e-08		RP11-480I12.5	1	202820956	202830748	-
ENSG00000133119	-1.08844	4.91469	2.73e-09	3.35e-08	5983	RFC3	13	34392186	34540695	+
ENSG00000167674	-1.1583	5.71415	2.58e-09	3.21e-08	84717	CTB-50L17.10	19	4472284	4502223	+
ENSG00000157538	-0.880425	5.57802	2.61e-09	3.24e-08	10311	DSCR3	21	38591910	38640262	-
ENSG00000136478	1.05165	5.25288	2.73e-09	3.35e-08	55852	TEX2	17	62224587	62340661	-
ENSG00000135454	2.48701	1.51624	3.96e-09	4.49e-08	2583	B4GALNT1	12	58017193	58027138	-
ENSG00000258289	1.0915	5.56955	2.64e-09	3.27e-08	91612	CHURC1	14	65381079	65411309	+
ENSG00000122042	1.04742	5.43326	2.68e-09	3.3e-08	5412	UBL3	13	30338508	30424821	-
ENSG00000204121	-7.82557	1.23168	8.94e-10	1.44e-08		ECEL1P2	2	233280528	233284526	-
ENSG00000196914	1.02179	7.10234	2.51e-09	3.14e-08	23365	ARHGEF12	11	120207787	120360645	+
ENSG00000134030	1.38459	4.43643	2.94e-09	3.55e-08	9811	CTIF	18	46065417	46389588	+
ENSG00000137807	-1.44583	5.71276	2.63e-09	3.26e-08	9493	KIF23	15	69706585	69740764	+
ENSG00000071537	1.54509	6.90069	2.55e-09	3.19e-08	6400	SEL1L	14	81937893	82000205	-
ENSG00000197948	-1.24466	4.43976	3.05e-09	3.66e-08	89848	FCHSD1	5	141018869	141030986	-
ENSG00000102100	1.23947	3.90701	3.34e-09	3.93e-08	7355	SLC35A2	X	48760459	48769235	-
ENSG00000266066	-1.42149	3.65081	3.38e-09	3.96e-08		POLRMTP1	17	60214333	60218000	-
ENSG00000227018	5.3818	3.95633	4.04e-09	4.56e-08		IL6STP1	17	15686602	15687621	+
ENSG00000196562	1.39128	6.10301	2.65e-09	3.28e-08	55959	SULF2	20	46285092	46415360	-
ENSG00000164733	2.24267	6.51299	2.68e-09	3.3e-08	1508	CTSB	8	11700033	11726957	-
ENSG00000165102	1.83449	4.03061	3.27e-09	3.88e-08	138050	HGSNAT	8	42995556	43057998	+
ENSG00000144354	-1.93463	4.9182	2.89e-09	3.51e-08	83879	CDCA7	2	174219548	174233725	+
ENSG00000157240	3.09469	4.11255	3.42e-09	3.99e-08	8321	FZD1	7	90893783	90898123	+
ENSG00000257151	-2.09919	6.43231	2.63e-09	3.26e-08		RP11-701H24.2	15	25277020	25281637	+
ENSG00000209418	-2.33582	3.13769	3.73e-09	4.3e-08	347686	SNORD64	15	25230247	25230313	+
ENSG00000113240	1.46554	3.95847	3.3e-09	3.91e-08	57396	CLK4	5	178029665	178057616	-
ENSG00000109270	1.40486	5.07246	2.88e-09	3.49e-08	8649	LAMTOR3	4	100799493	100815647	-
ENSG00000113196	3.65434	3.25719	4.16e-09	4.66e-08	9421	HAND1	5	153854532	153857824	-
ENSG00000159173	3.37916	2.20842	4.12e-09	4.62e-08	7135	TNNI1	1	201373625	201398994	-
ENSG00000121057	-1.20785	5.00962	2.87e-09	3.49e-08	8165	AKAP1	17	55162453	55198710	+
ENSG00000198001	7.25743	1.88175	4.81e-10	9.14e-09	51135	IRAK4	12	44152747	44183346	+
ENSG00000087495	2.77211	0.181701	4.17e-09	4.67e-08	116154	PHACTR3	20	58152564	58422766	+
ENSG00000122257	-1.08637	6.00993	2.7e-09	3.32e-08	5930	RBBP6	16	24549014	24584184	+
ENSG00000260719	-6.15889	-0.140587	7.57e-10	1.26e-08		AC009133.17	16	29756568	29759620	+
ENSG00000204967	1.06125	5.54296	2.78e-09	3.4e-08	56144	PCDHA4	5	140186659	140391929	+
ENSG00000008516	-3.00169	1.50637	4.13e-09	4.64e-08	64386	MMP25	16	3096682	3110727	+
ENSG00000253250	-1.21152	3.58727	3.55e-09	4.12e-08	100127983	RP11-122A3.2	8	91970865	91997485	-
ENSG00000140943	0.822495	6.60569	2.68e-09	3.3e-08	8720	MBTPS1	16	84087368	84150511	-
ENSG00000135299	1.00826	4.5728	2.97e-09	3.59e-08	22881	ANKRD6	6	90142889	90343553	+
ENSG00000100083	-1.15819	4.86832	2.99e-09	3.6e-08	26088	GGA1	22	38004481	38029571	+
ENSG00000166073	-1.9506	5.87427	2.77e-09	3.39e-08	11245	GPR176	15	40091233	40213093	-
ENSG00000181885	-1.71141	4.41288	3.23e-09	3.84e-08	1366	CLDN7	17	7163222	7167302	-
ENSG00000203485	-1.45242	4.39382	3.29e-09	3.89e-08	64423	INF2	14	105155943	105185942	+
ENSG00000230673	-1.61696	2.94293	3.96e-09	4.49e-08		PABPC1P3	X	73802923	73803381	-
ENSG00000143569	-1.0753	6.52595	2.71e-09	3.33e-08	9898	UBAP2L	1	154192655	154243986	+
ENSG00000006128	4.70175	0.522193	3.45e-09	4.02e-08	6863	TAC1	7	97361220	97369784	+
ENSG00000260391	5.51305	-0.495223	1.5e-09	2.11e-08		RP11-71H17.7	3	124442635	124445168	+
ENSG00000138738	-1.33936	4.595	3.16e-09	3.78e-08	11107	PRDM5	4	121606074	121844025	-
ENSG00000162434	1.48455	6.10912	2.84e-09	3.47e-08	3716	JAK1	1	65298912	65432187	-
ENSG00000146409	-1.33316	4.01189	3.43e-09	4e-08	116843	SLC18B1	6	133090509	133119701	-
ENSG00000235489	-1.7305	3.30585	3.81e-09	4.37e-08		RP11-386C23.1	10	65928715	65930611	-
ENSG00000233593	3.14739	0.729793	4.35e-09	4.82e-08	149351	RP4-665J23.1	1	91295104	91317207	-
ENSG00000117385	1.41087	6.35235	2.86e-09	3.48e-08	64175	LEPRE1	1	43212006	43232755	-
ENSG00000146250	5.34058	4.88803	3.94e-09	4.48e-08	167681	PRSS35	6	84222194	84235423	+
ENSG00000108001	4.04421	2.16116	4.28e-09	4.76e-08	253738	EBF3	10	131633547	131762538	-
ENSG00000144306	1.29219	3.68339	3.63e-09	4.2e-08	79634	SCRN3	2	175260458	175294303	+
ENSG00000147596	-7.4803	2.23262	2.86e-09	3.48e-08	63978	PRDM14	8	70963886	70983928	-
ENSG00000039123	-0.835273	7.04328	2.8e-09	3.42e-08	23517	SKIV2L2	5	54603588	54721409	+
ENSG00000116704	1.58103	4.42988	3.39e-09	3.96e-08	23169	SLC35D1	1	67465015	67519782	-
ENSG00000141696	1.16343	5.12013	3.12e-09	3.73e-08	10609	LEPREL4	17	39958199	39968856	-
ENSG00000087253	1.99956	3.80174	3.9e-09	4.45e-08	54947	LPCAT2	16	55542910	55620582	+
ENSG00000133110	7.37108	5.9996	3.87e-09	4.42e-08	10631	POSTN	13	38136720	38172981	-
ENSG00000035687	-0.949852	5.71772	2.93e-09	3.54e-08	159	ADSS	1	244571796	244615436	-
ENSG00000145386	-1.87147	6.2736	2.87e-09	3.49e-08	890	CCNA2	4	122737599	122745087	-
ENSG00000183808	-0.944131	6.12104	2.86e-09	3.48e-08	389677	RBM12B	8	94741584	94753245	-
ENSG00000135740	-1.88489	2.8128	4.28e-09	4.76e-08	6553	SLC9A5	16	67271586	67306093	+
ENSG00000103356	-1.14018	5.61098	3.01e-09	3.61e-08	124454	EARS2	16	23533335	23569052	-
ENSG00000156218	3.51981	2.76937	4.51e-09	4.95e-08	57188	ADAMTSL3	15	84322838	84708594	+
ENSG00000212694	-1.48234	4.26339	3.37e-09	3.95e-08	338799	AC084018.1	12	122233173	122241812	-
ENSG00000138759	-1.63824	7.04806	2.84e-09	3.47e-08	80144	FRAS1	4	78978724	79465423	+
ENSG00000172244	-1.41833	3.04283	4.06e-09	4.58e-08	375444	C5orf34	5	43486803	43515247	-
ENSG00000112576	1.52834	4.20212	3.65e-09	4.23e-08	896	CCND3	6	41902671	42018095	-
ENSG00000065609	4.06941	1.52308	4.56e-09	5e-08	9892	SNAP91	6	84262599	84419410	-
ENSG00000187589	-3.29701	2.62721	4.58e-09	5.02e-08		TERF1P2	18	14377545	14378756	-
ENSG00000249992	-2.01507	2.61515	4.36e-09	4.83e-08	25907	TMEM158	3	45265958	45267770	-
ENSG00000004864	-1.10397	5.92895	2.99e-09	3.61e-08	10165	SLC25A13	7	95749532	95951459	-
ENSG00000162063	-1.83897	5.18004	3.22e-09	3.84e-08	899	CCNF	16	2479395	2508855	+
ENSG00000142453	-1.10079	6.03808	3e-09	3.61e-08	10498	CARM1	19	10982189	11033453	+
ENSG00000121067	0.927318	4.94929	3.23e-09	3.84e-08	8405	SPOP	17	47676246	47755596	-
ENSG00000167635	-1.02968	7.69233	2.91e-09	3.52e-08	7705	ZNF146	19	36705504	36729676	+
ENSG00000134278	1.01782	5.07537	3.22e-09	3.84e-08	56907	SPIRE1	18	12446511	12658133	-
ENSG00000212719	-6.08826	2.45114	2.65e-09	3.28e-08	339263	C17orf51	17	21428051	21477781	-
ENSG00000128487	-1.40367	6.47102	3e-09	3.61e-08	92521	SPECC1	17	19912657	20222339	+
ENSG00000162407	2.00729	6.77398	3.09e-09	3.7e-08	8613	PPAP2B	1	56960419	57110974	-
ENSG00000134463	-2.55716	1.54959	4.72e-09	5.13e-08	79746	ECHDC3	10	11784365	11806069	+
ENSG00000214167	2.60898	0.447668	4.6e-09	5.03e-08		AC005544.1	17	65027509	65028198	+
ENSG00000231205	-2.77218	1.44501	4.73e-09	5.14e-08	664701	ZNF826P	19	20451078	20607775	-
ENSG00000228794	1.58755	2.57805	4.49e-09	4.93e-08	643837	RP11-206L10.11	1	762988	794826	+
ENSG00000153147	-0.976109	8.04415	3e-09	3.61e-08	8467	SMARCA5	4	144434616	144478639	+
ENSG00000186530	-2.50351	2.02127	4.85e-09	5.24e-08		XKR5	8	6666038	6693166	-
ENSG00000165443	5.07746	1.2967	4.39e-09	4.86e-08	84457	PHYHIPL	10	60936350	61007534	+
ENSG00000181163	-1.18497	8.85313	3.01e-09	3.61e-08	4869	NPM1	5	170814120	170838141	+
ENSG00000084453	-3.16972	2.13034	4.9e-09	5.28e-08	6579	SLCO1A2	12	21417534	21572528	-
ENSG00000100242	1.14853	4.80504	3.42e-09	3.99e-08	25777	SUN2	22	39130730	39190148	-
ENSG00000160294	-0.841875	6.43638	3.08e-09	3.69e-08	8888	MCM3AP	21	47655047	47706211	-
ENSG00000111341	7.78726	4.14267	4.88e-09	5.27e-08	4256	MGP	12	15034115	15038860	-
ENSG00000069020	1.34461	3.46563	4.14e-09	4.64e-08	375449	MAST4	5	65892176	66465423	+
ENSG00000133878	2.82455	0.880588	4.88e-09	5.27e-08	78986	DUSP26	8	33448856	33457624	-
ENSG00000172009	-1.34761	5.14527	3.38e-09	3.96e-08	7064	THOP1	19	2785458	2813599	+
ENSG00000171346	5.17167	0.290577	2.67e-09	3.29e-08	3866	KRT15	17	39669995	39678781	-
ENSG00000188827	-1.44231	3.95786	3.84e-09	4.4e-08	84464	SLX4	16	3631182	3661599	-
ENSG00000232959	3.26695	0.245815	3.87e-09	4.42e-08		RP11-332H17.1	1	169993218	169993824	+
ENSG00000169093	-1.61362	4.68766	3.72e-09	4.29e-08	8623	ASMTL	X	1522032	1572655	-
ENSG00000165684	-1.24309	3.80252	3.99e-09	4.52e-08	6621	SNAPC4	9	139270029	139293249	-
ENSG00000033100	1.1681	5.34954	3.41e-09	3.99e-08	54480	CHPF2	7	150929575	150935908	+
ENSG00000101773	-1.05896	5.16888	3.36e-09	3.95e-08	5932	RBBP8	18	20378224	20606451	+
ENSG00000136936	1.61569	2.88839	4.6e-09	5.03e-08	7507	XPA	9	100437191	100459639	-
ENSG00000145860	0.944078	5.94541	3.26e-09	3.87e-08	153830	RNF145	5	158584417	158637061	-
ENSG00000138757	-0.845099	8.3367	3.14e-09	3.75e-08	9908	G3BP2	4	76567966	76649709	-
ENSG00000184160	-2.62537	1.69331	5.1e-09	5.43e-08	152	ADRA2C	4	3768075	3770251	+
ENSG00000158856	3.81128	-0.349113	3.31e-09	3.91e-08	2039	EPB49	8	21906506	21940038	+
ENSG00000065978	-0.943547	8.25186	3.16e-09	3.77e-08	4904	YBX1	1	43148098	43168020	+
ENSG00000141570	2.17854	1.80584	5.15e-09	5.48e-08	57332	CBX8	17	77765931	77775482	-
ENSG00000135336	-0.972965	5.77249	3.32e-09	3.92e-08	23595	ORC3	6	88299839	88377169	+
ENSG00000196510	-1.1111	5.63851	3.34e-09	3.93e-08	51434	ANAPC7	12	110810705	110841535	-
ENSG00000111879	-1.6532	3.74322	4.03e-09	4.55e-08	79632	FAM184A	6	119280928	119470552	-
ENSG00000120800	-1.32132	6.13218	3.3e-09	3.91e-08	27340	UTP20	12	101673887	101780394	+
ENSG00000231878	-1.39244	4.41159	3.86e-09	4.42e-08		SNRPFP1	20	48346128	48346379	-
ENSG00000171724	-1.90741	6.57791	3.26e-09	3.87e-08	57687	VAT1L	16	77822427	78014004	+
ENSG00000169126	-2.38451	1.71915	5.27e-09	5.56e-08	55130	ARMC4	10	28064115	28287977	-
ENSG00000164941	-0.935469	5.79196	3.37e-09	3.96e-08	55656	INTS8	8	95825539	95893974	+
ENSG00000163719	-1.09937	4.27693	3.96e-09	4.49e-08	64419	MTMR14	3	9691117	9744077	+
ENSG00000244342	-6.45995	0.274533	1.23e-09	1.81e-08	285401	RP11-129K20.2	3	62936105	63110738	+
ENSG00000108557	2.11914	3.1645	4.65e-09	5.07e-08	10743	RAI1	17	17584787	17714767	+
ENSG00000088179	-1.22893	6.08006	3.37e-09	3.95e-08	5775	PTPN4	2	120517207	120741394	+
ENSG00000131711	1.70954	8.77823	3.31e-09	3.91e-08	4131	MAP1B	5	71403061	71505395	+
ENSG00000099910	1.25123	4.11685	4.13e-09	4.64e-08	84861	KLHL22	22	20783528	20850170	-
ENSG00000147130	-1.23259	6.30303	3.4e-09	3.97e-08	9203	ZMYM3	X	70459474	70474996	-
ENSG00000149054	-1.97275	2.63021	5.25e-09	5.56e-08	7762	ZNF215	11	6947635	7005863	+
ENSG00000244462	-0.898383	7.59823	3.34e-09	3.93e-08	10137	RBM12	20	34236847	34252878	-
ENSG00000122483	-1.19949	4.5763	3.94e-09	4.49e-08	343099	CCDC18	1	93645476	93744287	+
ENSG00000140598	-1.03647	4.7702	3.69e-09	4.26e-08	79631	EFTUD1	15	82422571	82555104	-
ENSG00000053900	-0.921009	4.45298	3.96e-09	4.49e-08	29945	ANAPC4	4	25378835	25420120	+
ENSG00000090686	-1.0675	5.77328	3.54e-09	4.11e-08	84196	USP48	1	22004791	22110099	-
ENSG00000129991	-3.1764	1.7145	5.48e-09	5.73e-08	7137	TNNI3	19	55663137	55669141	-
ENSG00000008513	2.63427	4.54491	4.45e-09	4.9e-08	6482	ST3GAL1	8	134467091	134584183	-
ENSG00000024526	-1.61836	5.20054	3.72e-09	4.29e-08	55635	DEPDC1	1	68939835	68962904	-
ENSG00000236654	1.33176	4.51649	3.96e-09	4.49e-08		AC079780.3	7	23520372	23520578	+
ENSG00000137414	0.998474	5.28937	3.68e-09	4.26e-08	51439	FAM8A1	6	17600586	17611950	+
ENSG00000233718	-2.54694	1.91535	5.54e-09	5.79e-08	10408	MYCNOS	2	16061159	16082371	-
ENSG00000113269	-1.04256	5.82576	3.53e-09	4.1e-08	55819	RNF130	5	179345911	179499118	-
ENSG00000197258	-0.97733	6.08352	3.53e-09	4.1e-08		EIF4BP6	7	104308196	104310023	+
ENSG00000116691	-1.41993	4.00553	4.42e-09	4.88e-08	60672	MIIP	1	12079523	12092102	+
ENSG00000145833	-0.963021	6.49092	3.51e-09	4.08e-08	9879	DDX46	5	134094469	134190823	+
ENSG00000159479	1.47478	4.65966	4.15e-09	4.65e-08	112950	MED8	1	43849588	43855479	-
ENSG00000256164	1.42254	4.89015	4.05e-09	4.57e-08		RP11-264F23.3	12	4357931	4385350	-
ENSG00000166902	-1.18759	4.75952	4.04e-09	4.56e-08	54948	MRPL16	11	59573608	59578345	-
ENSG00000111602	-2.12524	5.35021	3.81e-09	4.37e-08	8914	TIMELESS	12	56810903	56843187	-
ENSG00000225205	-2.02831	2.93143	5.22e-09	5.53e-08		AC093818.1	2	173345568	173421324	-
ENSG00000102580	1.5687	4.79288	4.15e-09	4.65e-08	5611	DNAJC3	13	96329411	96443301	+
ENSG00000146067	-1.15095	4.81465	3.96e-09	4.49e-08	54540	FAM193B	5	176946789	176981542	-
ENSG00000162706	3.20557	4.43101	4.67e-09	5.09e-08	57863	CADM3	1	159141399	159173103	+
ENSG00000257524	1.14092	4.20523	4.39e-09	4.86e-08		RP11-203J24.9	9	130630143	130649066	-
ENSG00000006744	-1.23336	5.67621	3.74e-09	4.31e-08	60528	ELAC2	17	12895708	12921504	-
ENSG00000145675	1.34143	5.60811	3.76e-09	4.33e-08	5295	PIK3R1	5	67511548	67597649	+
ENSG00000184985	3.13488	2.48126	5.56e-09	5.81e-08	57537	SORCS2	4	7194265	7744554	+
ENSG00000176022	0.872782	4.42422	4.15e-09	4.65e-08	126792	B3GALT6	1	1167629	1170421	+
ENSG00000170515	-1.01822	6.08905	3.67e-09	4.25e-08	5036	PA2G4	12	56498103	56507691	+
ENSG00000260804	2.49335	3.09005	5.09e-09	5.42e-08	150967	RP11-566E18.3	2	217081768	217084915	+
ENSG00000081985	-3.30003	0.410894	4.92e-09	5.3e-08	3595	IL12RB2	1	67773047	67862583	+
ENSG00000213070	-1.81078	3.22604	5.02e-09	5.37e-08		HMGB3P6	1	164326004	164326601	+
ENSG00000265590	-1.06865	4.9055	3.99e-09	4.52e-08		AP000275.65	21	33949158	33984913	-
ENSG00000164741	2.25965	5.27879	4.06e-09	4.58e-08	10395	DLC1	8	12940870	13373167	-
ENSG00000130762	-1.81042	2.91497	5.33e-09	5.62e-08	27237	ARHGEF16	1	3370990	3397677	+
ENSG00000125827	1.70295	5.41265	3.9e-09	4.45e-08	56255	TMX4	20	7957995	8000476	-
ENSG00000251018	-2.04248	1.84365	5.89e-09	6.08e-08		RP11-80G7.1	5	162910071	162921064	-
ENSG00000177340	-2.65037	1.42938	5.83e-09	6.03e-08		AC024940.1	12	31477250	31478879	+
ENSG00000134986	1.13919	7.87017	3.6e-09	4.17e-08	9315	NREP	5	110998318	111333161	-
ENSG00000164099	1.38615	4.49582	4.52e-09	4.96e-08	8492	PRSS12	4	119201193	119274158	-
ENSG00000125166	-0.948123	6.20018	3.69e-09	4.26e-08	2806	GOT2	16	58741035	58768261	-
ENSG00000196724	-1.10162	3.89248	4.48e-09	4.93e-08	147686	ZNF418	19	58433252	58446755	-
ENSG00000180139	6.54566	4.69251	5.48e-09	5.74e-08	100132116	RP11-399O19.5	10	90692441	90699731	+
ENSG00000205208	-1.09219	4.85063	4.03e-09	4.55e-08	201725	C4orf46	4	159587831	159593407	-
ENSG00000037474	-0.930499	5.90326	3.77e-09	4.34e-08	54888	NSUN2	5	6599352	6633404	-
ENSG00000165943	1.10601	4.43582	4.26e-09	4.75e-08	64112	MOAP1	14	93648541	93651273	-
ENSG00000164548	-1.12995	5.59612	3.87e-09	4.42e-08	29896	TRA2A	7	23544399	23571660	-
ENSG00000234787	-6.92222	2.20164	4.19e-09	4.68e-08	100507428	LINC00458	13	54689924	54707001	-
ENSG00000173210	4.73512	0.308671	3.3e-09	3.91e-08	22885	ABLIM3	5	148521046	148640105	+
ENSG00000198468	-2.01357	1.24024	5.91e-09	6.1e-08	642946	FLVCR1-AS1	1	213025450	213031430	-
ENSG00000120699	-0.931413	5.03694	4.09e-09	4.6e-08	11340	EXOSC8	13	37572953	37583750	+
ENSG00000138685	-2.28663	6.09708	3.97e-09	4.49e-08	2247	FGF2	4	123747863	123819391	+
ENSG00000125850	-1.58253	2.81326	5.71e-09	5.93e-08	58495	OVOL2	20	17937623	18039832	-
ENSG00000143970	-1.13532	5.53905	3.99e-09	4.51e-08	55252	ASXL2	2	25960557	26101385	-
ENSG00000132768	-1.35251	4.24067	4.64e-09	5.07e-08	1802	DPH2	1	44435672	44439041	+
ENSG00000198597	4.80045	0.133331	4.84e-09	5.24e-08	9745	ZNF536	19	30719197	31201777	+
ENSG00000171817	2.99317	0.333647	5.46e-09	5.72e-08	163255	ZNF540	19	38042308	38104998	+
ENSG00000032742	1.24609	3.46171	5e-09	5.36e-08	8100	IFT88	13	21140585	21265503	+
ENSG00000225031	-0.903218	7.53219	3.77e-09	4.33e-08		EIF4BP7	X	110862905	110864717	-
ENSG00000168566	-1.24263	4.85334	4.25e-09	4.73e-08	154007	SNRNP48	6	7590432	7612091	+
ENSG00000158258	4.22634	3.2766	6.07e-09	6.21e-08	64084	CLSTN2	3	139654027	140286919	+
ENSG00000172159	1.87141	1.16984	6.16e-09	6.28e-08	257019	FRMD3	9	85857905	86153461	-
ENSG00000115808	-1.00349	6.05823	3.91e-09	4.46e-08	6801	STRN	2	37070783	37193615	-
ENSG00000203778	1.51611	3.53423	5.2e-09	5.52e-08	619208	C6orf225	6	112408802	112423993	+
ENSG00000117020	1.04292	5.8533	3.93e-09	4.48e-08	10000	AKT3	1	243651535	244014381	-
ENSG00000214826	-2.48865	2.76592	5.79e-09	6e-08	440081	DDX12P	12	9570309	9600825	-
ENSG00000188522	-2.8515	4.14099	5.21e-09	5.52e-08	644815	FAM83G	17	18872102	18908117	-
ENSG00000060762	2.19213	2.82523	6.01e-09	6.17e-08	51660	MPC1	6	166778407	166796486	-
ENSG00000196411	-0.812913	6.42173	3.9e-09	4.45e-08	2050	EPHB4	7	100400187	100425121	-
ENSG00000140876	-1.63039	2.38091	6.13e-09	6.27e-08	283927	NUDT7	16	77756411	77776157	+
ENSG00000130479	-1.45497	3.91689	4.93e-09	5.3e-08	55201	MAP1S	19	17830291	17845322	+
ENSG00000170891	2.93482	2.69058	6.3e-09	6.39e-08	54360	CYTL1	4	5016313	5021199	-
ENSG00000168702	5.40775	1.96807	6.21e-09	6.33e-08	53353	LRP1B	2	140988992	142889270	-
ENSG00000187210	-1.28453	5.5228	4.17e-09	4.67e-08	2650	GCNT1	9	79034752	79122332	+
ENSG00000006432	-1.20342	4.66947	4.34e-09	4.82e-08	4293	MAP3K9	14	71189243	71276251	-
ENSG00000251204	1.49366	2.527	5.66e-09	5.89e-08		CTC-278L1.1	5	105751277	105752942	-
ENSG00000114805	-1.61614	4.50842	4.4e-09	4.86e-08	23007	PLCH1	3	155093369	155462856	-
ENSG00000161021	-1.0653	5.35485	4.18e-09	4.67e-08	9794	MAML1	5	179159851	179223512	+
ENSG00000156521	-1.38168	3.44554	5.32e-09	5.62e-08	219743	TYSND1	10	71897737	71906432	-
ENSG00000181026	-1.82319	6.12471	4.1e-09	4.61e-08	64782	AEN	15	89164527	89175513	+
ENSG00000169710	-1.51755	7.10766	3.93e-09	4.48e-08	2194	FASN	17	80036214	80056208	-
ENSG00000169762	1.28735	3.94038	4.92e-09	5.3e-08	202018	TAPT1	4	16162128	16229033	-
ENSG00000138449	6.97199	4.49288	6.49e-09	6.55e-08	30061	SLC40A1	2	190425305	190448484	-
ENSG00000124493	-3.20593	1.47041	6.53e-09	6.58e-08	2914	GRM4	6	33989628	34123399	-
ENSG00000104388	1.41906	6.51872	4.08e-09	4.59e-08	5862	RAB2A	8	61429416	61536186	+
ENSG00000104872	-0.957122	4.94954	4.44e-09	4.89e-08	55011	PIH1D1	19	49949550	49955115	-
ENSG00000002746	2.47525	1.74575	6.43e-09	6.51e-08	23072	HECW1	7	43152198	43602938	+
ENSG00000090661	-1.15771	4.58574	4.72e-09	5.13e-08	79603	CERS4	19	8271620	8327305	+
ENSG00000237248	-1.45494	5.84083	4.22e-09	4.71e-08	100499405	RP11-118B22.2	12	9392599	9395635	+
ENSG00000162692	3.42874	2.2165	6.54e-09	6.59e-08	7412	VCAM1	1	101185305	101204601	+
ENSG00000124209	1.30785	5.4012	4.35e-09	4.83e-08	57403	RAB22A	20	56884752	56942563	+
ENSG00000187764	-2.01267	4.30257	4.85e-09	5.24e-08	10507	SEMA4D	9	91975702	92113045	-
ENSG00000084207	-0.913031	8.00292	4.05e-09	4.57e-08	2950	GSTP1	11	67351066	67354131	+
ENSG00000256121	-2.35276	3.01409	6.01e-09	6.17e-08		AC010296.1	5	115780104	115780830	-
ENSG00000105997	4.04141	1.26147	6.74e-09	6.75e-08	3200	HOXA3	7	27145816	27192200	-
ENSG00000163535	-1.53373	5.08737	4.5e-09	4.95e-08	151246	SGOL2	2	201374731	201448505	+
ENSG00000126775	-0.828854	4.75369	4.63e-09	5.06e-08	22863	ATG14	14	55833110	55878576	-
ENSG00000047648	2.56672	1.81358	6.75e-09	6.75e-08	395	ARHGAP6	X	11136239	11683821	-
ENSG00000112559	1.32128	5.17522	4.57e-09	5.01e-08	4188	MDFI	6	41604620	41621984	+
ENSG00000156017	-1.20153	5.29812	4.51e-09	4.95e-08	138199	C9orf41	9	77595936	77643339	-
ENSG00000154734	2.21568	5.76894	4.6e-09	5.03e-08	9510	ADAMTS1	21	28208606	28217728	-
ENSG00000107731	0.998677	6.24962	4.27e-09	4.76e-08	219699	UNC5B	10	72972327	73062621	+
ENSG00000198246	-1.6312	2.25055	6.67e-09	6.7e-08	55315	SLC29A3	10	73079015	73123142	+
ENSG00000172660	-1.62468	4.75595	4.77e-09	5.17e-08	8148	TAF15	17	34136459	34191619	+
ENSG00000253661	4.94659	-0.285265	4.2e-09	4.69e-08	100192378	ZFHX4-AS1	8	77403435	77595513	-
ENSG00000087087	-1.15582	6.16004	4.28e-09	4.76e-08	51593	SRRT	7	100472733	100486285	+
ENSG00000134594	3.02559	1.42454	6.76e-09	6.76e-08	9363	RAB33A	X	129305623	129318844	+
ENSG00000170419	3.66094	0.704258	6.71e-09	6.73e-08	222008	VSTM2A	7	54610018	54638773	+
ENSG00000021776	-1.03985	6.62397	4.23e-09	4.72e-08	9716	AQR	15	35147732	35262040	-
ENSG00000196549	3.20525	6.3952	4.74e-09	5.14e-08	4311	MME	3	154741913	154901497	+
ENSG00000186868	4.6801	2.45343	6.71e-09	6.73e-08	4137	MAPT	17	43971748	44105700	+
ENSG00000011258	-1.51787	6.01813	4.34e-09	4.82e-08	54799	MBTD1	17	49254786	49337524	-
ENSG00000163209	6.65778	-2.5413	7.77e-10	1.29e-08	6707	SPRR3	1	152974223	152976332	+
ENSG00000146197	1.65057	4.34001	4.93e-09	5.3e-08	222663	SCUBE3	6	35182190	35220856	+
ENSG00000145920	3.49079	1.01153	7.03e-09	6.95e-08	10814	CPLX2	5	175223313	175311023	+
ENSG00000022567	-1.33389	3.51473	5.83e-09	6.03e-08	57210	SLC45A4	8	142217265	142318404	-
ENSG00000005812	1.24232	5.22143	4.71e-09	5.13e-08	26224	FBXL3	13	77566740	77601330	-
ENSG00000060339	-0.936955	6.58285	4.33e-09	4.81e-08	55749	CCAR1	10	70480769	70552134	+
ENSG00000196876	-1.8353	3.97108	5.47e-09	5.73e-08	6334	SCN8A	12	51984050	52202297	+
ENSG00000126215	-1.28018	4.57768	4.97e-09	5.33e-08	7517	XRCC3	14	104163946	104181841	-
ENSG00000152217	1.68591	4.57347	4.94e-09	5.3e-08	26040	SETBP1	18	42260138	42648475	+
ENSG00000156463	4.20495	1.94548	6.76e-09	6.76e-08	153769	SH3RF2	5	145316142	145461354	+
ENSG00000108064	-0.974202	6.04913	4.42e-09	4.88e-08	7019	TFAM	10	60144782	60158981	+
ENSG00000150625	3.43931	3.34125	5.75e-09	5.95e-08	2823	GPM6A	4	176554085	176923815	-
ENSG00000164062	-1.09324	5.99703	4.45e-09	4.9e-08	327	APEH	3	49711435	49721396	+
ENSG00000204209	-1.26278	5.24602	4.72e-09	5.13e-08	1616	DAXX	6	33286335	33297046	-
ENSG00000151500	-1.11612	4.9434	4.89e-09	5.27e-08	29087	THYN1	11	134118173	134123285	-
ENSG00000205593	2.15918	0.998212	7.21e-09	7.08e-08	414918	FAM116B	22	50750392	50765489	-
ENSG00000133121	1.83674	2.57819	6.96e-09	6.91e-08	90627	STARD13	13	33677307	33924767	-
ENSG00000130208	-2.53446	2.21149	7.24e-09	7.1e-08	341	APOC1	19	45417504	45422606	+
ENSG00000157734	1.08398	7.4233	4.4e-09	4.86e-08	79856	SNX22	15	64443914	64449680	+
ENSG00000139318	-1.74668	5.17603	4.68e-09	5.1e-08	1848	DUSP6	12	89741050	89747048	-
ENSG00000172339	1.88743	2.04295	7.23e-09	7.09e-08	199857	ALG14	1	95448297	95538501	-
ENSG00000143457	-1.21138	4.7648	5.14e-09	5.47e-08	55204	GOLPH3L	1	150618701	150669630	-
ENSG00000100077	-1.40599	4.12371	5.41e-09	5.68e-08	157	ADRBK2	22	25960816	26118601	+
ENSG00000212747	2.07771	2.71916	6.85e-09	6.82e-08	441518	FAM127C	X	134154543	134156559	-
ENSG00000250091	2.61559	1.48231	7.28e-09	7.12e-08		DNAH10OS	12	124410971	124419531	-
ENSG00000137124	-1.37144	5.10095	4.95e-09	5.31e-08	219	ALDH1B1	9	38392661	38398658	+
ENSG00000168743	7.17173	4.44884	7.38e-09	7.2e-08	255743	NPNT	4	106815932	106925184	+
ENSG00000101057	-2.12244	5.52464	4.86e-09	5.25e-08	4605	MYBL2	20	42295754	42345136	+
ENSG00000049192	2.42008	4.46838	5.71e-09	5.93e-08	11174	ADAMTS6	5	64444563	64777747	-
ENSG00000181090	-1.17878	6.1997	4.57e-09	5.01e-08	79813	EHMT1	9	140513444	140764468	+
ENSG00000128581	1.12969	4.20468	5.41e-09	5.68e-08	64792	RABL5	7	100956975	100965104	-
ENSG00000165757	1.75921	4.67602	5.57e-09	5.82e-08	57608	KIAA1462	10	30301729	30404423	-
ENSG00000159348	1.30767	3.80633	5.98e-09	6.16e-08	51706	CYB5R1	1	202930997	202936408	-
ENSG00000010404	1.28037	5.61569	4.76e-09	5.17e-08	3423	IDS	X	148558521	148615470	-
ENSG00000105131	-5.38944	0.240633	2.56e-09	3.19e-08	79852	EPHX3	19	15337730	15343858	-
ENSG00000168818	1.1406	4.16859	5.57e-09	5.82e-08	53407	STX18	4	4417469	4544073	-
ENSG00000160781	-2.21252	2.37358	7.11e-09	7.01e-08	79957	PAQR6	1	156213206	156217881	-
ENSG00000249158	0.969051	5.6169	4.73e-09	5.14e-08	56138	PCDHA11	5	140248689	140391929	+
ENSG00000165259	5.4621	1.95075	4.36e-09	4.83e-08	139324	HDX	X	83572882	83757487	-
ENSG00000196497	-1.19239	5.0594	5.08e-09	5.42e-08	79711	IPO4	14	24649425	24658170	-
ENSG00000115183	1.45619	4.67523	5.28e-09	5.57e-08	85461	TANC1	2	159825146	160089170	+
ENSG00000185222	1.23566	5.88891	4.83e-09	5.23e-08	51186	WBP5	X	102611373	102613397	+
ENSG00000008300	-1.42594	4.87373	4.93e-09	5.3e-08	1951	CELSR3	3	48673902	48700348	-
ENSG00000126261	-0.945609	7.16594	4.61e-09	5.04e-08	10054	UBA2	19	34919264	34960853	+
ENSG00000125885	-1.53736	4.92364	5.15e-09	5.48e-08	84515	MCM8	20	5931298	5975852	+
ENSG00000149503	-1.98842	4.93809	5.27e-09	5.56e-08	3619	INCENP	11	61891445	61920635	+
ENSG00000182179	3.69746	2.08009	7.64e-09	7.41e-08	100847079	UBA7	3	49842640	49851379	-
ENSG00000065833	1.72947	3.2017	6.85e-09	6.82e-08	4199	ME1	6	83920108	84140797	-
ENSG00000237125	7.15064	2.2122	5.65e-09	5.88e-08	79804	RP11-471J12.1	4	174448421	174512475	+
ENSG00000182903	-1.50101	5.68673	4.95e-09	5.31e-08	170960	ZNF721	4	419604	492945	-
ENSG00000151718	-1.76224	6.28146	4.79e-09	5.19e-08	53842	WWC2	4	184020446	184241930	+
ENSG00000258232	-1.47027	6.36036	4.8e-09	5.2e-08		RP11-161H23.5	12	49658939	49667089	-
ENSG00000140983	-1.13023	5.09783	5.2e-09	5.52e-08	89941	RHOT2	16	718086	724174	+
ENSG00000185386	3.13781	1.55703	7.66e-09	7.42e-08	5600	MAPK11	22	50702142	50709196	-
ENSG00000112902	1.94446	5.64702	5.08e-09	5.42e-08	9037	SEMA5A	5	9035138	9546187	-
ENSG00000198185	-1.15016	4.31886	5.65e-09	5.88e-08	55713	ZNF334	20	45129709	45142198	-
ENSG00000238810	-1.90631	2.62418	7.15e-09	7.04e-08	91380	SNORD107	15	25227141	25227215	+
ENSG00000105996	3.31279	0.655274	7.87e-09	7.58e-08	3199	HOXA2	7	27139721	27142430	-
ENSG00000186340	2.02247	4.73565	5.9e-09	6.09e-08	7058	THBS2	6	169615875	169654139	-
ENSG00000138709	-1.0533	5.2011	5.24e-09	5.55e-08	55132	LARP1B	4	128982423	129144086	+
ENSG00000129680	-1.45178	4.54521	5.75e-09	5.95e-08	79649	MAP7D3	X	135295381	135338641	-
ENSG00000219201	-1.49305	3.40665	6.73e-09	6.75e-08		RP11-181C21.4	1	78276507	78277621	-
ENSG00000228677	2.4501	1.39183	8.01e-09	7.68e-08		TTC3-AS1	21	38559967	38566227	-
ENSG00000198826	-1.79514	5.5057	5.17e-09	5.49e-08	9824	ARHGAP11A	15	32907345	32932150	+
[truncated: 11,721 more rows]
