# Supplementary material for: Human iPSC-Derived Cerebellar Neurons from a Patient with Ataxia-Telangiectasia Reveal Disrupted Gene Regulatory Networks
Source: Front Cell Neurosci. 2017 Oct 13;11:321. doi: 10.3389/fncel.2017.00321 (PMC5645492; doi:10.3389/fncel.2017.00321)
Supplement: Supplementary file 3 [file Table_3.XLSX]

## Sheet: Supplementary table 2 - toptabl
	logFC	AveExpr	P.Value	adj.P.Val	Entrez_ID	Symbol	Chromosome	Start	End	Strand
ENSG00000152268	4.96249	6.67389	1.35e-17	2.78e-13	10418	SPON1	11	13983914	14289646	+
ENSG00000121440	4.19716	5.24397	2.7e-17	2.78e-13	23024	PDZRN3	3	73431584	73674091	-
ENSG00000123191	4.22108	5.61999	4.79e-17	3.17e-13	540	ATP7B	13	52506809	52585630	-
ENSG00000088305	-7.24471	6.89297	6.13e-17	3.17e-13	1789	DNMT3B	20	31350191	31397162	+
ENSG00000204531	-5.29527	5.64445	1.51e-16	6.26e-13	5460	POU5F1	6	31130253	31148508	-
ENSG00000185275	-4.00219	8.19301	3.82e-16	9.38e-13		CD24P4	Y	21154139	21154595	-
ENSG00000113140	5.23462	10.1085	4.99e-16	9.38e-13	6678	SPARC	5	151040657	151066726	-
ENSG00000020181	4.17164	5.60296	4.96e-16	9.38e-13	25960	GPR124	8	37641709	37702414	+
ENSG00000060718	5.91835	6.46554	5.59e-16	9.38e-13	1301	COL11A1	1	103342023	103574052	-
ENSG00000165349	-4.96732	4.55047	4.3e-16	9.38e-13	84889	SLC7A3	X	70145432	70150975	-
ENSG00000113356	-5.56502	4.48008	3.09e-16	9.38e-13	10622	POLR3G	5	89767565	89810370	+
ENSG00000166206	-4.4747	6.05772	7.46e-16	1.1e-12	2562	GABRB3	15	26788693	27184686	-
ENSG00000148200	-5.55416	5.48156	5.9e-16	9.38e-13	2649	NR6A1	9	127279888	127533589	-
ENSG00000008311	-4.79137	6.59858	9.63e-16	1.17e-12	10157	AASS	7	121715701	121784334	-
ENSG00000101115	-6.03011	5.17813	5.53e-16	9.38e-13	57167	SALL4	20	50400581	50419059	-
ENSG00000110888	-3.49945	5.61957	1.03e-15	1.19e-12	65981	CAPRIN2	12	30862486	30907885	-
ENSG00000116016	6.58094	4.23332	9.16e-16	1.17e-12	2034	EPAS1	2	46520806	46613836	+
ENSG00000101955	4.81502	4.50264	1.43e-15	1.56e-12	8406	SRPX	X	38008589	38080696	-
ENSG00000123213	-2.79223	6.4343	1.77e-15	1.83e-12	57486	NLN	5	65018023	65167553	+
ENSG00000099954	-4.9058	5.80779	2.25e-15	2.18e-12	27443	CECR2	22	17840837	18033845	+
ENSG00000165156	4.04657	4.51649	2.33e-15	2.18e-12	11244	ZHX1	8	124260697	124287781	-
ENSG00000179899	-4.07529	6.06472	2.73e-15	2.42e-12		PHC1P1	12	55804263	55808633	-
ENSG00000140937	6.18382	7.32748	2.87e-15	2.42e-12	1009	CDH11	16	64977656	65160015	-
ENSG00000136231	-2.70698	7.13835	2.93e-15	2.42e-12	10643	IGF2BP3	7	23349828	23510086	-
ENSG00000187772	-3.45747	6.1622	3.29e-15	2.6e-12	389421	LIN28B	6	105404923	105531207	+
ENSG00000172638	3.83489	4.62172	3.4e-15	2.6e-12	30008	EFEMP2	11	65633912	65641063	-
ENSG00000168411	-2.51331	5.80065	4.03e-15	2.87e-12	55159	RFWD3	16	74655292	74700779	-
ENSG00000137309	-5.17036	6.88138	4.87e-15	3.36e-12	3159	HMGA1	6	34204577	34214008	+
ENSG00000136014	-7.60136	4.53779	8.83e-16	1.17e-12	84101	USP44	12	95910336	95945266	-
ENSG00000249790	-4.63175	3.5524	3.68e-15	2.72e-12		RP11-20D14.6	12	8940853	8948385	+
ENSG00000169116	5.39755	5.89337	5.59e-15	3.56e-12	25849	PARM1	4	75858305	75975325	+
ENSG00000198554	-3.3895	6.09688	7.13e-15	4.33e-12	11169	WDHD1	14	55405668	55493823	-
ENSG00000121570	-7.2515	5.66894	5.69e-15	3.56e-12	55211	DPPA4	3	109044988	109056419	-
ENSG00000139329	8.47949	6.89824	7.35e-15	4.34e-12	4060	LUM	12	91496406	91505608	-
ENSG00000131018	4.29763	5.08689	9.12e-15	5.15e-12	23345	SYNE1	6	152442819	152958936	-
ENSG00000107518	2.83957	5.68256	9.52e-15	5.15e-12	26033	ATRNL1	10	116853124	117708503	+
ENSG00000106809	7.49557	4.21254	5.44e-15	3.56e-12	4969	OGN	9	95146249	95166978	-
ENSG00000179051	-2.68121	7.33627	9.95e-15	5.15e-12	55920	RCC2	1	17733256	17766220	-
ENSG00000113721	4.17999	5.304	9.88e-15	5.15e-12	5159	PDGFRB	5	149493400	149535423	-
ENSG00000075340	-4.19105	5.59461	9.97e-15	5.15e-12	119	ADD2	2	70834750	70995357	-
ENSG00000122642	3.61633	4.94994	1.34e-14	6.37e-12	11328	FKBP9	7	32997017	33046543	+
ENSG00000156928	-2.23853	6.30908	1.36e-14	6.37e-12	115416	MALSU1	7	23338358	23351348	+
ENSG00000143494	-4.10664	5.54474	1.3e-14	6.37e-12	79805	VASH2	1	213123862	213165379	+
ENSG00000104413	-3.50583	5.62202	1.46e-14	6.59e-12	54845	ESRP1	8	95653302	95719694	+
ENSG00000008083	-3.85629	6.91338	1.62e-14	6.84e-12	3720	JARID2	6	15246527	15522252	+
ENSG00000181274	-3.87556	4.56584	1.47e-14	6.59e-12	23401	FRAT2	10	99092255	99094458	-
ENSG00000198121	3.9305	4.12439	1.52e-14	6.67e-12	1902	LPAR1	9	113635543	113800981	-
ENSG00000164093	7.14476	4.07599	1.13e-14	5.68e-12	5308	PITX2	4	111538579	111563279	-
ENSG00000163947	4.13509	4.68464	1.77e-14	7.33e-12	50650	ARHGEF3	3	56761446	57113357	-
ENSG00000124486	-2.87418	9.07764	1.82e-14	7.36e-12	8239	USP9X	X	40944888	41092185	+
ENSG00000118257	2.89638	6.59226	1.9e-14	7.53e-12	8828	NRP2	2	206546714	206662857	+
ENSG00000112159	-3.20738	7.66537	1.99e-14	7.75e-12	23195	MDN1	6	90352218	90529442	-
ENSG00000144642	4.29281	4.71294	2.12e-14	7.96e-12	27303	RBMS3	3	29322473	30051886	+
ENSG00000076248	-2.57096	5.74753	2.18e-14	7.96e-12	7374	UNG	12	109535379	109548797	+
ENSG00000075223	5.20298	4.80906	2.2e-14	7.96e-12	10512	SEMA3C	7	80371854	80551675	-
ENSG00000096717	-2.3625	5.97948	2.56e-14	8.81e-12	23411	SIRT1	10	69644427	69678147	+
ENSG00000116830	-2.28807	5.1444	2.61e-14	8.83e-12	8458	TTF2	1	117602925	117645492	+
ENSG00000175662	3.33404	3.36906	2.28e-14	8.11e-12	146691	TOM1L2	17	17746828	17875736	-
ENSG00000131914	-8.85114	6.43225	2.35e-14	8.23e-12	79727	LIN28A	1	26737269	26756213	+
ENSG00000086475	-2.76318	6.98381	3.02e-14	9.91e-12	22929	SEPHS1	10	13359424	13390297	-
ENSG00000112964	5.00852	2.6962	1.59e-14	6.84e-12	2690	GHR	5	42423879	42721979	+
ENSG00000206557	-6.6418	5.01269	2.18e-14	7.96e-12	131405	TRIM71	3	32859510	32933771	+
ENSG00000166949	2.24438	5.22619	3.36e-14	1.08e-11	4088	SMAD3	15	67356101	67487533	+
ENSG00000120708	6.25376	6.46553	3.56e-14	1.11e-11	7045	TGFBI	5	135364584	135399507	+
ENSG00000164048	-3.93526	5.29709	3.52e-14	1.11e-11	51385	ZNF589	3	48282590	48340743	+
ENSG00000138434	3.26451	5.88213	3.74e-14	1.14e-11	6744	SSFA2	2	182756560	182795465	+
ENSG00000164985	-2.65559	7.47804	3.76e-14	1.14e-11	11168	PSIP1	9	15464064	15511017	-
ENSG00000138658	-2.67028	5.31931	3.85e-14	1.15e-11	55345	C4orf21	4	113460492	113558151	-
ENSG00000102401	2.55415	5.86891	4.26e-14	1.19e-11	51566	ARMCX3	X	100877787	100882833	+
ENSG00000123933	2.69381	5.24587	4.41e-14	1.2e-11	100616358	MXD4	4	2249159	2264021	-
ENSG00000205268	-2.62552	5.67759	4.44e-14	1.2e-11	5150	PDE7A	8	66629745	66754557	-
ENSG00000092421	-4.11353	6.98178	4.47e-14	1.2e-11	57556	SEMA6A	5	115779312	115910630	-
ENSG00000221866	5.58679	4.06631	3.97e-14	1.16e-11	91584	PLXNA4	7	131808091	132333447	-
ENSG00000132359	-4.01036	4.01982	3.91e-14	1.15e-11	23108	RAP1GAP2	17	2680350	2941033	+
ENSG00000102096	-4.86256	4.40792	4.08e-14	1.17e-11	11040	PIM2	X	48770459	48776301	-
ENSG00000169330	3.37527	3.26636	4.25e-14	1.19e-11	23251	KIAA1024	15	79724858	79764632	+
ENSG00000198865	2.69214	6.44656	4.63e-14	1.21e-11	100129792	CCDC152	5	42756903	42802462	+
ENSG00000250722	2.68383	6.92303	4.8e-14	1.24e-11	6414	SEPP1	5	42799982	42887494	-
ENSG00000079308	4.04995	4.50558	5.04e-14	1.27e-11	7145	TNS1	2	218664512	218867718	-
ENSG00000198093	-2.67901	5.28585	5.18e-14	1.28e-11	65251	ZNF649	19	52392489	52408305	-
ENSG00000079150	4.45203	4.08955	5.01e-14	1.27e-11	51661	FKBP7	2	179328391	179343327	-
ENSG00000124920	3.51142	4.85607	5.3e-14	1.28e-11	745	C11orf9	11	61520114	61555990	+
ENSG00000131242	-3.01345	5.35405	5.33e-14	1.28e-11	84440	RAB11FIP4	17	29718642	29865236	+
ENSG00000182534	2.34713	5.60776	5.48e-14	1.3e-11	439921	MXRA7	17	74668633	74707098	-
ENSG00000162849	5.59957	4.32815	5.26e-14	1.28e-11	55083	KIF26B	1	245318287	245872733	+
ENSG00000080503	2.57289	4.71748	5.88e-14	1.37e-11	6595	SMARCA2	9	2015342	2193624	+
ENSG00000075945	3.05673	4.43351	5.97e-14	1.37e-11	22920	KIFAP3	1	169890467	170054349	-
ENSG00000204262	6.30673	7.96679	5.94e-14	1.37e-11	1290	COL5A2	2	189896622	190044605	-
ENSG00000156966	-5.65032	3.3518	2.83e-14	9.44e-12	93010	B3GNT7	2	232260254	232265875	+
ENSG00000155561	-2.00818	7.50831	6.72e-14	1.49e-11	23165	NUP205	7	135242667	135333505	+
ENSG00000248329	-5.52227	3.81359	4.56e-14	1.21e-11	100506013	RP11-366M4.3	4	165798156	165820117	+
ENSG00000187601	2.85749	4.52288	6.98e-14	1.52e-11	28986	MAGEH1	X	55478538	55479998	+
ENSG00000182287	-2.86486	6.52902	7e-14	1.52e-11	8905	AP1S2	X	15843929	15873054	-
ENSG00000139793	6.31458	4.62221	6.53e-14	1.48e-11	10150	MBNL2	13	97873688	98046374	+
ENSG00000249532	-4.08188	5.26582	7.2e-14	1.52e-11		RP11-148B6.1	4	113567632	113571207	-
ENSG00000170296	1.94697	6.25597	7.23e-14	1.52e-11	11337	GABARAP	17	7143333	7146089	-
ENSG00000148516	5.3445	4.7354	7.3e-14	1.52e-11	100996668	ZEB1	10	31607424	31818742	+
ENSG00000262526	1.92053	6.10265	7.63e-14	1.58e-11		CTD-2545G14.7	17	7143746	7147954	-
ENSG00000099250	4.6252	4.94784	7.94e-14	1.61e-11	8829	NRP1	10	33466420	33625190	-
ENSG00000234961	3.3675	7.42424	7.94e-14	1.61e-11		RP11-124N14.3	10	17275324	17276832	-
ENSG00000101825	5.51135	5.00871	8.3e-14	1.67e-11	25878	MXRA5	X	3226606	3264684	-
ENSG00000198722	-2.30048	6.10132	8.67e-14	1.72e-11	10497	UNC13B	9	35161999	35405335	+
ENSG00000215102	-3.55557	4.66917	8.96e-14	1.76e-11		TERF1P4	X	83003833	83004947	-
ENSG00000050344	-3.5951	5.42047	9.37e-14	1.81e-11	9603	NFE2L3	7	26191860	26226745	+
ENSG00000002586	3.54215	5.39722	9.52e-14	1.82e-11	4267	CD99	X	2609220	2659350	+
ENSG00000011465	10.1961	6.62534	9.02e-14	1.76e-11	1634	DCN	12	91539025	91576900	-
ENSG00000171316	-2.88106	6.78289	9.61e-14	1.82e-11	55636	CHD7	8	61591337	61779465	+
ENSG00000168938	3.05961	4.2711	1e-13	1.84e-11	5480	PPIC	5	122358945	122372436	-
ENSG00000102181	2.41654	4.63987	1.01e-13	1.84e-11	83692	CD99L2	X	149934810	150067289	-
ENSG00000077684	-2.3306	6.42569	1e-13	1.84e-11	79960	PHF17	4	129730779	129796379	+
ENSG00000070081	2.99139	5.11761	1.02e-13	1.84e-11	4925	NUCB2	11	17229700	17371521	+
ENSG00000147601	-3.37655	6.44731	1.1e-13	1.95e-11	7013	TERF1	8	73921099	73960357	+
ENSG00000134352	6.64448	8.08697	1.1e-13	1.95e-11	3572	IL6ST	5	55230923	55290821	-
ENSG00000115561	2.44694	5.32098	1.13e-13	1.96e-11	100526767	CHMP3	2	86730554	86948245	-
ENSG00000117122	2.22998	5.40458	1.13e-13	1.96e-11	4237	MFAP2	1	17300997	17307330	-
ENSG00000165424	2.83732	4.62005	1.17e-13	1.96e-11	219654	ZCCHC24	10	81142081	81205383	-
ENSG00000163520	3.31357	6.21504	1.15e-13	1.96e-11	2199	FBLN2	3	13573824	13679922	+
ENSG00000100097	4.62511	5.42734	1.19e-13	1.98e-11	3956	LGALS1	22	38071615	38075813	+
ENSG00000164142	-3.59072	3.64866	1.03e-13	1.84e-11	729830	FAM160A1	4	152330368	152584784	+
ENSG00000184005	2.61172	6.00183	1.16e-13	1.96e-11	256435	ST6GALNAC3	1	76540404	77100286	+
ENSG00000105223	2.39935	7.38077	1.16e-13	1.96e-11	23646	PLD3	19	40854491	40886346	+
ENSG00000176208	-3.05971	5.09378	1.25e-13	2.01e-11	79915	ATAD5	17	29158988	29222887	+
ENSG00000124207	-2.11657	7.73025	1.2e-13	1.99e-11	1434	CSE1L	20	47662849	47713489	+
ENSG00000234456	6.24907	3.3849	7.24e-14	1.52e-11	100505881	MAGI2-AS3	7	79082198	79100524	+
ENSG00000136542	5.55728	2.38077	6.71e-14	1.49e-11	11227	GALNT5	2	158114110	158170723	+
ENSG00000197712	3.47757	5.61934	1.28e-13	2.02e-11	92689	FAM114A1	4	38869298	38947360	+
ENSG00000070814	-2.29762	6.16345	1.28e-13	2.02e-11	6949	TCOF1	5	149737202	149779870	+
ENSG00000149269	-2.52641	6.17381	1.3e-13	2.02e-11	5058	PAK1	11	77032752	77185680	-
ENSG00000137573	5.13752	6.91434	1.3e-13	2.02e-11	23213	SULF1	8	70378859	70573150	+
ENSG00000163918	-2.15641	5.23571	1.34e-13	2.02e-11	5984	RFC4	3	186507669	186524847	-
ENSG00000267742	-3.1564	4.57759	1.34e-13	2.02e-11		FAM60CP	18	57684010	57684673	-
ENSG00000139146	-3.00127	7.4067	1.32e-13	2.02e-11	58516	FAM60A	12	31433518	31479992	-
ENSG00000026025	3.30571	9.27031	1.33e-13	2.02e-11	7431	VIM	10	17270258	17279592	+
ENSG00000119938	3.98928	2.50033	1.23e-13	2.01e-11	5507	PPP1R3C	10	93388199	93392811	-
ENSG00000183098	2.42191	5.38851	1.36e-13	2.04e-11	10082	GPC6	13	93879095	95055812	+
ENSG00000141384	-3.62262	3.59389	1.24e-13	2.01e-11	6875	TAF4B	18	23805900	23971649	+
ENSG00000157514	2.89278	4.20475	1.43e-13	2.1e-11	1831	TSC22D3	X	106956451	107020572	-
ENSG00000151617	4.49591	5.12456	1.43e-13	2.1e-11	1909	EDNRA	4	148402069	148466106	+
ENSG00000197024	-2.46217	5.73869	1.44e-13	2.1e-11	57541	ZNF398	7	148823508	148880116	+
ENSG00000138032	-2.30741	5.96993	1.44e-13	2.1e-11	5495	PPM1B	2	44395108	44471523	+
ENSG00000169554	5.35171	5.40841	1.47e-13	2.13e-11	9839	ZEB2	2	145145568	145282147	-
ENSG00000257096	-3.77599	3.81081	1.3e-13	2.02e-11		AE000658.22	14	21989234	21990794	+
ENSG00000095002	-2.36374	6.90534	1.52e-13	2.19e-11	4436	MSH2	2	47630108	47789450	+
ENSG00000136982	-3.26998	3.92134	1.55e-13	2.2e-11	79075	DSCC1	8	120846216	120868250	-
ENSG00000214265	-2.59494	8.27503	1.63e-13	2.3e-11	347746	SNURF	15	25200133	25245423	+
ENSG00000150471	2.48275	6.23808	1.7e-13	2.35e-11	23284	LPHN3	4	62066976	62938184	+
ENSG00000138080	5.45292	4.67926	1.78e-13	2.39e-11	11117	EMILIN1	2	27301435	27309271	+
ENSG00000145391	2.91547	5.33009	1.77e-13	2.39e-11	80854	SETD7	4	140417243	140477928	-
ENSG00000108679	3.03012	6.3764	1.74e-13	2.38e-11	3959	LGALS3BP	17	76967320	76976191	-
ENSG00000197961	-2.6546	7.13014	1.75e-13	2.38e-11	7675	ZNF121	19	9671029	9695209	-
ENSG00000182670	2.41385	7.48545	1.74e-13	2.38e-11	286495	TTC3	21	38445526	38575413	+
ENSG00000181192	-2.70085	5.42571	1.82e-13	2.43e-11	55526	DHTKD1	10	12110971	12165224	+
ENSG00000173258	-5.11628	4.54611	1.61e-13	2.27e-11	158399	ZNF483	9	114287439	114340124	+
ENSG00000107819	4.70109	3.197	1.67e-13	2.33e-11	81855	SFXN3	10	102790991	102800998	+
ENSG00000092068	-3.04993	4.85948	1.97e-13	2.54e-11	23428	SLC7A8	14	23594504	23652883	-
ENSG00000126878	-4.24732	5.11407	1.94e-13	2.54e-11	83543	AIF1L	9	133971863	133998539	+
ENSG00000164292	2.43768	6.58787	1.91e-13	2.53e-11	22836	RHOBTB3	5	95049226	95160087	+
ENSG00000165821	-4.0865	6.75324	1.99e-13	2.54e-11	6297	SALL2	14	21989232	22005350	-
ENSG00000084774	-2.39047	6.09103	1.99e-13	2.54e-11	790	CAD	2	27440258	27466660	+
ENSG00000143344	4.2512	3.71122	2.06e-13	2.6e-11	23179	RGL1	1	183605208	183897666	+
ENSG00000167528	2.38456	4.54659	2.1e-13	2.6e-11	121274	ZNF641	12	48733791	48745197	-
ENSG00000142227	4.15572	3.23955	1.98e-13	2.54e-11	2014	EMP3	19	48828629	48833810	+
ENSG00000083444	2.65328	6.4655	2.03e-13	2.58e-11	5351	PLOD1	1	11994262	12035599	+
ENSG00000182636	2.25406	5.28592	2.09e-13	2.6e-11	4692	NDN	15	23930565	23932450	-
ENSG00000212993	-6.92248	3.5451	1.02e-13	1.84e-11	5462	POU5F1B	8	128426535	128432311	+
ENSG00000143674	-3.3189	3.80434	2.08e-13	2.6e-11	84451	RP5-862P8.2	1	233463514	233520894	+
ENSG00000157193	-3.35021	4.78455	2.14e-13	2.61e-11	7804	LRP8	1	53711217	53793742	-
ENSG00000160789	2.80109	5.63434	2.13e-13	2.61e-11	4000	LMNA	1	156052364	156109880	+
ENSG00000091592	3.31102	4.48405	2.23e-13	2.64e-11	22861	NLRP1	17	5402747	5522744	-
ENSG00000148180	2.0811	6.36458	2.15e-13	2.61e-11	2934	GSN	9	123970075	124095121	+
ENSG00000106080	3.38773	6.08997	2.17e-13	2.61e-11	55033	FKBP14	7	30050203	30066300	-
ENSG00000176834	-3.61418	4.53971	2.25e-13	2.65e-11	54621	VSIG10	12	118501398	118573831	-
ENSG00000137100	2.91573	3.43599	2.23e-13	2.64e-11	11258	DCTN3	9	34613548	34620515	-
ENSG00000057935	-2.33971	6.01693	2.22e-13	2.64e-11	57504	MTA3	2	42721709	42984087	+
ENSG00000151067	3.23073	3.15716	2.17e-13	2.61e-11	775	CACNA1C	12	2079952	2802108	+
ENSG00000147874	-2.13385	5.82739	2.32e-13	2.69e-11	54801	HAUS6	9	19053141	19103117	-
ENSG00000116991	2.05272	6.27218	2.34e-13	2.7e-11	57568	SIPA1L2	1	232533711	232697304	-
ENSG00000064607	-1.73581	6.75369	2.45e-13	2.78e-11	10147	SUGP2	19	19101697	19144380	-
ENSG00000109436	4.3853	4.15917	2.58e-13	2.89e-11	23158	TBC1D9	4	141541919	141677274	-
ENSG00000106078	-4.19112	3.85062	2.42e-13	2.77e-11	23242	COBL	7	51083909	51384515	-
ENSG00000125266	3.26024	6.20846	2.55e-13	2.88e-11	1948	EFNB2	13	107142093	107187462	-
ENSG00000197119	-2.49568	5.09516	2.68e-13	2.96e-11	123096	SLC25A29	14	100757448	100772884	-
ENSG00000110693	5.36401	3.64155	2.42e-13	2.77e-11	55553	SOX6	11	15987995	16761138	-
ENSG00000162769	-3.15543	5.36178	2.73e-13	2.96e-11	28982	FLVCR1	1	213031597	213072705	+
ENSG00000224186	2.5547	4.37301	2.75e-13	2.96e-11	100996485	CTC-203F4.1	5	134368970	134691744	+
ENSG00000187514	-2.19529	8.03082	2.61e-13	2.92e-11	100302285	PTMA	2	232571605	232578251	+
ENSG00000104419	4.83555	4.06178	2.75e-13	2.96e-11	10397	NDRG1	8	134249414	134314265	-
ENSG00000135749	-2.69938	4.95016	2.8e-13	2.96e-11	80003	PCNXL2	1	233119881	233431459	-
ENSG00000100625	-2.87247	4.70739	2.81e-13	2.96e-11	51804	SIX4	14	61176246	61191066	-
ENSG00000174720	-2.72548	6.59984	2.7e-13	2.96e-11	51574	LARP7	4	113558120	113578748	+
ENSG00000146674	7.84646	6.93318	2.77e-13	2.96e-11	3486	IGFBP3	7	45951951	45961473	-
ENSG00000137507	5.13196	3.81786	2.82e-13	2.96e-11	2615	LRRC32	11	76368568	76381791	-
ENSG00000134323	-4.15895	4.73259	2.78e-13	2.96e-11	4613	MYCN	2	16080686	16087129	+
ENSG00000184347	6.99477	4.40432	2.68e-13	2.96e-11	6586	SLIT3	5	168088745	168728133	-
ENSG00000168487	3.94616	4.38542	2.9e-13	3e-11	649	BMP1	8	22022249	22069839	+
ENSG00000227751	-2.53606	4.82149	2.93e-13	3.02e-11		RP1-20B21.4	1	17733256	17733878	+
ENSG00000164574	3.04124	5.76616	2.83e-13	2.96e-11	55568	GALNT10	5	153570290	153800544	+
ENSG00000116670	-2.91752	5.48537	2.96e-13	3.02e-11	10459	MAD2L2	1	11734538	11751707	-
ENSG00000058804	-1.83248	6.41859	2.85e-13	2.97e-11	55706	TMEM48	1	54231133	54304533	-
ENSG00000178568	4.06898	4.18597	3.07e-13	3.09e-11	2066	ERBB4	2	212240446	213403565	-
ENSG00000183850	-3.41367	4.41243	3.07e-13	3.09e-11	100129543	ZNF730	19	23299777	23332763	+
ENSG00000204252	-4.80016	2.91879	1.94e-13	2.54e-11	3111	HLA-DOA	6	32971955	32977389	-
ENSG00000146904	-3.32465	5.03737	3.21e-13	3.19e-11	2041	EPHA1	7	143087382	143105985	-
ENSG00000128059	-2.22216	5.96464	3.09e-13	3.1e-11	5471	PPAT	4	57259528	57301781	-
ENSG00000124942	2.91903	8.94509	3.15e-13	3.14e-11	79026	AHNAK	11	62201016	62323719	-
ENSG00000178695	3.55473	5.74647	3.32e-13	3.27e-11	115207	KCTD12	13	77454312	77460540	-
ENSG00000101347	-2.8809	5.15967	3.48e-13	3.36e-11	25939	SAMHD1	20	35518632	35580246	-
ENSG00000096063	-1.68362	6.70471	3.32e-13	3.27e-11	6732	SRPK1	6	35800743	35889119	-
ENSG00000117152	7.17946	3.78969	3.06e-13	3.09e-11	5999	RGS4	1	163038565	163046592	+
ENSG00000130477	-5.36958	4.06304	2.3e-13	2.68e-11	23025	UNC13A	19	17712137	17799401	-
ENSG00000134590	1.97865	5.02557	3.47e-13	3.36e-11	8933	FAM127A	X	134166333	134167576	+
ENSG00000091656	4.2418	4.81144	3.68e-13	3.49e-11	79776	ZFHX4	8	77593454	77779521	+
ENSG00000223756	-4.38595	3.64495	3.5e-13	3.36e-11	650368	TSSC2	11	3402191	3430208	+
ENSG00000066117	-1.81729	6.18241	3.56e-13	3.4e-11	6602	SMARCD1	12	50478755	50494495	+
ENSG00000186871	-3.00992	4.18143	3.81e-13	3.58e-11	54821	ERCC6L	X	71424510	71458897	-
ENSG00000128050	-1.9957	7.73539	3.58e-13	3.41e-11	10606	PAICS	4	57301907	57327534	+
ENSG00000152022	2.92654	4.17579	4e-13	3.7e-11	128077	LIX1L	1	145477085	145501669	+
ENSG00000183530	-2.15564	6.86242	3.8e-13	3.58e-11	253143	PRR14L	22	32072242	32146126	-
ENSG00000130844	-2.21224	4.86556	4.01e-13	3.7e-11	55422	ZNF331	19	54024235	54083523	+
ENSG00000183722	3.54953	3.71571	4.06e-13	3.71e-11	10186	LHFP	13	39917029	40177665	-
ENSG00000106278	-5.64767	6.24391	4.15e-13	3.78e-11	5803	PTPRZ1	7	121513143	121702090	+
ENSG00000115816	-2.26102	7.10724	3.99e-13	3.7e-11	10153	CEBPZ	2	37428755	37458856	-
ENSG00000254418	4.70492	2.36197	3.43e-13	3.34e-11		RP11-21L19.1	11	14284392	14295237	-
ENSG00000103550	-2.20035	5.80016	4.28e-13	3.88e-11	400506	C16orf88	16	19714902	19729557	-
ENSG00000198780	-3.39945	5.71611	4.46e-13	3.97e-11	26049	FAM169A	5	74073399	74162776	-
ENSG00000198873	3.26533	2.7068	4.05e-13	3.71e-11	2869	GRK5	10	120967101	121215131	+
ENSG00000164692	6.25644	9.1694	4.36e-13	3.92e-11	1278	COL1A2	7	94023873	94060544	+
ENSG00000145907	-1.7748	8.58957	4.36e-13	3.92e-11	10146	G3BP1	5	151150606	151192346	+
ENSG00000166311	3.81999	2.94588	4.43e-13	3.96e-11	6609	SMPD1	11	6411655	6416228	+
ENSG00000136235	7.05731	2.97448	3.83e-13	3.58e-11	10457	GPNMB	7	23275586	23314727	+
ENSG00000076351	1.95528	4.23853	4.72e-13	4.12e-11	113235	SLC46A1	17	26721661	26734215	-
ENSG00000181896	-2.86625	4.14101	4.87e-13	4.19e-11	94039	ZNF101	19	19779605	19794318	+
ENSG00000183943	-3.03002	4.89842	4.92e-13	4.22e-11	5613	PRKX	X	3522411	3631649	-
ENSG00000137285	-2.92172	6.93206	4.71e-13	4.12e-11	347733	TUBB2B	6	3224517	3231964	-
ENSG00000119335	-1.75774	8.6791	4.59e-13	4.05e-11	6418	SET	9	131445703	131458679	+
ENSG00000077782	-2.17993	8.01752	4.64e-13	4.08e-11	2260	FGFR1	8	38268656	38326352	-
ENSG00000109472	2.10415	5.47027	4.82e-13	4.18e-11	1363	CPE	4	166282346	166419472	+
ENSG00000164603	2.32797	4.49179	5.03e-13	4.26e-11	154743	C7orf60	7	112459202	112579971	-
ENSG00000062725	2.45904	5.88861	4.86e-13	4.19e-11	10513	APPBP2	17	58520520	58603580	-
ENSG00000092140	-1.84227	5.93651	4.95e-13	4.23e-11	55632	G2E3	14	31028329	31089269	+
ENSG00000100714	-2.35939	5.39507	5.09e-13	4.28e-11	4522	MTHFD1	14	64854749	64926725	+
ENSG00000071967	4.81305	4.55198	5.47e-13	4.45e-11	79901	CYBRD1	2	172378757	172414643	+
ENSG00000174099	5.42167	3.40227	5.09e-13	4.28e-11	253827	MSRB3	12	65672423	65882024	+
ENSG00000123737	-1.76748	5.41598	5.33e-13	4.39e-11	5393	EXOSC9	4	122722472	122738176	+
ENSG00000104368	4.73117	4.00706	5.57e-13	4.49e-11	5327	PLAT	8	42032236	42065242	-
ENSG00000115942	-2.05129	5.44851	5.38e-13	4.41e-11	4999	ORC2	2	201773696	201828403	-
ENSG00000094804	-2.38077	5.29084	5.45e-13	4.45e-11	990	CDC6	17	38443885	38459171	+
ENSG00000111897	2.67641	7.55104	5.15e-13	4.31e-11	57515	SERINC1	6	122764493	122907269	-
ENSG00000215105	2.45636	6.46719	5.2e-13	4.34e-11		TTC3P1	X	74960541	74966749	-
ENSG00000204054	4.83889	2.9019	5.02e-13	4.26e-11	100128077	RP11-492E3.1	9	132245730	132275947	+
ENSG00000160049	-1.6249	6.45158	5.28e-13	4.37e-11	1676	DFFA	1	10516579	10532583	-
ENSG00000149187	-1.65367	7.38104	5.24e-13	4.35e-11	10658	CELF1	11	47487496	47587121	-
ENSG00000267023	2.51373	4.05545	5.78e-13	4.58e-11		LRRC37A16P	17	66121918	66148609	-
ENSG00000180182	-2.20543	6.04981	5.64e-13	4.53e-11	9282	MED14	X	40507558	40595110	-
ENSG00000156103	2.43991	7.14791	5.51e-13	4.47e-11	4325	MMP16	8	89044237	89340254	-
ENSG00000133818	-2.47538	5.76028	5.75e-13	4.57e-11	22800	RRAS2	11	14299472	14386052	-
ENSG00000184445	-2.60827	6.52763	5.68e-13	4.55e-11	9735	KNTC1	12	123011793	123110926	+
ENSG00000171812	4.54844	4.01703	6.13e-13	4.78e-11	1296	COL8A2	1	36560837	36590821	-
ENSG00000147324	-2.1586	5.77963	5.91e-13	4.66e-11	9258	MFHAS1	8	8640864	8751155	-
ENSG00000141756	1.97747	7.64054	5.73e-13	4.57e-11	60681	FKBP10	17	39968932	39979465	+
ENSG00000164484	2.33899	4.98711	5.96e-13	4.67e-11	114801	TMEM200A	6	130686879	130764208	+
ENSG00000214189	-3.13585	4.22828	6.42e-13	4.9e-11	100996289	ZNF788	19	12203078	12225499	+
ENSG00000172037	2.29285	6.86323	5.93e-13	4.66e-11	3913	LAMB2	3	49158547	49170551	-
ENSG00000097046	-2.18393	5.2418	6.39e-13	4.9e-11	8317	CDC7	1	91966408	91991321	+
ENSG00000244486	2.56743	3.12009	6.74e-13	5e-11	91179	SCARF2	22	20778874	20792146	-
ENSG00000103932	-1.95519	4.58962	6.65e-13	4.97e-11	26015	RPAP1	15	41809374	41836467	-
ENSG00000011105	2.19886	5.03634	6.38e-13	4.9e-11	10867	TSPAN9	12	3186521	3395730	+
ENSG00000134202	4.23388	3.45749	6.57e-13	4.95e-11	2947	GSTM3	1	110276554	110284384	-
ENSG00000071553	1.74699	5.25089	6.42e-13	4.9e-11	537	ATP6AP1	X	153656978	153664862	+
ENSG00000166848	1.97465	5.23162	6.59e-13	4.95e-11	54386	TERF2IP	16	75681684	75795051	+
ENSG00000179059	-7.92676	1.35861	2.91e-13	3e-11	132625	ZFP42	4	188916925	188926204	+
ENSG00000262211	6.59617	5.27972	7.07e-13	5.2e-11		CTD-2031P19.5	5	55231971	55237555	+
ENSG00000183853	2.39062	6.54234	6.5e-13	4.94e-11	55243	KIRREL	1	157963063	158070052	+
ENSG00000168542	9.35788	10.1936	6.66e-13	4.97e-11	1281	COL3A1	2	189839046	189877472	+
ENSG00000004478	-1.96607	6.55154	6.58e-13	4.95e-11	2288	FKBP4	12	2904119	2914576	+
ENSG00000127863	3.42966	4.96614	7.12e-13	5.21e-11	55504	TNFRSF19	13	24144509	24250232	+
ENSG00000005801	-2.14393	5.80792	6.94e-13	5.12e-11	7748	ZNF195	11	3360491	3400448	-
ENSG00000082898	-1.76859	8.56391	6.75e-13	5e-11	7514	XPO1	2	61704984	61765761	-
ENSG00000106992	1.9953	3.83732	7.46e-13	5.41e-11	203	AK1	9	130628759	130640022	-
ENSG00000005156	-1.97599	6.00178	7.26e-13	5.3e-11	3980	LIG3	17	33307513	33332083	+
ENSG00000160877	-2.11043	6.04188	7.34e-13	5.34e-11	112939	NACC1	19	13228917	13251955	+
ENSG00000112562	5.6509	3.90541	7.91e-13	5.58e-11	64094	SMOC2	6	168841831	169073984	+
ENSG00000144579	2.10233	4.84834	7.61e-13	5.44e-11	58190	CTDSP1	2	219262979	219270664	+
ENSG00000012822	2.01944	4.84683	7.78e-13	5.53e-11	57658	CALCOCO1	12	54104903	54121529	-
ENSG00000135763	-2.07122	4.5769	8.09e-13	5.61e-11	9816	URB2	1	229761981	229795946	+
ENSG00000234297	-2.82344	5.39347	8.02e-13	5.6e-11		RP11-54D18.4	9	15055054	15056032	+
ENSG00000113569	-1.79397	6.77862	7.55e-13	5.44e-11	9631	NUP155	5	37288239	37371283	-
ENSG00000162909	2.15386	6.33904	7.59e-13	5.44e-11	824	CAPN2	1	223889295	223963720	+
ENSG00000168398	5.7993	2.0336	4.47e-13	3.97e-11	624	BDKRB2	14	96671016	96710666	+
ENSG00000176485	-5.18753	2.82947	6.16e-13	4.78e-11	11145	PLA2G16	11	63340667	63384355	-
ENSG00000111752	-2.42953	5.63923	8.04e-13	5.6e-11	1911	PHC1	12	9066492	9094063	+
ENSG00000006042	2.31197	5.59023	7.94e-13	5.58e-11	26022	TMEM98	17	31254928	31272124	+
ENSG00000233836	-3.06073	4.12086	8.59e-13	5.8e-11		RP11-255H23.2	19	23945746	24016116	+
ENSG00000167600	-5.04399	3.85389	7.87e-13	5.57e-11	29785	CYP2S1	19	41699115	41713443	+
ENSG00000163297	2.44044	4.4298	8.38e-13	5.75e-11	118429	ANTXR2	4	80822303	81046608	-
ENSG00000125848	4.77188	5.40367	8.57e-13	5.8e-11	23767	FLRT3	20	14303634	14318262	-
ENSG00000163638	5.41143	5.71917	8.46e-13	5.79e-11	56999	ADAMTS9	3	64501333	64673676	-
ENSG00000171617	2.78335	6.44322	8.18e-13	5.63e-11	8507	ENC1	5	73923234	73937249	-
ENSG00000039068	-2.74846	7.09775	8.17e-13	5.63e-11	999	CDH1	16	68771128	68869445	+
ENSG00000185274	-3.76764	4.2032	8.94e-13	5.92e-11	64409	WBSCR17	7	70597155	71178585	+
ENSG00000121297	4.01338	3.62323	9.1e-13	5.97e-11	57616	TSHZ3	19	31765851	31840453	-
ENSG00000082014	3.31893	4.23767	9.11e-13	5.97e-11	6604	SMARCD3	7	150935850	150974982	-
ENSG00000136159	-2.31887	4.65522	9.08e-13	5.97e-11	55270	NUDT15	13	48611703	48621282	+
ENSG00000144283	-1.732	6.22301	8.62e-13	5.8e-11	8502	PKP4	2	159313476	159539391	+
ENSG00000051108	2.77432	4.93335	8.79e-13	5.87e-11	9709	HERPUD1	16	56965960	56977798	+
ENSG00000151135	2.96919	6.36541	8.6e-13	5.8e-11	90488	C12orf23	12	107349497	107372556	+
ENSG00000116062	-1.70261	7.87034	8.6e-13	5.8e-11	2956	MSH6	2	48010221	48034092	+
ENSG00000101098	-2.99281	4.46419	9.63e-13	6.24e-11	140730	RIMS4	20	43380449	43438979	-
ENSG00000237172	2.11242	4.36386	9.22e-13	6.01e-11	84752	B3GNT9	16	67182008	67185117	-
ENSG00000130635	5.26512	7.2882	8.84e-13	5.87e-11	1289	COL5A1	9	137533620	137736686	+
ENSG00000089094	-2.48702	5.90756	9.22e-13	6.01e-11	84678	KDM2B	12	121867312	122018920	-
ENSG00000100304	-2.44668	5.1122	9.56e-13	6.21e-11	23170	TTLL12	22	43562628	43583139	-
ENSG00000135111	3.76314	3.93843	1.01e-12	6.4e-11	6926	TBX3	12	115108059	115121969	-
ENSG00000138346	-2.66724	5.02495	1e-12	6.4e-11	1763	DNA2	10	70173821	70231879	-
ENSG00000103222	-2.00136	5.28019	9.74e-13	6.29e-11	4363	ABCC1	16	16043434	16236931	+
ENSG00000204514	-2.37633	4.83685	9.98e-13	6.4e-11	730051	ZNF814	19	58380747	58400442	-
ENSG00000129534	-2.52785	5.93268	9.95e-13	6.4e-11	55320	MIS18BP1	14	45672393	45722743	-
ENSG00000159173	5.57022	2.20842	7.78e-13	5.53e-11	7135	TNNI1	1	201373625	201398994	-
ENSG00000101695	-4.42316	2.55392	7.53e-13	5.44e-11	54941	RNF125	18	29598335	29653176	+
ENSG00000174807	5.40948	2.43858	8.8e-13	5.87e-11	57124	CD248	11	66081958	66084515	-
ENSG00000240489	-1.81464	7.09393	1.02e-12	6.42e-11		SETP14	3	155705093	155705965	+
ENSG00000236360	-2.67006	4.31743	1.12e-12	6.93e-11		RP11-334A14.2	1	53458868	53459374	-
ENSG00000136026	2.29147	7.14359	1.01e-12	6.42e-11	10970	CKAP4	12	106631655	106698057	-
ENSG00000197299	-2.78939	4.92418	1.12e-12	6.93e-11	641	BLM	15	91260558	91358859	+
ENSG00000134853	5.51403	6.22045	1.08e-12	6.72e-11	5156	PDGFRA	4	55095264	55164414	+
ENSG00000135677	1.53174	6.73327	1.03e-12	6.5e-11	2799	GNS	12	65107225	65153227	-
ENSG00000163961	-1.88111	5.95848	1.06e-12	6.66e-11	165918	RNF168	3	196195654	196230639	-
ENSG00000077092	5.0278	3.18525	1.06e-12	6.66e-11	5915	RARB	3	25215823	25639423	+
ENSG00000152939	-2.75738	3.94013	1.2e-12	7.33e-11	153562	MARVELD2	5	68710939	68740157	+
ENSG00000184635	-2.4994	5.03604	1.17e-12	7.19e-11	81931	ZNF93	19	20011722	20046384	+
ENSG00000134138	4.96244	4.81804	1.24e-12	7.43e-11	4212	MEIS2	15	37181409	37393504	-
ENSG00000011028	3.75216	6.74085	1.11e-12	6.89e-11	9902	MRC2	17	60704762	60770958	+
ENSG00000141401	-2.68717	3.91286	1.24e-12	7.43e-11	3613	IMPA2	18	11981024	12030876	+
ENSG00000183765	-2.52741	4.50975	1.22e-12	7.39e-11	11200	CHEK2	22	29083731	29138410	-
ENSG00000100473	-3.50016	3.46719	1.2e-12	7.33e-11	1690	COCH	14	31343720	31364271	+
ENSG00000185565	4.49566	4.21827	1.27e-12	7.5e-11	4045	LSAMP	3	115528641	117716095	-
ENSG00000151725	-2.37646	5.00547	1.24e-12	7.43e-11	79682	MLF1IP	4	185615772	185655287	-
ENSG00000108830	-4.52858	4.85167	1.24e-12	7.43e-11	8153	RND2	17	41177258	41184057	+
ENSG00000204650	-2.52445	4.37516	1.28e-12	7.51e-11	147081	AC126544.2	17	43697694	43725582	+
ENSG00000068903	2.66133	3.66278	1.3e-12	7.59e-11	22933	SIRT2	19	39369197	39390502	-
ENSG00000197043	1.73142	6.88587	1.17e-12	7.19e-11	309	ANXA6	5	150480273	150537443	-
ENSG00000143842	-3.94883	4.11806	1.31e-12	7.65e-11	9580	SOX13	1	204042243	204096863	+
ENSG00000128739	-2.23928	7.88541	1.22e-12	7.38e-11	6638	SNRPN	15	25068794	25223870	+
ENSG00000156113	3.88184	3.26297	1.4e-12	7.99e-11	3778	KCNMA1	10	78637355	79398353	-
ENSG00000143499	1.94646	3.99931	1.37e-12	7.84e-11	56950	SMYD2	1	214454445	214510474	+
ENSG00000198663	1.85974	4.55126	1.33e-12	7.69e-11	221477	C6orf89	6	36839646	36892331	+
ENSG00000113648	1.94777	6.92322	1.25e-12	7.46e-11	9555	H2AFY	5	134669590	134735604	-
ENSG00000101544	-1.44377	6.1875	1.28e-12	7.51e-11	22850	ADNP2	18	77866915	77905406	+
ENSG00000154639	-2.50568	7.2143	1.28e-12	7.51e-11	1525	CXADR	21	18884700	18965897	+
ENSG00000159131	-1.77313	6.68675	1.28e-12	7.51e-11	2618	GART	21	34870940	34915797	-
ENSG00000065150	-1.61342	8.5192	1.26e-12	7.5e-11	3843	IPO5	13	98605742	98676551	+
ENSG00000110080	2.13309	3.5214	1.42e-12	8.05e-11	6484	ST3GAL4	11	126225535	126310239	+
ENSG00000252835	4.27666	4.22721	1.46e-12	8.18e-11	677763	SCARNA21	17	7809440	7809578	+
ENSG00000127946	-2.09617	6.36485	1.34e-12	7.73e-11	3092	HIP1	7	75162621	75368280	-
ENSG00000186777	-3.56112	3.15279	1.44e-12	8.14e-11	654254	ZNF732	4	264464	299110	-
ENSG00000152061	-2.32009	6.24788	1.37e-12	7.84e-11	9910	RABGAP1L	1	174128548	174964445	+
ENSG00000132388	-1.86754	6.50796	1.35e-12	7.78e-11	7326	UBE2G1	17	4172554	4269923	-
ENSG00000240563	-7.18579	5.79052	1.54e-12	8.48e-11	54596	L1TD1	1	62660503	62678000	+
ENSG00000125871	-1.96731	4.87965	1.52e-12	8.42e-11	92667	C20orf72	20	17949556	17971765	+
ENSG00000100226	-1.60653	5.78977	1.45e-12	8.18e-11	9567	GTPBP1	22	39101728	39134304	+
ENSG00000261069	-2.59393	6.99758	1.43e-12	8.08e-11	100033429	RP11-701H24.4	15	25332808	25334043	+
ENSG00000143190	-2.25108	6.36122	1.47e-12	8.22e-11	5451	POU2F1	1	167190066	167396582	+
ENSG00000136279	1.65877	5.45106	1.49e-12	8.31e-11	28988	DBNL	7	44084232	44109055	+
ENSG00000206052	3.67951	2.72628	1.48e-12	8.29e-11	220164	DOK6	18	67068291	67516323	+
ENSG00000130695	-2.35833	4.84018	1.62e-12	8.8e-11	64793	CEP85	1	26560691	26605299	+
ENSG00000115687	-3.27666	4.37075	1.67e-12	8.96e-11	23178	PASK	2	242045514	242089679	-
ENSG00000206688	-4.02907	3.61903	1.63e-12	8.82e-11	100033430	SNORD116-18	15	25330532	25330623	+
ENSG00000157214	-2.77178	3.4931	1.66e-12	8.92e-11	261729	STEAP2	7	89796904	89870091	+
ENSG00000177425	-2.69666	6.70075	1.51e-12	8.38e-11	5074	PAWR	12	79968759	80084877	-
ENSG00000141696	1.98059	5.12013	1.53e-12	8.46e-11	10609	LEPREL4	17	39958199	39968856	-
ENSG00000093072	-4.01413	2.93942	1.22e-12	7.38e-11	51816	CECR1	22	17660194	17739125	-
ENSG00000171492	-2.19666	5.21375	1.61e-12	8.78e-11	55144	LRRC8D	1	90286573	90402170	+
ENSG00000124570	2.12197	4.32489	1.6e-12	8.77e-11	5269	SERPINB6	6	2948393	2972090	-
ENSG00000069011	8.55941	2.31844	3.39e-13	3.32e-11	5307	PITX1	5	134362615	134370503	-
ENSG00000165929	-2.83225	4.09227	1.74e-12	9.21e-11	123036	TC2N	14	92246095	92333880	-
ENSG00000124374	-2.90983	4.41156	1.74e-12	9.21e-11	400961	PAIP2B	2	71409869	71454213	-
ENSG00000119139	-1.86718	6.04876	1.57e-12	8.63e-11	9414	TJP2	9	71736224	71870124	+
ENSG00000070214	-1.63933	6.93043	1.54e-12	8.48e-11	23446	SLC44A1	9	108006903	108201452	+
ENSG00000181450	-1.66082	5.50814	1.67e-12	8.96e-11	339500	ZNF678	1	227751236	227847594	+
ENSG00000188474	-3.17015	4.1767	1.81e-12	9.46e-11		AC022415.1	19	12203078	12225491	+
ENSG00000188848	-3.92506	4.78192	1.83e-12	9.55e-11	389206	BEND4	4	42112955	42154895	-
ENSG00000166710	3.70356	7.01859	1.62e-12	8.79e-11	567	B2M	15	45003675	45011075	+
ENSG00000248445	-3.6574	3.46839	1.74e-12	9.21e-11		CTB-118N6.3	5	115783243	115843972	+
ENSG00000143799	-2.72682	7.48007	1.64e-12	8.82e-11	142	PARP1	1	226548392	226595780	-
ENSG00000116729	2.96879	5.8347	1.7e-12	9.05e-11	79971	WLS	1	68564142	68698803	-
ENSG00000153107	-1.7602	5.79503	1.7e-12	9.05e-11	64682	ANAPC1	2	112523848	112642267	-
ENSG00000175395	3.19503	3.32221	1.85e-12	9.6e-11	219749	ZNF25	10	38238500	38265561	-
ENSG00000168283	2.22588	4.99724	1.76e-12	9.24e-11	100532731	BMI1	10	22605381	22620413	+
ENSG00000003249	-3.38235	3.43793	1.8e-12	9.46e-11	79007	DBNDD1	16	90071273	90086536	-
ENSG00000112992	1.61637	5.94068	1.76e-12	9.24e-11	23530	NNT	5	43602795	43707507	+
ENSG00000163755	-2.02575	5.38257	1.83e-12	9.55e-11	84343	HPS3	3	148847371	148891519	+
ENSG00000139132	-2.56529	5.67542	1.86e-12	9.61e-11	121512	FGD4	12	32552463	32798984	+
ENSG00000179361	-3.81678	4.31975	2.02e-12	1.02e-10	10620	ARID3B	15	74833518	74890472	+
ENSG00000135747	-2.70847	3.61489	2.01e-12	1.02e-10	93474	ZNF670	1	247108849	247242113	-
ENSG00000137070	3.09003	3.86812	2e-12	1.02e-10	3590	IL11RA	9	34650699	34661884	+
ENSG00000141682	-4.56899	4.68604	2.03e-12	1.02e-10	5366	PMAIP1	18	57567180	57571538	+
ENSG00000119969	-3.72449	6.69805	1.86e-12	9.61e-11	3070	HELLS	10	96305547	96373662	+
ENSG00000164116	8.38456	3.25118	1.33e-12	7.69e-11	2982	GUCY1A3	4	156587863	156653501	+
ENSG00000033100	1.97249	5.34954	1.86e-12	9.61e-11	54480	CHPF2	7	150929575	150935908	+
ENSG00000143179	-1.61898	5.40436	1.92e-12	9.85e-11	100500832	UCK2	1	165796768	165880855	+
ENSG00000164134	-1.59383	7.04714	1.87e-12	9.61e-11	80155	NAA15	4	140222609	140341187	+
ENSG00000003147	-3.24828	3.07211	2.06e-12	1.03e-10	3382	ICA1	7	8152814	8302317	-
ENSG00000132669	5.21883	3.31551	2.04e-12	1.03e-10	54453	RIN2	20	19867165	19983101	+
ENSG00000130826	-1.49973	5.95996	2.01e-12	1.02e-10	100847052	DKC1	X	153991031	154005964	+
ENSG00000141448	5.1101	3.32509	2.26e-12	1.11e-10	2627	GATA6	18	19749404	19782491	+
ENSG00000086712	-2.13482	5.31846	2.12e-12	1.05e-10	55787	TXLNG	X	16804550	16862642	+
ENSG00000171126	-6.07623	2.84035	1.01e-12	6.4e-11	170850	KCNG3	2	42669157	42721237	-
ENSG00000143995	6.80576	3.96681	1.95e-12	9.96e-11	4211	MEIS1	2	66660584	66799890	+
ENSG00000168615	3.31609	6.49623	2.02e-12	1.02e-10	8754	ADAM9	8	38854388	38962663	+
ENSG00000075651	3.44139	3.58683	2.27e-12	1.12e-10	5337	PLD1	3	171318195	171528740	-
ENSG00000105520	2.59531	3.35854	2.3e-12	1.12e-10	64748	LPPR2	19	11466062	11476374	+
ENSG00000104728	-1.75268	5.6692	2.1e-12	1.05e-10	9639	ARHGEF10	8	1772142	1906807	+
ENSG00000176022	1.55231	4.42422	2.21e-12	1.1e-10	126792	B3GALT6	1	1167629	1170421	+
ENSG00000168439	-1.6977	6.76012	2.08e-12	1.04e-10	10963	STIP1	11	63952744	63972015	+
ENSG00000170234	-1.85624	5.42697	2.21e-12	1.1e-10	114825	PWWP2A	5	159488808	159546430	-
ENSG00000135525	-3.77152	4.78153	2.47e-12	1.19e-10	9053	MAP7	6	136663875	136871646	-
ENSG00000174442	-1.7714	5.40042	2.28e-12	1.12e-10	55055	ZWILCH	15	66797297	66842115	+
ENSG00000126709	3.22626	2.07623	2.37e-12	1.15e-10	2537	IFI6	1	27992572	27998729	-
ENSG00000198793	-1.58502	6.78191	2.22e-12	1.1e-10	2475	MTOR	1	11166592	11322564	-
ENSG00000138119	4.06039	4.64759	2.52e-12	1.2e-10	26509	MYOF	10	95066186	95242074	-
ENSG00000224078	-2.70632	8.23729	2.28e-12	1.12e-10	100033444	SNHG14	15	25224704	25664609	+
ENSG00000186340	3.20025	4.73565	2.43e-12	1.17e-10	7058	THBS2	6	169615875	169654139	-
ENSG00000087245	3.19857	6.81396	2.31e-12	1.12e-10	4313	MMP2	16	55423612	55540603	+
ENSG00000145431	4.47395	4.37575	2.65e-12	1.25e-10	56034	PDGFC	4	157681606	157892546	-
ENSG00000147257	2.88543	7.24347	2.34e-12	1.13e-10	2719	GPC3	X	132669773	133119922	-
ENSG00000087253	2.81705	3.80174	2.62e-12	1.24e-10	54947	LPCAT2	16	55542910	55620582	+
ENSG00000184887	2.19093	3.88869	2.62e-12	1.24e-10	90135	BTBD6	14	105714827	105717430	+
ENSG00000197653	4.02463	2.54495	2.75e-12	1.27e-10	196385	DNAH10	12	124247042	124420753	+
ENSG00000183876	3.38792	3.92282	2.72e-12	1.27e-10	340075	ARSI	5	149675906	149718870	-
ENSG00000198796	3.87217	4.31722	2.68e-12	1.26e-10	115701	ALPK2	18	56148479	56296189	-
ENSG00000135046	6.51835	4.55534	2.84e-12	1.3e-10	301	ANXA1	9	75766673	75785309	+
ENSG00000235602	-7.07234	2.71693	1.38e-12	7.87e-11		POU5F1P3	12	8286372	8287447	-
ENSG00000146083	-2.36772	5.02855	2.69e-12	1.26e-10	22838	RNF44	5	175953698	175965026	-
ENSG00000111319	-6.30044	2.70442	8.71e-13	5.84e-11	6337	SCNN1A	12	6456009	6486896	-
ENSG00000185070	4.41025	6.50889	2.52e-12	1.2e-10	100506718	FLRT2	14	85996488	86095034	+
ENSG00000180448	-3.10109	3.97093	2.87e-12	1.31e-10	23526	HMHA1	19	1065922	1086627	+
ENSG00000108821	5.3172	8.18046	2.49e-12	1.19e-10	1277	COL1A1	17	48260650	48278993	-
ENSG00000176971	7.68764	2.83134	2.47e-12	1.19e-10	387758	FIBIN	11	27015628	27018630	+
ENSG00000163818	2.10264	4.40695	2.73e-12	1.27e-10	54585	LZTFL1	3	45864808	45957534	-
ENSG00000119242	4.51493	2.40834	2.61e-12	1.24e-10	80212	CCDC92	12	124403207	124457378	-
ENSG00000178031	4.06141	3.81434	2.98e-12	1.34e-10	92949	ADAMTSL1	9	18473892	18910948	+
ENSG00000230667	-2.1211	5.36867	2.77e-12	1.27e-10		SETP18	1	92540077	92540968	-
ENSG00000140451	-4.69014	3.41912	2.75e-12	1.27e-10	80119	PIF1	15	65107831	65117867	-
ENSG00000258818	2.9615	2.73293	3.04e-12	1.36e-10	6038	RNASE4	14	21152259	21168761	+
ENSG00000136504	-2.05297	6.03313	2.73e-12	1.27e-10	11143	KAT7	17	47865917	47906458	+
ENSG00000154309	2.92677	4.33391	2.94e-12	1.33e-10	84976	DISP1	1	222988406	223179337	+
ENSG00000170606	-1.70859	8.21853	2.67e-12	1.26e-10	3308	HSPA4	5	132387654	132442141	+
ENSG00000133980	-8.10614	3.00149	6.23e-13	4.82e-11	55237	VRTN	14	74769772	74826711	+
ENSG00000196998	2.02282	3.67979	3.04e-12	1.36e-10	11152	WDR45	X	48929385	48958108	-
ENSG00000131507	1.9085	6.39851	2.74e-12	1.27e-10	80762	NDFIP1	5	141488070	141534008	+
ENSG00000111707	-1.41503	6.15175	2.79e-12	1.28e-10	64426	SUDS3	12	118814185	118855840	+
ENSG00000197747	2.68801	5.22108	2.84e-12	1.3e-10	6281	S100A10	1	151955391	151966866	-
ENSG00000132749	-3.96684	2.3399	2.28e-12	1.12e-10	9633	MTL5	11	68474908	68519032	-
ENSG00000133872	1.9449	7.42199	2.76e-12	1.27e-10	51669	TMEM66	8	29920528	29940723	-
ENSG00000101665	2.37613	4.34219	2.97e-12	1.34e-10	4092	SMAD7	18	46446223	46477081	-
ENSG00000105866	-2.48111	5.21237	3.06e-12	1.36e-10	6671	SP4	7	21467652	21554440	+
ENSG00000129354	-3.58624	4.12591	3.29e-12	1.44e-10	10053	AP1M2	19	10683347	10697991	-
ENSG00000198833	2.59502	5.81736	2.9e-12	1.32e-10	51465	UBE2J1	6	90036344	90062567	-
ENSG00000105877	-3.18191	4.17614	3.31e-12	1.44e-10	8701	DNAH11	7	21582833	21941457	+
ENSG00000164107	7.93626	3.12003	2.72e-12	1.27e-10	9464	HAND2	4	174446120	174451380	-
ENSG00000115461	6.11312	6.82008	3.12e-12	1.38e-10	3488	IGFBP5	2	217536828	217560248	-
ENSG00000165124	3.9546	3.22354	3.4e-12	1.47e-10	79987	SVEP1	9	113127531	113342160	-
ENSG00000231991	2.94224	7.29664	2.92e-12	1.32e-10	304	ANXA2P2	9	33624223	33625532	+
ENSG00000127980	-1.53866	5.25216	3.12e-12	1.38e-10	5189	PEX1	7	92116334	92157845	-
ENSG00000070371	-2.25157	4.17441	3.39e-12	1.47e-10	8218	CLTCL1	22	19166986	19279239	-
ENSG00000170832	-1.96963	5.79565	3.08e-12	1.37e-10	84669	USP32	17	58256455	58499831	-
ENSG00000175832	-3.31812	3.90566	3.52e-12	1.5e-10	2118	ETV4	17	41605212	41656988	-
ENSG00000148843	-1.4071	6.54928	3.05e-12	1.36e-10	22984	PDCD11	10	105156405	105206049	+
ENSG00000168502	-2.28795	5.04592	3.37e-12	1.46e-10	23255	SOGA2	18	8705659	8832776	+
ENSG00000113621	1.80966	5.28513	3.18e-12	1.4e-10	79770	TXNDC15	5	134209493	134237215	+
ENSG00000049192	3.99202	4.46838	3.46e-12	1.49e-10	11174	ADAMTS6	5	64444563	64777747	-
ENSG00000120820	2.94525	3.7825	3.51e-12	1.5e-10	83468	GLT8D2	12	104382762	104457961	-
ENSG00000178573	3.52376	5.42647	3.28e-12	1.43e-10	4094	MAF	16	79619740	79634611	-
ENSG00000143033	-2.02308	6.67703	3.15e-12	1.39e-10	22823	MTF2	1	93544792	93604638	+
ENSG00000179314	-3.37058	4.62374	3.66e-12	1.52e-10	23302	WSCD1	17	5675554	6027747	+
ENSG00000254934	-8.32198	2.61708	8.05e-13	5.6e-11	100616234	MIR4454	11	27639173	27656174	-
ENSG00000120685	-2.23328	4.47264	3.53e-12	1.5e-10	80209	PROSER1	13	39584002	39612252	-
ENSG00000148444	3.31373	2.8073	3.67e-12	1.53e-10	23412	COMMD3	10	22604903	22609235	+
ENSG00000182168	5.89539	4.27487	3.68e-12	1.53e-10	8633	UNC5C	4	96083655	96470357	-
ENSG00000101361	-1.62161	7.04444	3.16e-12	1.39e-10	100302138	NOP56	20	2632791	2639039	+
ENSG00000132300	-1.47495	6.56147	3.2e-12	1.4e-10	55037	PTCD3	2	86333305	86369280	+
ENSG00000132330	-2.31789	3.94839	3.74e-12	1.54e-10	51540	SCLY	2	238969530	239008054	+
ENSG00000005100	-2.89791	4.81264	3.64e-12	1.52e-10	56919	DHX33	17	5344232	5372380	-
ENSG00000103995	-2.12517	4.46994	3.64e-12	1.52e-10	22995	CEP152	15	49005125	49103343	-
ENSG00000029993	-2.74837	6.44564	3.36e-12	1.46e-10	3149	HMGB3	X	150148982	150159248	+
ENSG00000163513	2.31593	4.29098	3.53e-12	1.5e-10	7048	TGFBR2	3	30647994	30735634	+
ENSG00000129038	3.61541	4.39435	3.64e-12	1.52e-10	4016	LOXL1	15	74218330	74244478	+
ENSG00000048028	-2.47959	6.38508	3.42e-12	1.48e-10	57646	USP28	11	113668596	113746292	-
ENSG00000197380	3.27415	3.58092	3.92e-12	1.59e-10	147906	DACT3	19	47150869	47164395	-
ENSG00000122870	4.0347	2.8647	3.95e-12	1.6e-10	80114	BICC1	10	60272900	60591195	+
ENSG00000168769	2.67686	5.28248	3.58e-12	1.51e-10	54790	TET2	4	106067032	106200973	+
ENSG00000112118	-2.62532	7.10599	3.45e-12	1.48e-10	4172	MCM3	6	52128807	52149582	-
ENSG00000084444	-2.81368	4.15033	4.04e-12	1.63e-10	57613	KIAA1467	12	13197218	13295455	+
ENSG00000115902	3.46994	3.24774	4.05e-12	1.63e-10	6509	SLC1A4	2	65215611	65250999	+
ENSG00000102900	-1.80559	6.16639	3.54e-12	1.5e-10	9688	NUP93	16	56764017	56880792	+
ENSG00000158246	-3.44448	4.43408	3.98e-12	1.61e-10	115572	FAM46B	1	27331511	27339327	-
ENSG00000118971	1.51479	9.53353	3.47e-12	1.49e-10	894	CCND2	12	4382938	4414516	+
ENSG00000112576	2.21503	4.20212	3.8e-12	1.56e-10	896	CCND3	6	41902671	42018095	-
ENSG00000196422	-2.10509	4.80698	3.88e-12	1.58e-10	9858	PPP1R26	9	138371648	138380739	+
ENSG00000113196	3.94113	3.25719	4.09e-12	1.64e-10	9421	HAND1	5	153854532	153857824	-
ENSG00000081913	-2.22985	5.08749	3.85e-12	1.58e-10	23239	PHLPP1	18	60382672	60647666	+
ENSG00000174574	-1.85792	7.07513	3.55e-12	1.5e-10	79647	AKIRIN1	1	39456895	39471731	+
ENSG00000162551	-5.30979	4.52229	4.16e-12	1.66e-10	249	ALPL	1	21835858	21904905	+
ENSG00000198087	-1.89528	6.26232	3.64e-12	1.52e-10	23607	CD2AP	6	47445525	47594999	+
ENSG00000171016	3.78096	4.35913	4.14e-12	1.65e-10	26108	PYGO1	15	55831088	55881145	-
ENSG00000164418	4.02003	3.20771	4.26e-12	1.69e-10	2898	GRIK2	6	101846664	102517958	+
ENSG00000181784	2.7732	2.83976	4.27e-12	1.69e-10	6038	RNASE4	14	21152372	21168757	+
ENSG00000149294	4.54629	5.60119	3.93e-12	1.6e-10	4684	NCAM1	11	112831997	113149158	+
ENSG00000139173	4.78434	2.3274	3.75e-12	1.54e-10	84216	TMEM117	12	44229770	44783545	+
ENSG00000163931	-2.43642	7.5905	3.65e-12	1.52e-10	7086	TKT	3	53258723	53290068	-
ENSG00000141480	-2.41112	4.04201	4.3e-12	1.69e-10	409	ARRB2	17	4613784	4624794	+
ENSG00000232677	-2.36386	4.4716	4.28e-12	1.69e-10	100506930	LINC00665	19	36803969	36822620	-
ENSG00000104870	2.20156	4.56443	3.97e-12	1.61e-10	2217	FCGRT	19	50015536	50029685	+
ENSG00000165102	3.00633	4.03061	4.26e-12	1.69e-10	138050	HGSNAT	8	42995556	43057998	+
ENSG00000258504	-2.34873	3.62386	4.46e-12	1.74e-10		RP11-638I2.6	14	100757453	100760993	+
ENSG00000108395	-1.6645	6.24776	3.86e-12	1.58e-10	4591	TRIM37	17	57059999	57184282	-
ENSG00000155380	-2.29828	8.43572	3.79e-12	1.56e-10	6566	SLC16A1	1	113454469	113499635	-
ENSG00000170522	-2.28302	5.3675	4.1e-12	1.64e-10	79071	ELOVL6	4	110967002	111120355	-
ENSG00000264112	-1.9271	4.21617	4.35e-12	1.71e-10	645460	RP11-159D12.2	17	56066400	56072211	-
ENSG00000126803	-3.66716	2.83626	4.54e-12	1.76e-10	3306	HSPA2	14	65002623	65009955	+
ENSG00000148948	4.55359	1.51447	3.68e-12	1.53e-10	57689	LRRC4C	11	40135753	41481323	-
ENSG00000166482	7.11697	5.63109	4.44e-12	1.74e-10	4239	MFAP4	17	19286755	19290553	-
ENSG00000102316	1.74536	7.61988	3.87e-12	1.58e-10	10916	MAGED2	X	54834032	54842445	+
ENSG00000118855	2.97474	3.89428	4.56e-12	1.76e-10	64747	MFSD1	3	158449987	158547508	+
ENSG00000122176	8.83192	4.51203	4.78e-12	1.83e-10	2331	FMOD	1	203309753	203320617	-
ENSG00000164045	-3.04955	4.90824	4.68e-12	1.8e-10	993	CDC25A	3	48198636	48229892	-
ENSG00000124795	-1.83949	7.84317	4.13e-12	1.65e-10	7913	DEK	6	18224099	18265054	-
ENSG00000145284	4.17811	3.64317	4.97e-12	1.88e-10	79966	SCD5	4	83550692	83720010	-
ENSG00000259171	2.75477	2.81444	5.01e-12	1.88e-10		AL163636.6	14	21152746	21168735	+
ENSG00000261312	-2.15536	4.52159	4.85e-12	1.85e-10		AC002550.5	16	19717673	19726705	+
ENSG00000101407	-1.73418	5.54756	4.52e-12	1.76e-10	9675	TTI1	20	36611409	36661870	-
ENSG00000012232	-1.56834	6.1822	4.42e-12	1.73e-10	2137	EXTL3	8	28457986	28613116	+
ENSG00000151849	-1.80236	5.34416	4.62e-12	1.78e-10	55835	CENPJ	13	25457171	25497018	-
ENSG00000232320	2.13216	3.34996	5.06e-12	1.9e-10		AC009299.5	2	162197325	162197837	-
ENSG00000071282	4.70614	4.69968	4.77e-12	1.83e-10	29995	LMCD1	3	8543393	8609805	+
ENSG00000146386	-1.94886	4.91852	4.84e-12	1.85e-10	58527	ABRACL	6	139349819	139364439	+
ENSG00000159593	-1.46006	5.98486	4.55e-12	1.76e-10	8883	NAE1	16	66836778	66907159	-
ENSG00000087299	-2.71807	3.37031	5.34e-12	1.96e-10	79944	L2HGDH	14	50704281	50779266	-
ENSG00000136859	3.23892	4.40265	4.93e-12	1.87e-10	23452	ANGPTL2	9	129849611	129885162	-
ENSG00000160973	-3.62802	3.81399	5.36e-12	1.96e-10	8928	FOXH1	8	145698795	145701718	-
ENSG00000163002	-1.72656	4.35151	5.12e-12	1.91e-10	129401	NUP35	2	183982241	184026408	+
ENSG00000104221	2.47952	4.79672	4.85e-12	1.85e-10	55290	BRF2	8	37700786	37707422	-
ENSG00000091127	-1.82205	5.21903	4.92e-12	1.87e-10	54517	PUS7	7	105080108	105162714	-
ENSG00000101940	1.8198	4.43184	5.12e-12	1.91e-10	64743	WDR13	X	48448430	48463581	+
ENSG00000248590	-5.43138	3.52721	4.55e-12	1.76e-10		GLDCP	4	57459170	57461847	+
ENSG00000165240	2.98129	4.35198	5.24e-12	1.93e-10	538	ATP7A	X	77166194	77305892	+
ENSG00000006432	-2.41128	4.66947	5.48e-12	1.99e-10	4293	MAP3K9	14	71189243	71276251	-
ENSG00000162775	-1.3469	5.51731	4.98e-12	1.88e-10	64783	RBM15	1	110881128	110889299	+
ENSG00000065491	-1.7309	4.00522	5.59e-12	2.02e-10	55633	TBC1D22B	6	37225548	37300746	+
ENSG00000257342	1.78229	5.30108	4.99e-12	1.88e-10		RP11-571M6.7	12	58087915	58115293	-
ENSG00000154734	3.50968	5.76894	4.97e-12	1.88e-10	9510	ADAMTS1	21	28208606	28217728	-
ENSG00000171867	2.62844	5.23439	5.13e-12	1.91e-10	5621	PRNP	20	4666882	4682236	+
ENSG00000137868	3.46977	4.06119	5.64e-12	2.03e-10	64220	STRA6	15	74471807	74504608	-
ENSG00000223380	2.18319	5.94505	4.98e-12	1.88e-10	100996517	SEC22B	1	145096220	145116922	+
ENSG00000064933	-1.70584	5.3514	5.23e-12	1.93e-10	5378	PMS1	2	190649107	190742355	+
ENSG00000154654	4.67096	1.09432	3.59e-12	1.51e-10	4685	NCAM2	21	22370633	22915650	+
ENSG00000204394	-1.5055	5.75594	5.2e-12	1.93e-10	7407	VARS	6	31745295	31763730	-
ENSG00000115935	2.22755	3.77432	5.7e-12	2.04e-10	7456	WIPF1	2	175424300	175547644	-
ENSG00000120647	-1.75827	4.42345	5.72e-12	2.05e-10	84318	CCDC77	12	498439	551811	+
ENSG00000141456	-2.27644	5.17759	5.46e-12	1.99e-10	27043	PELP1	17	4574679	4607632	-
ENSG00000064419	-1.62914	6.3212	5.14e-12	1.91e-10	23534	TNPO3	7	128594948	128695198	-
ENSG00000100749	-2.23418	4.94168	5.61e-12	2.02e-10	7443	VRK1	14	97263641	97398059	+
ENSG00000204217	2.57305	6.51003	5.09e-12	1.9e-10	659	BMPR2	2	203241659	203432474	+
ENSG00000125170	2.23061	5.52698	5.24e-12	1.93e-10	55715	DOK4	16	57505863	57521239	-
ENSG00000227018	6.76905	3.95633	6.18e-12	2.15e-10		IL6STP1	17	15686602	15687621	+
ENSG00000144395	-3.11606	3.46658	6.19e-12	2.15e-10	284992	CCDC150	2	197504278	197628214	+
ENSG00000158270	3.66678	4.9708	5.59e-12	2.02e-10	81035	COLEC12	18	319361	500722	-
ENSG00000155506	-1.64526	7.65797	5.25e-12	1.93e-10	23367	LARP1	5	154092462	154197167	+
ENSG00000008952	1.59278	6.81369	5.35e-12	1.96e-10	7095	SEC62	3	169684423	169716161	+
ENSG00000164715	-1.76152	5.35848	5.74e-12	2.05e-10	22853	LMTK2	7	97736197	97838945	+
ENSG00000136240	2.27438	7.30612	5.35e-12	1.96e-10	11014	KDELR2	7	6485584	6523873	-
ENSG00000091651	-2.42886	4.55117	6.15e-12	2.15e-10	23594	ORC6	16	46723555	46732306	+
ENSG00000162733	8.00461	3.74727	5.48e-12	1.99e-10	4921	DDR2	1	162601163	162750237	+
ENSG00000163032	-2.84182	3.66834	6.5e-12	2.23e-10	7447	VSNL1	2	17720393	17838285	+
ENSG00000197008	-2.2038	4.65637	6.13e-12	2.15e-10	7697	ZNF138	7	64254766	64294054	+
ENSG00000134207	-4.21039	3.91402	6.41e-12	2.21e-10	148281	SYT6	1	114631914	114696541	-
ENSG00000258011	-4.87207	2.30443	4.49e-12	1.75e-10		HMGA1P3	12	110867767	110868088	-
ENSG00000132382	-2.03244	5.54382	5.74e-12	2.05e-10	10514	MYBBP1A	17	4442192	4458926	-
ENSG00000019549	6.2336	3.86643	6.55e-12	2.24e-10	6591	SNAI2	8	49830249	49834299	-
ENSG00000255152	-2.30221	3.52365	6.59e-12	2.25e-10	401251	MSH5-SAPCD1	6	31707797	31732628	+
ENSG00000004139	2.18435	4.15052	6.11e-12	2.15e-10	23098	SARM1	17	26691378	26728065	+
ENSG00000153767	-1.61433	4.87253	6.01e-12	2.14e-10	2960	GTF2E1	3	120461484	120501916	+
ENSG00000117385	2.2483	6.35235	5.58e-12	2.02e-10	64175	LEPRE1	1	43212006	43232755	-
ENSG00000203326	-1.94698	4.82586	6.15e-12	2.15e-10		ZNF525	19	53868946	53889846	+
ENSG00000178074	-1.79094	5.07812	6.11e-12	2.15e-10	205327	C2orf69	2	200775979	200820658	+
ENSG00000116704	2.38361	4.42988	6.17e-12	2.15e-10	23169	SLC35D1	1	67465015	67519782	-
ENSG00000173473	-1.52787	7.77555	5.66e-12	2.03e-10	6599	SMARCC1	3	47626762	47823596	-
ENSG00000075426	4.73506	4.87869	6.42e-12	2.21e-10	2355	FOSL2	2	28615315	28640179	+
ENSG00000111052	2.23236	5.09781	6.19e-12	2.15e-10	8825	LIN7A	12	81186299	81331704	-
ENSG00000178921	-2.25198	5.89333	6.1e-12	2.15e-10	5198	PFAS	17	8150936	8173809	+
ENSG00000250366	-6.78033	3.27961	3.09e-12	1.38e-10	100507043	LINC00617	14	96342729	96391908	+
ENSG00000103194	-1.44522	6.14195	6.03e-12	2.14e-10	9100	USP10	16	84733584	84813528	+
ENSG00000238258	4.53687	1.83835	6.04e-12	2.15e-10		RP11-342D11.2	10	33500205	33502732	+
ENSG00000076716	-3.03837	5.52191	6.49e-12	2.23e-10	2239	GPC4	X	132434131	132549518	-
ENSG00000137642	-3.54735	6.1124	6.41e-12	2.21e-10	6653	SORL1	11	121322912	121504387	+
ENSG00000171940	-1.86734	6.33953	6.14e-12	2.15e-10	7764	ZNF217	20	52183604	52226446	-
ENSG00000167123	3.55478	4.17803	6.83e-12	2.31e-10	51148	CERCAM	9	131174030	131199626	+
ENSG00000007237	2.32586	5.60444	6.14e-12	2.15e-10	8522	GAS7	17	9813926	10101868	-
ENSG00000164733	3.56044	6.51299	6.13e-12	2.15e-10	1508	CTSB	8	11700033	11726957	-
ENSG00000141738	-3.43042	2.84717	7.06e-12	2.36e-10	2886	GRB7	17	37894180	37903544	+
ENSG00000160688	-1.83084	4.8111	6.71e-12	2.28e-10	80308	FLAD1	1	154955814	154965587	+
ENSG00000149573	3.25422	2.2722	7.29e-12	2.41e-10	10205	MPZL2	11	118124118	118135251	-
ENSG00000112759	-2.91182	4.41469	7.28e-12	2.41e-10	2030	SLC29A1	6	44187242	44201888	+
ENSG00000161249	-2.83431	3.99512	7.46e-12	2.45e-10	93099	DMKN	19	35988122	36004560	-
ENSG00000132819	-2.80455	3.81958	7.65e-12	2.51e-10	55544	RBM38	20	55966463	55984389	+
ENSG00000024422	2.631	3.59282	7.41e-12	2.45e-10	30846	EHD2	19	48216601	48246390	+
ENSG00000166860	-1.7079	5.20689	6.89e-12	2.32e-10	9880	ZBTB39	12	57392618	57400230	-
ENSG00000173641	4.57674	1.24563	5.41e-12	1.97e-10	27129	HSPB7	1	16340523	16346089	-
ENSG00000124571	-1.59512	6.38068	6.53e-12	2.24e-10	57510	XPO5	6	43490072	43543812	-
ENSG00000170381	2.83648	2.78614	7.9e-12	2.55e-10	9723	SEMA3E	7	82993222	83278326	-
ENSG00000102317	1.865	7.06708	6.51e-12	2.23e-10	5935	RBM3	X	48432837	48437454	+
ENSG00000130182	-8.29855	2.29024	1.07e-12	6.68e-11	84891	ZSCAN10	16	3138891	3149318	-
ENSG00000105974	2.56179	3.24777	7.79e-12	2.54e-10	857	CAV1	7	116164839	116201233	+
ENSG00000115207	-1.28905	5.89223	6.76e-12	2.29e-10	2976	GTF3C2	2	27548716	27579868	-
ENSG00000091409	-2.50943	7.05208	6.66e-12	2.27e-10	3655	ITGA6	2	173292082	173371181	+
ENSG00000141140	-1.81878	5.79727	6.85e-12	2.31e-10	80179	MYO19	17	34851477	34899284	-
ENSG00000179041	-2.00936	3.61353	7.96e-12	2.57e-10	23212	RRS1	8	67341263	67342966	+
ENSG00000154359	-2.3392	4.95179	7.46e-12	2.45e-10	91694	LONRF1	8	12579403	12613582	-
ENSG00000154118	-3.05456	3.49317	8.14e-12	2.61e-10	57338	JPH3	16	87635441	87731762	+
ENSG00000113594	2.13885	7.06797	6.68e-12	2.27e-10	3977	LIFR	5	38475065	38608456	-
ENSG00000049239	1.9232	5.50361	6.95e-12	2.33e-10	9563	H6PD	1	9294863	9331396	+
ENSG00000160216	2.46423	4.00475	7.79e-12	2.54e-10	56894	AGPAT3	21	45285067	45406417	+
ENSG00000137075	-1.38651	5.71366	7.12e-12	2.37e-10	152006	RNF38	9	36336393	36487545	-
ENSG00000198131	-1.83079	5.0981	7.4e-12	2.45e-10	27300	ZNF544	19	58740070	58775010	+
ENSG00000167552	1.99933	8.59181	6.84e-12	2.31e-10	7846	TUBA1A	12	49578579	49583107	-
ENSG00000176225	-1.64378	4.74621	7.65e-12	2.51e-10	25914	RTTN	18	67671029	67873181	-
ENSG00000145860	1.52273	5.94541	7.05e-12	2.36e-10	153830	RNF145	5	158584417	158637061	-
ENSG00000241945	-1.65119	4.95388	7.64e-12	2.51e-10	5822	PWP2	21	45527176	45551063	+
ENSG00000108960	-2.2119	5.25976	7.89e-12	2.55e-10	23531	MMD	17	53469974	53499353	-
ENSG00000135506	1.60587	6.99494	7.12e-12	2.37e-10	10956	OS9	12	58087738	58115340	+
ENSG00000233155	-5.16435	2.67215	6.06e-12	2.15e-10		HMGA1P8	2	74645249	74645569	-
ENSG00000176454	-2.22743	3.73549	8.68e-12	2.76e-10	254531	LPCAT4	15	34651106	34659479	-
ENSG00000089154	-1.2772	7.41624	7.25e-12	2.41e-10	10985	GCN1L1	12	120565007	120632513	-
ENSG00000184232	4.28434	2.98189	9.04e-12	2.83e-10	220323	OAF	11	120081475	120101001	+
ENSG00000260798	-2.61659	3.92179	8.91e-12	2.8e-10		RP11-354M1.2	16	68848233	68857429	-
ENSG00000013573	-3.6266	3.92409	9.1e-12	2.84e-10	1663	DDX11	12	31226779	31257725	+
ENSG00000138182	-2.11512	6.12911	7.84e-12	2.55e-10	9585	KIF20B	10	91461367	91534700	+
ENSG00000181541	5.27586	3.1202	8.84e-12	2.79e-10	10586	MAB21L2	4	151503077	151505843	+
ENSG00000139211	5.02411	4.80744	8.73e-12	2.77e-10	347902	AMIGO2	12	47469490	47473734	-
ENSG00000119203	-1.60016	6.20052	7.85e-12	2.55e-10	51692	CPSF3	2	9563697	9613230	+
ENSG00000132561	5.10154	6.21672	8e-12	2.58e-10	100506558	MATN2	8	98881068	99048944	+
ENSG00000196705	-1.75667	4.86151	8.54e-12	2.72e-10	170959	ZNF431	19	21324840	21368805	+
ENSG00000100196	2.95971	5.0782	8.21e-12	2.63e-10	11015	KDELR3	22	38864067	38879452	+
ENSG00000042088	-1.82303	4.74513	8.7e-12	2.76e-10	55775	TDP1	14	90421283	90511106	+
ENSG00000166197	-1.46804	6.88689	7.82e-12	2.55e-10	9221	NOLC1	10	103911933	103923627	+
ENSG00000116983	7.62831	2.29965	2.92e-12	1.32e-10	51440	HPCAL4	1	40144320	40157361	-
ENSG00000081377	-1.6699	5.50554	8.31e-12	2.66e-10	8555	CDC14B	9	99252523	99382112	-
ENSG00000166173	1.68281	4.36188	8.46e-12	2.7e-10	55323	LARP6	15	71123863	71146498	-
ENSG00000165905	-4.59388	2.60532	7.9e-12	2.55e-10	120071	GYLTL1B	11	45943172	45950647	+
ENSG00000142694	2.61472	3.37233	9.45e-12	2.92e-10	55194	FAM176B	1	36787632	36789755	-
ENSG00000173588	-1.97356	4.28475	9.25e-12	2.88e-10	51134	CCDC41	12	94700225	94853764	-
ENSG00000249035	5.32501	2.81742	9.71e-12	2.97e-10		CTB-113P19.1	5	151056506	151104343	+
ENSG00000207236	-2.53134	4.36443	9.2e-12	2.86e-10		SNORD116-21	15	25333951	25334042	+
ENSG00000253729	-2.18301	8.79472	8.01e-12	2.58e-10	5591	PRKDC	8	48685669	48872743	-
ENSG00000198959	5.18918	3.17341	9.87e-12	3e-10	7052	TGM2	20	36756863	36794980	-
ENSG00000138646	-3.73719	2.71749	9.68e-12	2.97e-10	51191	HERC5	4	89378268	89427314	+
ENSG00000065833	2.43083	3.2017	9.63e-12	2.97e-10	4199	ME1	6	83920108	84140797	-
ENSG00000197702	3.62498	4.88609	8.89e-12	2.8e-10	55742	PARVA	11	12398732	12552348	+
ENSG00000196632	-1.97747	6.23758	8.48e-12	2.71e-10	65267	WNK3	X	54219256	54385075	-
ENSG00000186298	-1.57309	8.06136	8.35e-12	2.67e-10	5501	PPP1CC	12	111157485	111180744	-
ENSG00000090776	2.54027	5.12781	8.89e-12	2.8e-10	1947	EFNB1	X	68048840	68061990	+
ENSG00000099282	2.79546	3.37279	1e-11	3.03e-10	23555	TSPAN15	10	71211229	71267425	+
ENSG00000115107	-3.2308	2.97748	1.04e-11	3.13e-10	55240	STEAP3	2	119981384	120023228	+
ENSG00000203727	6.21096	2.58778	8.92e-12	2.8e-10	389432	SAMD5	6	147830063	148058683	+
ENSG00000247626	-2.2352	3.43775	1.05e-11	3.13e-10	92935	MARS2	2	198570087	198573113	+
ENSG00000099385	1.96394	4.1233	9.67e-12	2.97e-10	9274	BCL7C	16	30844947	30906281	-
ENSG00000159348	1.91579	3.80633	9.82e-12	2.99e-10	51706	CYB5R1	1	202930997	202936408	-
ENSG00000196562	2.16754	6.10301	8.84e-12	2.79e-10	55959	SULF2	20	46285092	46415360	-
ENSG00000140832	-2.9621	3.18388	1.09e-11	3.23e-10	91862	MARVELD3	16	71660064	71676017	+
ENSG00000124406	-1.78729	5.1939	9.8e-12	2.99e-10	10396	ATP8A1	4	42410390	42659122	-
ENSG00000198521	-1.90586	5.65078	9.39e-12	2.91e-10	7594	ZNF43	19	21990128	22018977	-
ENSG00000182179	5.66348	2.08009	9e-12	2.82e-10	100847079	UBA7	3	49842640	49851379	-
ENSG00000150347	5.75334	4.0189	1.1e-11	3.26e-10	84159	ARID5B	10	63661059	63856703	+
ENSG00000250251	-2.42529	4.07221	1.05e-11	3.14e-10		PKD1P6	16	15219099	15248421	-
ENSG00000164684	2.74283	5.96171	9.19e-12	2.86e-10	619279	ZNF704	8	81540686	81787016	-
ENSG00000166147	4.89826	6.59496	9.37e-12	2.91e-10	2200	FBN1	15	48700503	48938046	-
ENSG00000088035	-1.69673	4.14154	1.05e-11	3.14e-10	29929	ALG6	1	63833261	63904233	+
ENSG00000130713	-1.5504	5.24574	9.69e-12	2.97e-10	23404	EXOSC2	9	133569108	133580248	+
ENSG00000075420	2.19757	6.90602	9.05e-12	2.83e-10	64778	FNDC3B	3	171757418	172119455	+
ENSG00000135424	-3.94329	3.67706	1.11e-11	3.28e-10	3679	ITGA7	12	56078352	56109827	-
ENSG00000232842	-2.19825	3.54153	1.12e-11	3.29e-10		RP5-961K14.1	X	95228333	95229313	-
ENSG00000177981	2.06605	3.64976	1.09e-11	3.23e-10	140461	ASB8	12	48541571	48574996	-
ENSG00000008394	-3.55439	4.66661	1.11e-11	3.27e-10	4257	MGST1	12	16500076	16762193	+
ENSG00000135049	-1.67116	6.09076	9.79e-12	2.99e-10	23287	AGTPBP1	9	88161455	88356944	-
ENSG00000164294	2.32478	7.07244	9.51e-12	2.94e-10	493869	GPX8	5	54455946	54462899	+
ENSG00000071626	-1.90998	6.1328	9.83e-12	2.99e-10	26528	DAZAP1	19	1407584	1435719	+
ENSG00000182481	-2.15623	7.66329	9.6e-12	2.96e-10	3838	KPNA2	17	66031635	66042958	+
ENSG00000144476	5.17482	2.68412	1.16e-11	3.38e-10	57007	CXCR7	2	237476430	237491001	+
ENSG00000047634	2.44174	3.02504	1.19e-11	3.42e-10	6322	SCML1	X	17755588	17773105	+
ENSG00000185670	-1.95991	3.98237	1.15e-11	3.36e-10	79842	ZBTB3	11	62515795	62521660	-
ENSG00000255397	-2.77787	4.33862	1.18e-11	3.4e-10		AC022182.2	8	61850264	61852430	-
ENSG00000128791	1.64965	5.92772	1e-11	3.04e-10	57045	TWSG1	18	9334765	9402418	+
ENSG00000149554	-2.15457	5.61228	1.06e-11	3.17e-10	1111	CHEK1	11	125495036	125546150	+
ENSG00000220884	2.59618	5.08282	1.04e-11	3.12e-10		MESTP1	6	129250140	129251133	-
ENSG00000176973	2.34685	3.36116	1.22e-11	3.47e-10	23625	FAM89B	11	65339820	65341669	+
ENSG00000151414	2.59486	5.7451	1.03e-11	3.11e-10	140609	NEK7	1	198126093	198291550	+
ENSG00000230146	-2.79162	3.89943	1.23e-11	3.48e-10		SEPHS1P4	X	72989083	72990258	+
ENSG00000197472	-3.70021	3.07202	1.2e-11	3.44e-10	57116	ZNF695	1	247108849	247171395	-
ENSG00000166275	1.78812	3.96125	1.14e-11	3.34e-10	119032	C10orf32	10	104613980	104632990	+
ENSG00000224113	-1.56059	4.96108	1.12e-11	3.3e-10		RP5-837J1.2	17	33332107	33336762	+
ENSG00000132424	-1.51456	7.56297	1.03e-11	3.1e-10	25957	PNISR	6	99845927	99873207	-
ENSG00000033867	-2.15328	6.76298	1.05e-11	3.13e-10	9497	SLC4A7	3	27414214	27525911	-
ENSG00000197635	4.01576	3.87504	1.21e-11	3.46e-10	1803	DPP4	2	162848751	162931052	-
ENSG00000107984	5.33636	3.53289	1.31e-11	3.65e-10	22943	DKK1	10	54074056	54077802	+
ENSG00000204469	-2.12649	7.23557	1.06e-11	3.15e-10	7916	PRRC2A	6	31588497	31605548	+
ENSG00000088970	-1.54184	4.86616	1.15e-11	3.36e-10		PLK1S1	20	21106624	21227260	+
ENSG00000008300	-3.0627	4.87373	1.27e-11	3.57e-10	1951	CELSR3	3	48673902	48700348	-
ENSG00000108561	-1.49763	6.662	1.07e-11	3.2e-10	708	C1QBP	17	5336097	5352150	-
ENSG00000163026	-1.42374	4.76788	1.18e-11	3.41e-10	80304	C2orf44	2	24252210	24272445	-
ENSG00000177602	-3.07673	3.33611	1.34e-11	3.71e-10	83903	GSG2	17	3627211	3630067	+
ENSG00000168071	-3.57533	2.27707	1.2e-11	3.44e-10	283234	CCDC88B	11	64107695	64125006	+
ENSG00000128829	-1.3499	6.62212	1.1e-11	3.26e-10	440275	EIF2AK4	15	40226347	40327797	+
ENSG00000103196	6.59381	5.94866	1.22e-11	3.47e-10	83716	CRISPLD2	16	84853590	84954374	+
ENSG00000127241	2.71527	3.17451	1.31e-11	3.65e-10	5648	MASP1	3	186935942	187009810	-
ENSG00000166881	-1.90472	5.72403	1.18e-11	3.4e-10	23306	TMEM194A	12	57449426	57481846	-
ENSG00000138750	-1.4013	6.02549	1.15e-11	3.36e-10	53371	NUP54	4	77035812	77069668	-
ENSG00000111727	2.77028	3.10163	1.38e-11	3.79e-10	29915	HCFC2	12	104458235	104498639	+
ENSG00000166181	-1.39629	6.44109	1.15e-11	3.36e-10	8539	API5	11	43333513	43366079	+
ENSG00000249884	2.05213	3.41279	1.36e-11	3.76e-10	7844	RNF103-CHMP3	2	86737547	86850151	-
ENSG00000250091	4.04881	1.48231	1.17e-11	3.39e-10		DNAH10OS	12	124410971	124419531	-
ENSG00000143375	-3.06867	4.21133	1.38e-11	3.79e-10	57530	CGN	1	151482986	151511168	+
ENSG00000150995	2.11748	4.81253	1.21e-11	3.46e-10	3708	ITPR1	3	4535032	4889524	+
ENSG00000084090	-1.19117	7.45849	1.16e-11	3.37e-10	56910	STARD7	2	96850597	96874563	-
ENSG00000141425	-1.78995	6.87672	1.18e-11	3.4e-10	55197	RPRD1A	18	33564350	33647539	-
ENSG00000153071	3.70867	4.10718	1.4e-11	3.84e-10	1601	DAB2	5	39371780	39462402	-
ENSG00000004866	1.84087	3.99917	1.34e-11	3.7e-10	7982	ST7	7	116593292	116870157	+
ENSG00000118707	-1.50025	5.70545	1.24e-11	3.51e-10	60436	TGIF2	20	35201891	35222560	+
ENSG00000267512	-2.22766	3.47605	1.47e-11	3.94e-10		CTC-250I14.3	19	13250431	13251961	-
ENSG00000020922	-1.76649	4.9934	1.31e-11	3.65e-10	4361	MRE11A	11	94152895	94227074	-
ENSG00000165671	-1.65866	7.50848	1.2e-11	3.44e-10	64324	NSD1	5	176560026	176727216	+
ENSG00000182175	-3.10405	3.68812	1.52e-11	4.05e-10	56963	RGMA	15	93586636	93632433	-
ENSG00000160200	-2.18384	6.7446	1.22e-11	3.47e-10	875	CBS	21	44473301	44497053	-
ENSG00000134897	1.75704	4.49548	1.33e-11	3.7e-10	54841	BIVM	13	103451399	103493885	+
ENSG00000119698	-3.03429	2.7148	1.45e-11	3.91e-10	57718	PPP4R4	14	94612465	94746072	+
ENSG00000144043	2.01122	4.25449	1.34e-11	3.7e-10	113419	TEX261	2	71213068	71222075	-
ENSG00000157734	1.73279	7.4233	1.21e-11	3.45e-10	79856	SNX22	15	64443914	64449680	+
ENSG00000115875	-1.52559	7.19094	1.22e-11	3.47e-10	6432	SRSF7	2	38970741	38978636	-
ENSG00000151491	3.77721	4.49974	1.41e-11	3.84e-10	2059	EPS8	12	15773092	16035263	-
ENSG00000205937	-1.32817	6.26105	1.26e-11	3.55e-10	10921	RNPS1	16	2303117	2318413	-
ENSG00000143373	-1.52486	5.23986	1.33e-11	3.69e-10	57592	ZNF687	1	151254094	151264381	+
ENSG00000184661	-2.48914	4.91385	1.41e-11	3.85e-10	157313	CDCA2	8	25316513	25365436	+
ENSG00000247077	-1.94199	5.16972	1.37e-11	3.77e-10	192111	PGAM5	12	133287405	133299228	+
ENSG00000160360	1.87056	4.58509	1.36e-11	3.76e-10	26086	GPSM1	9	139221932	139254057	+
ENSG00000064692	2.26304	4.01613	1.45e-11	3.91e-10	9627	SNCAIP	5	121647049	121799914	+
ENSG00000105699	-2.0901	4.68948	1.43e-11	3.89e-10	51599	LSR	19	35739559	35758865	+
ENSG00000104154	6.36329	1.61905	6.97e-12	2.33e-10	7782	SLC30A4	15	45771809	45815005	-
ENSG00000179299	-3.01192	3.77494	1.6e-11	4.21e-10	79730	NSUN7	4	40751914	40812002	+
ENSG00000119707	-1.45944	7.25187	1.28e-11	3.59e-10	58517	RBM25	14	73525144	73588122	+
ENSG00000141569	-1.26532	5.06972	1.4e-11	3.84e-10	201292	TRIM65	17	73876416	73893084	-
ENSG00000140943	1.25142	6.60569	1.28e-11	3.59e-10	8720	MBTPS1	16	84087368	84150511	-
ENSG00000160208	-1.389	6.00991	1.32e-11	3.67e-10	23076	RRP1B	21	45079429	45115958	+
ENSG00000146648	2.55327	4.18515	1.46e-11	3.92e-10	1956	EGFR	7	55086714	55324313	+
ENSG00000179331	-3.85496	2.08247	1.16e-11	3.37e-10	54734	RAB39A	11	107799229	107834208	+
ENSG00000166073	-3.302	5.87427	1.44e-11	3.9e-10	11245	GPR176	15	40091233	40213093	-
ENSG00000165061	-2.49586	2.60763	1.65e-11	4.3e-10	79698	ZMAT4	8	40388109	40755352	-
ENSG00000112977	1.8839	4.79023	1.39e-11	3.81e-10	1611	DAP	5	10679342	10761384	-
ENSG00000156050	1.7612	3.88512	1.52e-11	4.05e-10	145483	FAM161B	14	74398204	74417117	-
ENSG00000227344	-2.15598	3.69507	1.62e-11	4.24e-10		HAUS6P1	7	53255081	53256631	+
ENSG00000077616	3.25159	4.99885	1.45e-11	3.92e-10	10003	NAALAD2	11	89864683	89926062	+
ENSG00000110237	1.60244	4.85662	1.42e-11	3.87e-10	9828	ARHGEF17	11	73019334	73080136	+
ENSG00000172318	-3.63512	3.16057	1.69e-11	4.38e-10	8708	B3GALT1	2	168675182	168727366	+
ENSG00000163251	-3.77776	5.05181	1.59e-11	4.21e-10	7855	FZD5	2	208627310	208634287	-
ENSG00000159423	-2.0873	3.62212	1.67e-11	4.34e-10	8659	ALDH4A1	1	19197926	19229275	-
ENSG00000084628	-3.86187	3.74883	1.69e-11	4.38e-10	79570	NKAIN1	1	31652592	31712401	-
ENSG00000196081	-3.14422	5.18834	1.61e-11	4.22e-10		ZNF724P	19	23404401	23433162	-
ENSG00000162407	2.97673	6.77398	1.41e-11	3.85e-10	8613	PPAP2B	1	56960419	57110974	-
ENSG00000206530	3.79028	2.9932	1.8e-11	4.59e-10	55779	WDR52	3	113005777	113160457	-
ENSG00000145632	3.1549	5.93524	1.46e-11	3.92e-10	10769	PLK2	5	57749809	57756087	-
ENSG00000260729	1.91946	4.14094	1.6e-11	4.21e-10		RP11-106M3.2	15	72577068	72668322	-
ENSG00000171681	-1.47354	7.01755	1.44e-11	3.9e-10	55729	ATF7IP	12	14518610	14651697	+
ENSG00000146373	2.10921	5.42947	1.48e-11	3.97e-10	154214	RNF217	6	125283691	125413779	+
ENSG00000171843	2.36593	5.06527	1.57e-11	4.16e-10	4300	MLLT3	9	20341663	20622542	-
ENSG00000169946	7.34495	2.22465	1.12e-11	3.29e-10	23414	ZFPM2	8	106330920	106816760	+
ENSG00000116774	2.8324	7.01521	1.45e-11	3.92e-10	56944	OLFML3	1	114522063	114524876	+
ENSG00000227105	-2.66526	3.66279	1.82e-11	4.61e-10		PARP1P1	13	111589106	111592131	+
ENSG00000125945	3.93703	3.69397	1.84e-11	4.64e-10	80818	ZNF436	1	23685941	23695935	-
ENSG00000164106	8.53138	2.2321	6.59e-12	2.25e-10	11341	SCRG1	4	174309299	174327531	-
ENSG00000085840	-3.21237	4.47493	1.8e-11	4.59e-10	4998	ORC1	1	52838501	52870131	-
ENSG00000091009	-1.29566	6.6248	1.5e-11	4.02e-10	54439	RBM27	5	145583113	145718814	+
ENSG00000133131	3.88669	3.44598	1.85e-11	4.66e-10	79710	MORC4	X	106183964	106243474	-
ENSG00000120253	-1.39661	6.26165	1.52e-11	4.05e-10	348995	NUP43	6	150045451	150070801	-
ENSG00000183023	5.2291	3.52778	1.9e-11	4.74e-10	6546	SLC8A1	2	40339286	40838193	-
ENSG00000046889	-3.68968	4.90312	1.82e-11	4.61e-10	80243	PREX2	8	68864353	69149265	+
ENSG00000071564	-1.52789	6.6221	1.52e-11	4.05e-10	6929	TCF3	19	1609291	1652604	-
ENSG00000165757	2.36414	4.67602	1.6e-11	4.21e-10	57608	KIAA1462	10	30301729	30404423	-
ENSG00000213160	-2.71048	5.72567	1.66e-11	4.33e-10	100526832	KLHL23	2	170550998	170633499	+
ENSG00000254454	-2.44042	3.50057	1.89e-11	4.74e-10		RCC2P6	11	62138618	62140640	+
ENSG00000181072	7.20241	2.5456	1.49e-11	3.99e-10	1129	CHRM2	7	136553416	136705002	+
ENSG00000213614	1.71688	5.49692	1.56e-11	4.14e-10	3073	HEXA	15	72635775	72668817	-
ENSG00000180198	-1.69085	5.74588	1.59e-11	4.21e-10	1104	RCC1	1	28832455	28865708	+
ENSG00000077312	-1.95555	6.05053	1.59e-11	4.21e-10	6626	SNRPA	19	41256759	41271296	+
ENSG00000182993	6.05261	3.76031	1.94e-11	4.79e-10	144608	C12orf60	12	14956506	15059520	+
ENSG00000180340	2.04394	3.83058	1.84e-11	4.64e-10	2535	FZD2	17	42634925	42636907	+
ENSG00000171793	-1.5686	5.26949	1.66e-11	4.33e-10	1503	CTPS1	1	41445007	41478235	+
ENSG00000163029	-1.93231	6.06241	1.61e-11	4.22e-10	79677	SMC6	2	17845079	17981509	-
ENSG00000128915	-1.37153	5.9326	1.61e-11	4.22e-10	79664	NARG2	15	60711808	60771359	-
ENSG00000175416	1.89722	4.21461	1.73e-11	4.46e-10	1212	CLTB	5	175819456	175843570	-
ENSG00000182866	-6.53734	1.69815	6.88e-12	2.31e-10	3932	LCK	1	32716840	32751766	+
ENSG00000250232	2.18099	2.67258	1.97e-11	4.84e-10		AF196779.12	X	48929385	48937546	-
ENSG00000100033	-3.85866	3.38624	2e-11	4.89e-10	5625	PRODH	22	18900294	18924066	-
ENSG00000185909	2.99622	4.64164	1.72e-11	4.42e-10	200942	KLHDC8B	3	49209044	49213917	+
ENSG00000176390	-1.58143	4.36712	1.79e-11	4.57e-10	51379	CRLF3	17	29096406	29151794	-
ENSG00000032444	-1.83293	4.99113	1.73e-11	4.45e-10	10908	PNPLA6	19	7599038	7626653	+
ENSG00000122068	1.99571	5.61909	1.63e-11	4.25e-10	84248	FYTTD1	3	197464050	197511317	+
ENSG00000213430	-1.53282	6.28207	1.62e-11	4.24e-10		HSPD1P1	5	21882694	21884421	+
ENSG00000130054	-5.24006	2.20713	9.92e-12	3.01e-10	27112	FAM155B	X	68725084	68752351	+
ENSG00000173065	-1.9657	4.67786	1.81e-11	4.6e-10	55731	FAM222B	17	27082996	27182250	-
ENSG00000044524	7.31885	2.8769	1.26e-11	3.55e-10	2042	EPHA3	3	89156674	89531284	+
ENSG00000100077	-2.45017	4.12371	1.95e-11	4.8e-10	157	ADRBK2	22	25960816	26118601	+
ENSG00000205978	1.85413	5.91354	1.63e-11	4.26e-10	57523	NYNRIN	14	24867992	24888494	+
ENSG00000146197	2.8272	4.34001	1.89e-11	4.74e-10	222663	SCUBE3	6	35182190	35220856	+
ENSG00000134758	-1.55512	5.15141	1.77e-11	4.54e-10	51444	RNF138	18	29671818	29711524	+
ENSG00000085511	-1.48145	5.72467	1.71e-11	4.42e-10	4216	MAP3K4	6	161412759	161538417	+
ENSG00000258472	-2.48485	5.5084	1.79e-11	4.57e-10		RP11-192H23.4	17	26782770	26941215	-
ENSG00000178425	-1.74678	4.22088	1.93e-11	4.78e-10	221294	NT5DC1	6	116422012	116566855	+
ENSG00000135299	1.56141	4.5728	1.85e-11	4.65e-10	22881	ANKRD6	6	90142889	90343553	+
ENSG00000175643	-3.03601	3.8452	2.1e-11	5.05e-10	116028	RMI2	16	11343476	11445619	+
ENSG00000035141	-1.61761	5.31025	1.79e-11	4.57e-10	84908	FAM136A	2	70523107	70529222	-
ENSG00000117266	-2.30598	3.39835	2.07e-11	5.01e-10	5129	CDK18	1	205473723	205501921	+
ENSG00000187790	-1.61246	4.35861	1.95e-11	4.8e-10	57697	FANCM	14	45605143	45670093	+
ENSG00000235008	-2.4711	4.06817	2.03e-11	4.92e-10		RP3-497J21.1	6	167114582	167116327	-
ENSG00000175931	-1.72809	5.33412	1.82e-11	4.61e-10	63893	UBE2O	17	74385532	74449288	-
ENSG00000120539	-1.7702	5.39689	1.82e-11	4.61e-10	84930	MASTL	10	27443753	27475848	+
ENSG00000146530	-6.16584	3.07552	1.26e-11	3.55e-10	221806	VWDE	7	12370511	12443567	-
ENSG00000172795	-1.76079	7.83668	1.71e-11	4.42e-10	167227	DCP2	5	112312399	112356667	+
ENSG00000145220	-2.10156	4.35225	1.99e-11	4.87e-10	55646	LYAR	4	4269428	4291896	-
ENSG00000124532	-1.69564	5.50875	1.81e-11	4.6e-10	57380	MRS2	6	24403153	24425810	+
ENSG00000198832	3.45703	3.6666	2.08e-11	5.01e-10	140606	RP3-412A9.11	22	31500758	31516055	-
ENSG00000183742	-1.86089	4.9494	1.93e-11	4.79e-10	346389	MACC1	7	20174905	20257027	-
ENSG00000153714	6.43151	1.2682	1.31e-11	3.65e-10	286343	LURAP1L	9	12775020	12822130	+
ENSG00000204410	-2.34871	3.7404	2.18e-11	5.18e-10	4439	MSH5	6	31707725	31732622	+
ENSG00000168386	5.86751	4.124	2.24e-11	5.3e-10	11259	FILIP1L	3	99548985	99833357	-
ENSG00000128591	1.91474	6.3121	1.77e-11	4.55e-10	2318	FLNC	7	128470431	128499328	+
ENSG00000159479	2.00094	4.65966	1.9e-11	4.75e-10	112950	MED8	1	43849588	43855479	-
ENSG00000061455	5.06877	0.836228	1.29e-11	3.61e-10	93166	PRDM6	5	122424816	122523745	+
ENSG00000078549	-4.21346	3.68785	2.08e-11	5.01e-10	117	ADCYAP1R1	7	31092076	31151089	+
ENSG00000088538	-2.33578	3.98347	2.27e-11	5.35e-10	1795	DOCK3	3	50712672	51421329	+
ENSG00000111846	-2.64323	5.21046	2.03e-11	4.92e-10	2651	GCNT2	6	10492456	10629601	+
ENSG00000232951	-1.76216	3.17954	2.28e-11	5.36e-10		IPO7P1	X	51664960	51665595	-
ENSG00000011376	-1.64145	5.40267	1.94e-11	4.79e-10	23395	LARS2	3	45429998	45590913	+
ENSG00000136110	-7.33689	2.04206	4.4e-12	1.73e-10	11061	LECT1	13	53277399	53313947	-
ENSG00000142207	-1.38781	5.48944	1.9e-11	4.75e-10	9875	URB1	21	33683329	33765335	-
ENSG00000083099	1.48268	5.20621	1.9e-11	4.74e-10	57226	LYRM2	6	90277863	90348472	-
ENSG00000144554	-2.98262	5.56459	2.01e-11	4.91e-10	2177	FANCD2	3	10068098	10143614	+
ENSG00000152582	3.58299	2.08785	2.26e-11	5.35e-10	79925	SPEF2	5	35617946	35814713	+
ENSG00000184384	2.56502	4.51446	2.02e-11	4.91e-10	84441	MAML2	11	95709762	96076382	-
ENSG00000102471	1.96594	5.22859	1.91e-11	4.76e-10	54602	NDFIP2	13	80055287	80130210	+
ENSG00000184697	-3.3814	6.10185	2.01e-11	4.91e-10	9074	CLDN6	16	3056167	3070072	-
ENSG00000162601	-1.6181	5.86247	1.93e-11	4.79e-10	114803	MYSM1	1	59120411	59165764	-
ENSG00000204852	1.53318	4.20948	2.1e-11	5.05e-10	79600	TCTN1	12	111051832	111087235	+
ENSG00000058262	1.93655	7.72061	1.87e-11	4.69e-10	29927	SEC61A1	3	127770484	127790526	+
ENSG00000196950	-1.59226	7.73121	1.88e-11	4.72e-10	57181	SLC39A10	2	196440701	196602426	+
ENSG00000164649	-3.42805	5.48841	2.12e-11	5.09e-10	55536	CDCA7L	7	21940518	21985702	-
ENSG00000185666	-5.06545	2.85941	1.72e-11	4.42e-10	8224	SYN3	22	32908539	33454358	-
ENSG00000113649	-1.66771	6.64093	1.95e-11	4.8e-10	10915	TCERG1	5	145826874	145891524	+
ENSG00000144381	-1.57279	8.56872	1.93e-11	4.78e-10	3329	HSPD1	2	198351305	198381461	-
ENSG00000102580	2.12432	4.79288	2.06e-11	4.98e-10	5611	DNAJC3	13	96329411	96443301	+
ENSG00000141524	-2.38322	3.70731	2.42e-11	5.6e-10	11322	TMC6	17	76106539	76128488	-
ENSG00000164023	4.15294	2.96883	2.5e-11	5.73e-10	166929	SGMS2	4	108745719	108836203	+
ENSG00000058668	2.01963	7.38213	1.94e-11	4.79e-10	493	ATP2B4	1	203595689	203713209	+
ENSG00000213799	-1.7819	4.82152	2.17e-11	5.18e-10	91664	ZNF845	19	53837002	53858122	+
ENSG00000241186	-9.55695	3.44768	9.92e-12	3.01e-10	6997	TDGF1	3	46616045	46668033	+
ENSG00000051825	-1.4964	5.73823	2.07e-11	5.01e-10	10198	MPHOSPH9	12	123636867	123728561	-
ENSG00000126602	-1.56145	6.18983	2.02e-11	4.92e-10	10131	TRAP1	16	3701640	3767598	-
ENSG00000163412	-2.66444	3.41417	2.55e-11	5.81e-10	317649	EIF4E3	3	71728440	71803924	-
ENSG00000125107	-1.3747	8.37666	1.97e-11	4.84e-10	23019	CNOT1	16	58553855	58663790	-
ENSG00000197324	2.23672	4.72449	2.12e-11	5.09e-10	26020	LRP10	14	23340822	23350789	+
ENSG00000144791	-1.81673	5.09746	2.17e-11	5.18e-10	8994	LIMD1	3	45596886	45727830	+
ENSG00000154760	-4.66729	2.71841	2.18e-11	5.18e-10	146857	SLFN13	17	33762115	33775856	-
ENSG00000185624	1.87438	8.60899	2e-11	4.89e-10	5034	P4HB	17	79801035	79818570	-
ENSG00000241293	-2.24436	2.9326	2.59e-11	5.88e-10		PPATP1	3	87100342	87101888	-
ENSG00000157613	3.31934	3.60846	2.4e-11	5.59e-10	90993	CREB3L1	11	46299212	46342972	+
ENSG00000134030	1.98081	4.43643	2.26e-11	5.34e-10	9811	CTIF	18	46065417	46389588	+
ENSG00000175198	-1.73045	4.61705	2.36e-11	5.51e-10	5095	PCCA	13	100741269	101182686	+
ENSG00000155366	2.36442	5.79306	2.07e-11	5.01e-10	389	RHOC	1	113243728	113250056	-
ENSG00000084731	-1.80454	5.20256	2.27e-11	5.36e-10	3797	KIF3C	2	26149471	26205618	-
ENSG00000214796	-2.90106	2.67216	2.66e-11	5.95e-10		RP11-480I12.5	1	202820956	202830748	-
ENSG00000164626	-4.29527	2.96201	2.61e-11	5.9e-10	8645	KCNK5	6	39156749	39197226	-
ENSG00000162545	2.77521	2.34148	2.68e-11	5.98e-10	55450	CAMK2N1	1	20808884	20812713	-
ENSG00000185513	-1.91397	3.5951	2.59e-11	5.88e-10	26013	L3MBTL1	20	42136320	42179590	+
ENSG00000129667	-2.62878	2.12666	2.62e-11	5.9e-10	79651	RHBDF2	17	74466973	74497872	-
ENSG00000213694	2.63016	4.2757	2.3e-11	5.41e-10	1903	S1PR3	9	91606362	91619925	+
ENSG00000162729	-1.79073	4.38031	2.42e-11	5.6e-10	93185	IGSF8	1	160061130	160068733	-
ENSG00000165304	-2.00041	5.15368	2.3e-11	5.41e-10	9833	MELK	9	36572859	36677678	+
ENSG00000122966	-3.12406	5.08514	2.44e-11	5.62e-10	100302274	CIT	12	120123595	120315095	-
ENSG00000153066	1.69597	4.01295	2.37e-11	5.54e-10	51061	TXNDC11	16	11772936	11836734	-
ENSG00000132182	-4.60239	4.57858	2.72e-11	6.04e-10	23225	NUP210	3	13357737	13461809	-
ENSG00000105894	3.03636	5.8271	2.2e-11	5.21e-10	5764	PTN	7	136912088	137028611	-
ENSG00000213923	-1.48065	6.62259	2.13e-11	5.11e-10	1454	CSNK1E	22	38686697	38794527	-
ENSG00000198346	-1.69603	4.57223	2.38e-11	5.55e-10	126017	ZNF813	19	53970989	54006950	+
ENSG00000167524	-2.89969	2.88574	2.73e-11	6.05e-10	124923	SGK494	17	26934982	26941218	-
ENSG00000178567	1.44481	5.70585	2.16e-11	5.18e-10	9852	EPM2AIP1	3	37027357	37034795	-
ENSG00000151468	5.17129	3.22021	2.74e-11	6.05e-10	83643	CCDC3	10	12938627	13141652	-
ENSG00000238018	2.80652	2.10068	2.75e-11	6.06e-10		AC093110.3	2	54888148	54889929	-
ENSG00000131269	-1.36515	5.0669	2.28e-11	5.37e-10	22	ABCB7	X	74273115	74376567	-
ENSG00000170448	-1.66879	4.68409	2.4e-11	5.59e-10	152518	NFXL1	4	47849257	47916653	-
ENSG00000198408	-1.50821	7.52444	2.16e-11	5.17e-10	10724	MGEA5	10	103544200	103578696	-
ENSG00000159784	-3.11928	4.04897	2.82e-11	6.17e-10	9715	FAM131B	7	143050493	143059863	-
ENSG00000004487	-1.23044	7.79931	2.17e-11	5.18e-10	23028	KDM1A	1	23345941	23410182	+
ENSG00000116209	1.96774	6.64928	2.2e-11	5.21e-10	9528	TMEM59	1	54497347	54519177	-
ENSG00000186812	-1.67517	5.34116	2.38e-11	5.55e-10	84307	ZNF397	18	32820994	32847097	+
ENSG00000141582	2.16263	3.06281	2.73e-11	6.05e-10	8535	CBX4	17	77806955	77813228	-
ENSG00000170891	3.2552	2.69058	2.86e-11	6.2e-10	54360	CYTL1	4	5016313	5021199	-
ENSG00000180190	-2.62621	4.56871	2.62e-11	5.9e-10	157695	C8orf42	8	439803	495781	-
ENSG00000159712	-6.15131	3.1935	2.74e-11	6.05e-10	100287922	ANKRD18CP	9	99918175	99983538	-
ENSG00000184307	-4.03372	2.88613	2.82e-11	6.17e-10	254887	ZDHHC23	3	113666748	113684248	+
ENSG00000251349	-2.6903	6.32958	2.42e-11	5.6e-10	100526694	MSANTD3-TMEFF1	9	103204553	103339918	+
ENSG00000167244	7.54184	7.77749	2.34e-11	5.47e-10	3481	IGF2	11	2150342	2182439	-
ENSG00000101868	-1.70326	5.38829	2.44e-11	5.62e-10	5422	POLA1	X	24712036	25015103	+
ENSG00000151498	-1.57768	4.48907	2.62e-11	5.9e-10	27034	ACAD8	11	134123389	134135749	+
ENSG00000166997	1.61634	4.08332	2.59e-11	5.88e-10	245812	CNPY4	7	99717236	99723134	+
ENSG00000132386	4.53677	5.75355	2.44e-11	5.62e-10	5176	SERPINF1	17	1665253	1680868	+
ENSG00000147676	-2.37032	5.18896	2.59e-11	5.88e-10		MAL2	8	120177273	120257913	+
ENSG00000049449	1.83847	6.71128	2.33e-11	5.47e-10	440034	RCN1	11	31833939	32127301	+
ENSG00000161551	-1.83555	4.37348	2.73e-11	6.05e-10	84765	ZNF577	19	52359055	52394203	-
ENSG00000102931	2.53908	5.24055	2.46e-11	5.65e-10	23568	ARL2BP	16	57279010	57287516	+
ENSG00000177156	-1.23042	6.03974	2.4e-11	5.59e-10	6888	TALDO1	11	747329	765024	+
ENSG00000142303	2.54265	3.52657	2.9e-11	6.27e-10	81794	ADAMTS10	19	8645126	8673183	-
ENSG00000079841	3.11074	3.23179	3.02e-11	6.48e-10	22999	RIMS1	6	72596406	73112845	+
ENSG00000151320	3.20347	2.97023	3.11e-11	6.59e-10	9472	AKAP6	14	32798479	33300567	+
ENSG00000130935	-1.4245	6.17964	2.44e-11	5.62e-10	25926	NOL11	17	65713949	65740647	+
ENSG00000170500	3.38879	2.67379	3.11e-11	6.59e-10	164832	LONRF2	2	100889753	100939195	-
ENSG00000185222	1.81295	5.88891	2.42e-11	5.6e-10	51186	WBP5	X	102611373	102613397	+
ENSG00000146909	-1.42413	4.77071	2.62e-11	5.9e-10	64434	NOM1	7	156742417	156765876	+
ENSG00000165490	-3.07575	3.87888	3.08e-11	6.54e-10	220042	C11orf82	11	82611017	82669319	+
ENSG00000174371	-1.91375	4.50467	2.78e-11	6.09e-10	9156	EXO1	1	242011269	242058450	+
ENSG00000135047	2.24595	5.45153	2.46e-11	5.65e-10	1514	CTSL1	9	90340434	90346308	+
ENSG00000148848	6.76863	3.83059	3.14e-11	6.62e-10	8038	ADAM12	10	127700950	128077024	-
ENSG00000196182	1.40521	4.60775	2.6e-11	5.88e-10	83931	STK40	1	36805225	36851497	-
ENSG00000105855	2.17054	3.96962	2.85e-11	6.2e-10	3696	ITGB8	7	20370325	20450419	+
ENSG00000213626	1.94986	6.1331	2.44e-11	5.62e-10	81606	LBH	2	30454397	30546596	+
ENSG00000007062	-3.31002	5.03428	2.91e-11	6.29e-10	8842	PROM1	4	15964699	16086001	-
ENSG00000104517	-1.47883	7.96462	2.43e-11	5.62e-10	51366	UBR5	8	103264501	103425069	-
ENSG00000150540	3.07943	2.58281	3.13e-11	6.61e-10	3176	HNMT	2	138721590	138773930	+
ENSG00000124788	2.46536	4.58736	2.65e-11	5.95e-10	6310	ATXN1	6	16299343	16761722	-
ENSG00000057704	2.38252	3.79099	2.83e-11	6.17e-10	57458	TMCC3	12	94960900	95044338	-
ENSG00000123989	2.40286	5.65933	2.52e-11	5.76e-10	79586	CHPF	2	220403669	220408509	-
ENSG00000138449	7.56954	4.49288	3.2e-11	6.73e-10	30061	SLC40A1	2	190425305	190448484	-
ENSG00000166794	1.79359	7.88938	2.48e-11	5.68e-10	5479	PPIB	15	64448011	64455404	-
ENSG00000100297	-2.97046	6.01667	2.69e-11	6e-10	4174	MCM5	22	35796056	35820495	+
ENSG00000123095	3.27678	1.81883	3.26e-11	6.81e-10	79365	BHLHE41	12	26272959	26278060	-
ENSG00000008513	3.14707	4.54491	2.75e-11	6.06e-10	6482	ST3GAL1	8	134467091	134584183	-
ENSG00000257315	1.82662	6.04945	2.55e-11	5.81e-10	100381270	ZBED6	1	203765437	203769686	+
ENSG00000099364	-1.58807	5.2152	2.76e-11	6.06e-10	54620	FBXL19	16	30934376	30960104	+
ENSG00000167778	1.76307	3.20272	3.04e-11	6.5e-10	84926	SPRYD3	12	53458388	53473204	-
ENSG00000169679	-3.16226	6.25059	2.69e-11	6e-10	699	BUB1	2	111395275	111435691	-
ENSG00000197417	-1.40044	4.65348	2.83e-11	6.17e-10	23729	SHPK	17	3511556	3539616	-
ENSG00000150593	1.69932	6.03494	2.57e-11	5.84e-10	100616113	PDCD4	10	112631565	112659764	+
ENSG00000055044	-1.4058	5.9306	2.63e-11	5.91e-10	51602	NOP58	2	203130439	203168389	+
ENSG00000215417	-2.11081	4.40528	2.99e-11	6.42e-10	406952	MIR17HG	13	92000074	92006833	+
ENSG00000180011	2.80149	4.46597	2.91e-11	6.29e-10	284273	ZADH2	18	72907063	72921303	-
ENSG00000052749	-1.59984	4.73731	2.85e-11	6.2e-10	23223	RRP12	10	99116115	99161127	-
ENSG00000144746	1.60445	5.99835	2.61e-11	5.9e-10	10550	ARL6IP5	3	69134095	69155217	+
ENSG00000213740	-1.34499	5.76681	2.68e-11	5.98e-10		RP13-178D16.2	X	68003315	68004909	+
ENSG00000182718	2.96917	6.50912	2.6e-11	5.88e-10	302	ANXA2	15	60639333	60695082	-
ENSG00000138442	-1.72569	4.86165	2.85e-11	6.2e-10	55759	WDR12	2	203745323	203879521	-
ENSG00000084070	1.96966	3.10999	3.29e-11	6.87e-10	64744	SMAP2	1	40810522	40888998	+
ENSG00000121067	1.30058	4.94929	2.74e-11	6.05e-10	8405	SPOP	17	47676246	47755596	-
ENSG00000058600	-1.55129	5.25038	2.83e-11	6.17e-10	55718	POLR3E	16	22308730	22346424	+
ENSG00000167680	-2.0844	4.34449	3.08e-11	6.55e-10	10501	SEMA6B	19	4542600	4559820	-
ENSG00000121989	2.94079	5.86149	2.7e-11	6e-10	92	ACVR2A	2	148602086	148688393	+
ENSG00000142864	-1.53844	8.28713	2.63e-11	5.91e-10	26135	SERBP1	1	67873493	67896098	-
ENSG00000197147	-2.36263	4.84496	3.04e-11	6.5e-10	23507	LRRC8B	1	89990395	90063423	+
ENSG00000213067	-2.76335	2.65363	3.48e-11	7.16e-10		RP11-760D2.10	7	56665072	56666035	+
ENSG00000131844	-1.253	5.35161	2.79e-11	6.12e-10	64087	MCCC2	5	70883115	70954531	+
ENSG00000116132	6.91969	3.46301	3.03e-11	6.49e-10	5396	PRRX1	1	170631869	170708560	+
ENSG00000253953	2.1612	5.64845	2.76e-11	6.06e-10	56101	PCDHGB4	5	140767452	140892546	+
ENSG00000099889	-1.90781	4.43764	3.21e-11	6.73e-10	421	ARVCF	22	19957419	20004331	-
ENSG00000181722	2.36024	2.51968	3.54e-11	7.26e-10	26137	ZBTB20	3	114056941	114866118	-
ENSG00000131373	-1.95221	4.25832	3.14e-11	6.62e-10	26061	HACL1	3	15602211	15643338	-
ENSG00000205339	-1.58009	7.76121	2.7e-11	6e-10	10527	IPO7	11	9406169	9469673	+
ENSG00000179222	1.31082	7.70096	2.74e-11	6.05e-10	9500	MAGED1	X	51546103	51645453	+
ENSG00000065675	-2.75971	2.45338	3.61e-11	7.37e-10	5588	PRKCQ	10	6469105	6622263	-
ENSG00000241697	-2.70398	6.36479	2.98e-11	6.42e-10	8577	TMEFF1	9	103204560	103339918	+
ENSG00000178445	-5.41938	3.84588	3.57e-11	7.3e-10	2731	GLDC	9	6532464	6645650	-
ENSG00000160145	2.10126	4.66932	3.1e-11	6.57e-10	8997	KALRN	3	123798870	124440036	+
ENSG00000151576	-1.59879	5.09528	3.07e-11	6.53e-10	79691	QTRTD1	3	113724680	113807269	+
ENSG00000169499	2.65472	3.65732	3.37e-11	6.98e-10	59339	PLEKHA2	8	38758753	38831428	+
ENSG00000123560	-5.24201	3.86781	3.66e-11	7.43e-10	5354	PLP1	X	103028647	103047548	+
ENSG00000175029	-1.33266	6.50849	2.86e-11	6.2e-10	1488	CTBP2	10	126676421	126849739	-
ENSG00000114166	3.35552	2.54269	3.76e-11	7.56e-10	8850	KAT2B	3	20081515	20195896	+
ENSG00000137267	-1.6865	6.10957	2.99e-11	6.42e-10	7280	TUBB2A	6	3153903	3157760	-
ENSG00000082438	3.16357	4.97686	3.05e-11	6.51e-10	22837	COBLL1	2	165510134	165700189	-
ENSG00000120669	-4.16233	2.06127	3.69e-11	7.46e-10	100526761	SOHLH2	13	36742345	36871979	-
ENSG00000198039	-2.36872	4.11455	3.49e-11	7.18e-10	10793	ZNF273	7	64330550	64391344	+
ENSG00000188997	1.88833	2.84897	3.66e-11	7.43e-10	283219	KCTD21	11	77882295	77899868	-
ENSG00000172380	2.58821	6.68738	2.88e-11	6.25e-10	55970	GNG12	1	68167149	68299150	-
ENSG00000256261	1.99592	5.41987	2.96e-11	6.38e-10		AC104698.1	2	30481193	30482893	+
ENSG00000111364	-1.50652	4.45744	3.35e-11	6.95e-10	57696	DDX55	12	124086624	124105482	+
ENSG00000047648	3.09783	1.81358	3.83e-11	7.67e-10	395	ARHGAP6	X	11136239	11683821	-
ENSG00000168743	7.44633	4.44884	3.8e-11	7.64e-10	255743	NPNT	4	106815932	106925184	+
ENSG00000065328	-2.94131	4.8663	3.46e-11	7.13e-10	55388	MCM10	10	13203554	13253104	+
ENSG00000124098	2.12069	4.96877	3.13e-11	6.61e-10	116151	FAM210B	20	54933971	54943719	+
ENSG00000084636	4.00574	5.09853	3.22e-11	6.74e-10	1307	COL16A1	1	32117848	32169920	-
ENSG00000087303	2.46434	5.61179	3.05e-11	6.5e-10	22795	NID2	14	52471521	52535712	-
ENSG00000189091	-1.26364	7.79183	3e-11	6.45e-10	23450	SF3B3	16	70557691	70608820	+
ENSG00000114739	-2.7047	4.65035	3.66e-11	7.43e-10	93	ACVR2B	3	38495342	38524948	+
ENSG00000196218	-5.33593	3.04209	3.46e-11	7.13e-10	6261	RYR1	19	38924340	39078204	+
ENSG00000111641	-1.5424	4.94998	3.3e-11	6.88e-10	4839	NOP2	12	6666029	6677857	-
ENSG00000129351	-1.95749	7.97463	3.03e-11	6.49e-10	3609	ILF3	19	10764937	10803093	+
ENSG00000196549	4.22521	6.3952	3.07e-11	6.53e-10	4311	MME	3	154741913	154901497	+
ENSG00000141510	-1.57778	5.64524	3.19e-11	6.71e-10	7157	TP53	17	7565097	7590856	-
ENSG00000101945	-2.03654	3.3903	3.92e-11	7.82e-10	6839	SUV39H1	X	48553945	48567403	+
ENSG00000164663	-2.3355	3.22946	4.04e-11	7.97e-10	25862	USP49	6	41762107	41863099	-
ENSG00000167874	3.1089	2.76616	3.99e-11	7.92e-10	92162	TMEM88	17	7758383	7759417	+
ENSG00000168952	3.53803	4.7078	3.37e-11	6.98e-10	29091	STXBP6	14	25278862	25519503	-
ENSG00000085760	-1.29681	5.21493	3.3e-11	6.88e-10	4528	MTIF2	2	55463731	55496483	-
ENSG00000071794	-1.22164	6.7492	3.11e-11	6.59e-10	6596	HLTF	3	148747914	148804341	-
ENSG00000111678	1.47946	5.44822	3.19e-11	6.71e-10	113246	C12orf57	12	7052141	7055166	+
ENSG00000111110	-2.22323	5.35314	3.41e-11	7.05e-10	57460	PPM1H	12	63038367	63328817	-
ENSG00000106538	-3.1792	3.13249	4.14e-11	8.12e-10	5919	RARRES2	7	150035408	150038763	-
ENSG00000144354	-3.2062	4.9182	3.76e-11	7.56e-10	83879	CDCA7	2	174219548	174233725	+
ENSG00000260946	2.56068	3.81287	3.75e-11	7.56e-10		RP11-407G23.3	16	57282459	57286664	-
ENSG00000165175	-1.90873	5.01161	3.48e-11	7.16e-10	58526	MID1IP1	X	38660685	38665790	+
ENSG00000182054	1.38072	5.93935	3.23e-11	6.76e-10	3418	IDH2	15	90626277	90645736	-
ENSG00000078295	-4.08187	4.16276	4.24e-11	8.27e-10	108	ADCY2	5	7396321	7830194	+
ENSG00000125875	1.44105	5.0334	3.34e-11	6.95e-10	128637	TBC1D20	20	416124	443197	-
ENSG00000135828	2.67438	2.55097	4.2e-11	8.21e-10	6041	RNASEL	1	182542769	182558391	-
ENSG00000091986	4.50924	5.39433	3.46e-11	7.13e-10	151887	CCDC80	3	112323407	112368377	-
ENSG00000160352	-1.85552	4.58465	3.81e-11	7.65e-10	148206	ZNF714	19	21265011	21301254	+
ENSG00000155254	1.695	5.07683	3.39e-11	7.02e-10	83742	MARVELD1	10	99472930	99484694	+
ENSG00000138622	-2.9173	2.5888	4.31e-11	8.35e-10	10021	HCN4	15	73612200	73661605	-
ENSG00000172339	2.35908	2.04295	4.34e-11	8.41e-10	199857	ALG14	1	95448297	95538501	-
ENSG00000186469	2.44569	4.97677	3.61e-11	7.37e-10	54331	GNG2	14	52292913	52446060	+
ENSG00000197822	-1.96962	3.91673	4.02e-11	7.94e-10	100506658	OCLN	5	68788119	68853931	+
ENSG00000171634	-1.80078	7.90704	3.29e-11	6.87e-10	2186	BPTF	17	65821640	65980494	+
ENSG00000120899	3.01361	3.39735	4.08e-11	8.03e-10	2185	PTK2B	8	27168999	27316903	+
ENSG00000120093	4.95583	3.33417	4.36e-11	8.41e-10	3213	HOXB3	17	46626232	46682274	-
ENSG00000007402	-3.2665	3.74117	4.36e-11	8.41e-10	9254	CACNA2D2	3	50400233	50541675	-
ENSG00000077943	6.89841	3.4923	4.39e-11	8.46e-10	8516	ITGA8	10	15555948	15762124	-
ENSG00000071537	2.15829	6.90069	3.31e-11	6.89e-10	6400	SEL1L	14	81937893	82000205	-
ENSG00000153558	1.78584	3.37687	4.08e-11	8.03e-10	25827	FBXL2	3	33318517	33445154	+
ENSG00000231831	-2.52441	3.76004	4.2e-11	8.22e-10		MTHFD1P1	X	57419079	57421842	-
ENSG00000133119	-1.58028	4.91469	3.7e-11	7.47e-10	5983	RFC3	13	34392186	34540695	+
ENSG00000115827	-1.71	5.08824	3.67e-11	7.43e-10	80067	DCAF17	2	172290727	172341562	+
ENSG00000122042	1.41563	5.43326	3.45e-11	7.13e-10	5412	UBL3	13	30338508	30424821	-
ENSG00000197056	-1.5494	5.49491	3.56e-11	7.29e-10	79830	ZMYM1	1	35525387	35581460	+
ENSG00000111581	-1.39202	6.10893	3.51e-11	7.21e-10	57122	NUP107	12	69080514	69136785	+
ENSG00000107796	8.31933	5.77154	4.4e-11	8.46e-10	59	ACTA2	10	90694831	90751147	-
ENSG00000006634	-1.96702	4.49477	4.01e-11	7.93e-10	10926	DBF4	7	87505531	87538856	+
ENSG00000180672	4.13622	2.71086	4.6e-11	8.66e-10		AC007362.1	2	206642540	206644433	+
ENSG00000124839	-4.78521	2.04716	4.12e-11	8.08e-10	64284	RAB17	2	238482965	238510257	-
ENSG00000169515	1.82234	5.00297	3.63e-11	7.39e-10	83987	CCDC8	19	46913629	46916841	-
ENSG00000189129	5.10324	1.33594	3.63e-11	7.39e-10	219348	PLAC9	10	81891477	81905115	+
ENSG00000117245	-3.57871	2.23714	4.49e-11	8.53e-10	57576	KIF17	1	20990507	21044510	-
ENSG00000150990	-1.50902	4.45515	3.99e-11	7.92e-10	57647	DHX37	12	125431371	125473668	-
ENSG00000166106	3.47167	3.37897	4.42e-11	8.47e-10	170689	ADAMTS15	11	130318869	130346532	+
ENSG00000112996	-1.18382	6.00041	3.61e-11	7.37e-10	10884	MRPS30	5	44809027	44820530	+
ENSG00000165480	-3.02035	4.55119	4.22e-11	8.25e-10	221150	SKA3	13	21727734	21750741	-
ENSG00000105472	3.40938	0.852695	4.71e-11	8.81e-10	6320	CLEC11A	19	51226605	51228979	+
ENSG00000104435	5.83662	3.96763	4.63e-11	8.71e-10	11075	STMN2	8	80523049	80578397	+
ENSG00000138193	3.68405	3.2966	4.49e-11	8.53e-10	51196	PLCE1	10	95753746	96088149	+
ENSG00000102554	2.13579	3.31478	4.41e-11	8.47e-10	688	KLF5	13	73629114	73651676	+
ENSG00000055163	-1.87641	5.3918	4e-11	7.92e-10	26999	CYFIP2	5	156693089	156822606	+
ENSG00000130294	-2.86119	6.42805	3.88e-11	7.76e-10	547	KIF1A	2	241653181	241759725	-
ENSG00000047230	-1.62502	5.5824	3.84e-11	7.69e-10	56474	CTPS2	X	16606126	16731059	-
ENSG00000115183	2.06795	4.67523	3.94e-11	7.85e-10	85461	TANC1	2	159825146	160089170	+
ENSG00000159217	-1.84728	7.72068	3.62e-11	7.37e-10	10642	IGF2BP1	17	47074774	47133012	+
ENSG00000178409	-3.51499	4.56237	4.58e-11	8.63e-10	57673	BEND3	6	107386386	107436473	-
ENSG00000153044	-3.17999	4.61836	4.48e-11	8.52e-10	64946	CENPH	5	68485375	68506184	+
ENSG00000088756	3.59271	5.62856	3.88e-11	7.75e-10	79822	ARHGAP28	18	6729717	6915715	+
ENSG00000179611	-1.47519	4.82868	4.05e-11	7.98e-10		DGKZP1	13	44542560	44545335	+
ENSG00000111275	1.62732	5.07645	3.89e-11	7.76e-10	217	ALDH2	12	112204691	112247782	+
ENSG00000104112	-5.78908	3.84505	4.26e-11	8.29e-10	29106	SCG3	15	51973550	52013223	+
ENSG00000153823	4.5814	2.6849	4.97e-11	9.17e-10	55022	PID1	2	229715242	230136001	-
ENSG00000069869	2.36069	4.23185	4.1e-11	8.04e-10	4734	NEDD4	15	56119120	56285944	-
ENSG00000189180	-1.82642	5.88567	3.95e-11	7.86e-10	7581	ZNF33A	10	38299578	38356282	+
ENSG00000184117	-1.42153	7.05405	3.75e-11	7.56e-10	8508	NIPSNAP1	22	29950797	29977326	-
ENSG00000171621	2.70264	3.65601	4.47e-11	8.52e-10	80176	SPSB1	1	9352939	9429591	+
ENSG00000160949	-2.60864	4.47551	4.52e-11	8.55e-10	4796	TONSL	8	145654165	145669827	-
ENSG00000135842	2.07161	5.00031	3.96e-11	7.87e-10	116496	FAM129A	1	184759858	184943682	-
ENSG00000173905	1.15362	6.4039	3.82e-11	7.66e-10	27333	GOLIM4	3	167726465	167813763	-
ENSG00000147536	-1.58751	4.82683	4.24e-11	8.27e-10	84296	GINS4	8	41386725	41402565	+
ENSG00000143669	3.10827	3.21393	4.96e-11	9.16e-10	1130	LYST	1	235824341	236046940	-
ENSG00000179178	-2.88822	2.22305	5.07e-11	9.31e-10	128218	TMEM125	1	43735665	43739673	+
ENSG00000255252	2.05426	4.25811	4.24e-11	8.27e-10		RP1-65P5.3	11	32118689	32126637	-
ENSG00000130475	-3.76809	2.37106	4.45e-11	8.5e-10	23149	FCHO1	19	17858527	17899377	+
ENSG00000058063	1.68299	6.2169	3.93e-11	7.83e-10	23200	ATP11B	3	182511288	182639423	+
ENSG00000213625	1.92852	5.54763	4e-11	7.92e-10	54741	LEPROT	1	65886270	65901690	+
ENSG00000181544	-1.99951	3.32162	5.08e-11	9.31e-10	2187	FANCB	X	14861529	14891191	-
ENSG00000155792	2.27438	3.4664	4.69e-11	8.78e-10	64798	DEPTOR	8	120885957	121063152	+
ENSG00000188599	-2.3069	3.906	4.81e-11	8.96e-10	9284	NPIPP1	16	15198178	15225458	-
ENSG00000085999	-1.78575	3.87468	4.85e-11	9.01e-10	8438	RAD54L	1	46713360	46744145	+
ENSG00000204519	-1.92579	4.75954	4.48e-11	8.52e-10	90233	ZNF551	19	58193357	58201167	+
ENSG00000133121	2.12133	2.57819	5.18e-11	9.46e-10	90627	STARD13	13	33677307	33924767	-
ENSG00000172831	1.3151	4.60588	4.34e-11	8.41e-10	8824	CES2	16	66968347	66978999	+
ENSG00000059588	-1.81513	4.90933	4.48e-11	8.52e-10	6894	TARBP1	1	234527059	234614849	-
ENSG00000226887	-3.75503	1.61693	5.13e-11	9.4e-10	100288413	ERVMER34-1	4	53588785	53617807	-
ENSG00000052344	-3.28669	3.97552	5.14e-11	9.41e-10	5652	PRSS8	16	31142756	31147083	-
ENSG00000166822	-1.7038	5.48705	4.28e-11	8.32e-10	124491	TMEM170A	16	75476952	75499395	-
ENSG00000099910	1.63519	4.11685	4.57e-11	8.63e-10	84861	KLHL22	22	20783528	20850170	-
ENSG00000162434	2.00809	6.10912	4.08e-11	8.03e-10	3716	JAK1	1	65298912	65432187	-
ENSG00000166261	-1.40574	4.51194	4.59e-11	8.65e-10	7753	ZNF202	11	123594885	123612383	-
ENSG00000248641	-4.83355	2.84669	5.28e-11	9.61e-10		HMGA1P2	4	73964539	73964862	+
ENSG00000127804	-1.33447	5.16951	4.41e-11	8.47e-10	79066	METTL16	17	2319343	2415185	-
ENSG00000164318	3.74043	2.42476	5.45e-11	9.84e-10	133584	EGFLAM	5	38258511	38465123	+
ENSG00000185480	-1.80963	4.38699	4.81e-11	8.96e-10	55010	PARPBP	12	102513956	102591298	+
ENSG00000146938	-2.54341	5.40853	4.72e-11	8.83e-10	57502	NLGN4X	X	5758678	6146904	-
ENSG00000164024	-1.43662	6.06135	4.26e-11	8.29e-10	23173	METAP1	4	99916771	99983964	+
ENSG00000165934	-1.191	6.92989	4.17e-11	8.17e-10	53981	CPSF2	14	92588281	92630755	+
ENSG00000163618	1.70218	4.63226	4.53e-11	8.57e-10	8618	CADPS	3	62384022	62861054	-
ENSG00000257151	-3.13243	6.43231	4.42e-11	8.47e-10		RP11-701H24.2	15	25277020	25281637	+
ENSG00000156876	-1.83399	4.22349	4.98e-11	9.18e-10	163786	SASS6	1	100549119	100598511	-
ENSG00000128590	2.51272	4.9511	4.46e-11	8.5e-10	4189	DNAJB9	7	108210012	108215294	+
ENSG00000116497	-1.44374	5.77566	4.35e-11	8.41e-10	64766	S100PBP	1	33282368	33324476	+
ENSG00000181449	-6.6117	5.72923	5.68e-11	1.02e-09	6657	SOX2	3	181429714	181432221	+
ENSG00000107815	-1.55881	3.99412	5.06e-11	9.3e-10	56652	C10orf2	10	102747124	102754158	+
ENSG00000140848	1.56381	3.81233	4.97e-11	9.17e-10	221184	CPNE2	16	57126449	57181878	+
ENSG00000162714	-1.34048	5.95535	4.36e-11	8.41e-10	84838	ZNF496	1	247460714	247495148	-
ENSG00000129965	5.75629	3.17017	5.67e-11	1.02e-09	723961	INS-IGF2	11	2153768	2182439	-
ENSG00000207460	-3.65938	3.41466	5.69e-11	1.02e-09		SNORD116-19	15	25331674	25331765	+
ENSG00000244187	2.04231	4.8076	4.51e-11	8.55e-10	85014	TMEM141	9	139685807	139695010	+
ENSG00000183508	3.01009	2.52085	5.55e-11	9.99e-10	54855	FAM46C	1	118148556	118170994	+
ENSG00000147862	3.37256	4.83325	4.94e-11	9.16e-10	4781	NFIB	9	14081842	14398982	-
ENSG00000117676	-2.71648	4.1961	5.27e-11	9.6e-10	6195	RPS6KA1	1	26856252	26901521	+
ENSG00000092969	6.87038	3.95968	5.78e-11	1.03e-09	7042	TGFB2	1	218519577	218617961	+
ENSG00000108557	3.09792	3.1645	5.72e-11	1.02e-09	10743	RAI1	17	17584787	17714767	+
ENSG00000128581	1.59245	4.20468	5e-11	9.2e-10	64792	RABL5	7	100956975	100965104	-
ENSG00000110958	-1.439	7.16207	4.41e-11	8.47e-10	10728	PTGES3	12	57057127	57082159	-
ENSG00000233966	-2.24887	3.41109	5.73e-11	1.02e-09		UBE2SP1	17	15607546	15608214	-
ENSG00000130816	-1.93831	6.47818	4.52e-11	8.55e-10	1786	DNMT1	19	10244021	10341962	-
ENSG00000134287	-1.1843	6.63214	4.46e-11	8.5e-10	377	ARF3	12	49297286	49351334	-
ENSG00000166851	-2.96287	4.62821	5.3e-11	9.64e-10	5347	PLK1	16	23688977	23701688	+
ENSG00000136436	1.40439	4.86761	4.68e-11	8.77e-10	10241	CALCOCO2	17	46908350	46943884	+
ENSG00000125843	2.55788	2.1695	6e-11	1.06e-09	55317	AP5S1	20	3801178	3805949	+
ENSG00000176978	2.65183	3.67346	5.41e-11	9.82e-10	29952	DPP7	9	140004994	140009629	-
ENSG00000156463	4.11239	1.94548	6.05e-11	1.06e-09	153769	SH3RF2	5	145316142	145461354	+
ENSG00000115339	-2.48769	3.78911	5.43e-11	9.83e-10	2591	GALNT3	2	166604101	166651192	-
ENSG00000115241	-1.4885	6.40739	4.59e-11	8.65e-10	5496	PPM1G	2	27604061	27632554	-
ENSG00000169684	-2.6432	2.7671	6.14e-11	1.07e-09	1138	CHRNA5	15	78857862	78887611	+
ENSG00000108671	-1.06663	5.92168	4.65e-11	8.74e-10	5717	PSMD11	17	30771279	30810336	+
ENSG00000067840	-3.15568	5.13032	5.48e-11	9.88e-10	57595	PDZD4	X	153067621	153096020	-
ENSG00000198108	6.14699	3.62211	6.22e-11	1.08e-09	337876	CHSY3	5	129240165	129522327	+
ENSG00000011295	-1.41672	5.65382	4.85e-11	9.01e-10	54902	TTC19	17	15902694	15948336	+
ENSG00000104723	1.10497	6.42703	4.66e-11	8.75e-10	7991	TUSC3	8	15274724	15624158	+
ENSG00000072682	4.85544	5.65766	5.01e-11	9.22e-10	8974	P4HA2	5	131527531	131631008	-
ENSG00000136478	1.3414	5.25288	4.79e-11	8.92e-10	55852	TEX2	17	62224587	62340661	-
ENSG00000115368	-1.44059	6.01934	4.79e-11	8.92e-10	84128	WDR75	2	190306159	190340291	+
ENSG00000006740	-2.15665	3.34971	6.07e-11	1.06e-09	9912	ARHGAP44	17	12692856	12894960	+
ENSG00000003509	-1.57691	5.03908	5.12e-11	9.38e-10	55471	C2orf56	2	37458774	37480546	+
ENSG00000162702	-1.81658	5.73405	4.92e-11	9.12e-10	23528	ZNF281	1	200375827	200379184	-
ENSG00000197181	-3.83009	1.0175	5.91e-11	1.05e-09	55124	PIWIL2	8	22132810	22215076	+
ENSG00000197451	-1.60324	6.60691	4.78e-11	8.92e-10	3182	HNRNPAB	5	177631508	177638164	+
ENSG00000228544	2.60983	2.43009	6.28e-11	1.09e-09	100131193	KIAA1984-AS1	9	139698379	139703300	-
ENSG00000213938	-3.15005	3.74956	6.19e-11	1.08e-09		SEPHS1P6	2	200524274	200525452	+
ENSG00000008324	-1.6608	3.68922	5.89e-11	1.04e-09	51188	SS18L2	3	42623332	42636606	+
ENSG00000101447	-2.62859	4.42057	5.77e-11	1.03e-09	81610	FAM83D	20	37554955	37581703	+
ENSG00000172534	-2.23144	6.42194	4.91e-11	9.1e-10	3054	HCFC1	X	153213004	153237258	-
ENSG00000134873	-3.96588	2.1312	5.92e-11	1.05e-09	9071	CLDN10	13	96085858	96231906	+
ENSG00000086991	4.44365	1.91822	6.35e-11	1.1e-09	50507	NOX4	11	89057524	89322779	-
ENSG00000125827	2.34445	5.41265	5.04e-11	9.27e-10	56255	TMX4	20	7957995	8000476	-
ENSG00000112365	-1.51698	5.29306	5.17e-11	9.44e-10	9841	ZBTB24	6	109783797	109804440	-
ENSG00000256309	4.84933	1.66932	5.93e-11	1.05e-09		AC009469.1	2	218664514	218665979	-
ENSG00000235883	1.3416	6.05525	4.96e-11	9.16e-10		AC012379.1	15	49170346	49170937	+
ENSG00000072657	3.16767	2.66051	6.43e-11	1.1e-09	29953	TRHDE	12	72481046	73059422	+
ENSG00000250927	2.58109	3.05442	6.11e-11	1.07e-09		MESTP3	4	28824866	28825833	-
ENSG00000136546	4.38192	1.08157	4.72e-11	8.83e-10	6332	SCN7A	2	167260083	167350757	-
ENSG00000140577	1.82189	3.81408	5.91e-11	1.05e-09	64784	CRTC3	15	91073157	91188577	+
ENSG00000163006	-1.54852	4.10349	6.05e-11	1.06e-09	165055	CCDC138	2	109403213	109493034	+
ENSG00000171608	-2.01874	3.66713	6.38e-11	1.1e-09	5293	PIK3CD	1	9711790	9789172	+
ENSG00000213070	-3.0176	3.22604	6.87e-11	1.16e-09		HMGB3P6	1	164326004	164326601	+
ENSG00000182742	4.62522	1.73917	5.48e-11	9.88e-10	3214	HOXB4	17	46652875	46657473	-
ENSG00000187792	2.05143	3.25741	6.29e-11	1.09e-09	7621	ZNF70	22	24083769	24093279	-
ENSG00000075856	-1.2136	6.29961	5.2e-11	9.48e-10	9733	SART3	12	108916357	108955176	-
ENSG00000146918	-2.39861	5.57162	5.56e-11	1e-09	54892	NCAPG2	7	158424003	158497520	-
ENSG00000179761	-3.1733	2.39082	6.96e-11	1.17e-09	51268	PIPOX	17	27277531	27384234	+
ENSG00000159086	-1.65404	6.18804	5.42e-11	9.83e-10	94104	GCFC1	21	34106210	34144169	-
ENSG00000145824	5.64216	3.84444	7.05e-11	1.18e-09	9547	CXCL14	5	134906373	134914969	-
ENSG00000156218	3.93476	2.76937	7.14e-11	1.19e-09	57188	ADAMTSL3	15	84322838	84708594	+
ENSG00000197386	-1.41053	6.06461	5.43e-11	9.83e-10	3064	HTT	4	3076408	3245676	+
ENSG00000118495	5.82985	3.70956	7.14e-11	1.19e-09	5325	PLAGL1	6	144261437	144385735	-
ENSG00000158258	5.06848	3.2766	7.15e-11	1.19e-09	64084	CLSTN2	3	139654027	140286919	+
ENSG00000111879	-2.8721	3.74322	7.04e-11	1.18e-09	79632	FAM184A	6	119280928	119470552	-
ENSG00000196290	-1.4258	4.76877	5.95e-11	1.05e-09	60491	NIF3L1	2	201754050	201768655	+
ENSG00000108349	-1.52521	6.26621	5.44e-11	9.83e-10	22794	CASC3	17	38296571	38328424	+
ENSG00000164532	5.61963	1.02825	6.14e-11	1.07e-09	57057	TBX20	7	35242042	35293758	-
ENSG00000127311	-1.88945	3.16044	6.83e-11	1.15e-09	92797	HELB	12	66696325	66737423	+
ENSG00000203668	-1.53615	6.76106	5.39e-11	9.79e-10	1122	CHML	1	241792155	241799232	-
ENSG00000196510	-1.58736	5.63851	5.64e-11	1.01e-09	51434	ANAPC7	12	110810705	110841535	-
ENSG00000051382	-2.68496	3.62988	6.99e-11	1.17e-09	5291	PIK3CB	3	138372860	138553780	-
ENSG00000131203	-8.85255	2.00027	1.16e-11	3.37e-10	3620	IDO1	8	39759794	39785963	+
ENSG00000088899	-2.14188	4.33105	6.42e-11	1.1e-09	9762	RP5-1187M17.10	20	3143263	3154192	-
ENSG00000179256	4.16096	0.352614	4.29e-11	8.32e-10	440087	C12orf69	12	14957584	14967116	-
ENSG00000205517	-3.60056	2.4504	7.3e-11	1.2e-09	57139	RGL3	19	11495017	11530018	-
ENSG00000170899	1.74257	5.11293	5.7e-11	1.02e-09	2941	GSTA4	6	52842751	52860176	-
ENSG00000169231	2.45924	4.56978	6.06e-11	1.06e-09	7059	THBS3	1	155165379	155178842	-
ENSG00000099901	-1.25068	6.00223	5.57e-11	1e-09	5902	RANBP1	22	20103461	20114878	+
ENSG00000177570	-2.83468	3.30123	7.4e-11	1.22e-09	401474	SAMD12	8	119201698	119634234	-
ENSG00000213080	-1.52025	4.27586	6.39e-11	1.1e-09		RP11-312J18.5	1	160864770	160865866	+
ENSG00000125703	-1.87636	4.06821	6.58e-11	1.12e-09	84938	ATG4C	1	63249806	63331184	+
ENSG00000126218	3.10018	2.08865	7.48e-11	1.23e-09	2159	F10	13	113777128	113803843	+
ENSG00000011304	-1.24706	7.52963	5.45e-11	9.84e-10	100616459	PTBP1	19	797075	812327	+
ENSG00000138829	2.22715	8.08823	5.44e-11	9.83e-10	2201	FBN2	5	127593601	127994878	-
ENSG00000189007	-2.50511	2.82805	7.53e-11	1.23e-09	134637	ADAT2	6	143748126	143771810	-
ENSG00000260565	2.25575	2.96796	7.27e-11	1.2e-09	100507321	ERVK13-1	16	2710350	2723445	-
ENSG00000257524	1.44429	4.20523	6.17e-11	1.07e-09		RP11-203J24.9	9	130630143	130649066	-
ENSG00000112559	1.74881	5.17522	5.76e-11	1.03e-09	4188	MDFI	6	41604620	41621984	+
ENSG00000206053	-1.10953	6.77862	5.61e-11	1.01e-09	90861	HN1L	16	1728257	1752281	+
ENSG00000108604	-1.20239	5.48085	5.88e-11	1.04e-09	6603	SMARCD2	17	61909444	61920425	-
ENSG00000164611	-2.57039	4.93919	6.42e-11	1.1e-09	9232	PTTG1	5	159848829	159855748	+
ENSG00000111885	4.75121	6.15083	5.87e-11	1.04e-09	4121	MAN1A1	6	119498374	119670926	-
ENSG00000013523	-1.56624	4.18761	6.72e-11	1.14e-09	23357	ANGEL1	14	77253588	77292589	-
ENSG00000123684	1.80573	5.85178	5.8e-11	1.03e-09	9926	LPGAT1	1	211916799	212004114	-
ENSG00000072195	1.42581	5.06198	5.96e-11	1.05e-09	10290	SPEG	2	220299568	220363009	+
ENSG00000163694	-1.72451	5.16546	6.18e-11	1.08e-09	54502	RBM47	4	40425272	40632892	-
ENSG00000109680	2.18266	2.54126	7.81e-11	1.27e-09	55296	TBC1D19	4	26578059	26756973	+
ENSG00000155465	3.61917	3.83939	6.79e-11	1.15e-09	9056	SLC7A7	14	23242431	23299029	-
ENSG00000165819	-1.34905	5.64378	6.02e-11	1.06e-09	56339	METTL3	14	21966191	21979517	-
ENSG00000110108	1.2611	4.38306	6.34e-11	1.09e-09	79073	TMEM109	11	60681346	60690915	+
ENSG00000255905	5.86521	1.65938	7.39e-11	1.22e-09		AL391319.1	6	169067733	169068243	+
ENSG00000204070	1.37738	4.37762	6.47e-11	1.11e-09	90196	SYS1	20	43990577	44005438	+
ENSG00000225674	-1.54916	5.07545	6.38e-11	1.1e-09		IPO7P2	13	24696204	24697953	-
ENSG00000109606	-1.30674	7.93748	5.86e-11	1.04e-09	1665	DHX15	4	24519064	24586173	-
ENSG00000261460	1.79515	4.40179	6.48e-11	1.11e-09		RP11-106M3.3	15	72571208	72644135	+
ENSG00000100099	-1.31745	5.42995	6.22e-11	1.08e-09	89781	HPS4	22	26839389	26879803	-
ENSG00000181904	1.99393	5.85012	6.04e-11	1.06e-09	134553	C5orf24	5	134181370	134195427	+
ENSG00000135776	1.5311	4.19487	6.6e-11	1.12e-09	23456	ABCB10	1	229652329	229694442	-
ENSG00000137766	4.63551	0.293127	7.76e-11	1.26e-09	440279	UNC13C	15	54305101	54920806	+
ENSG00000166387	1.96264	4.04864	6.77e-11	1.15e-09	8495	PPFIBP2	11	7534529	7678358	+
ENSG00000041353	3.07063	1.77099	8.24e-11	1.32e-09	5874	RAB27B	18	52385091	52562747	+
ENSG00000111859	3.73503	4.38946	6.96e-11	1.17e-09	4739	NEDD9	6	11183531	11382581	-
ENSG00000125966	-2.08284	4.48277	7.08e-11	1.18e-09	10893	MMP24	20	33814457	33864801	+
ENSG00000171033	1.59689	4.97485	6.57e-11	1.12e-09	5569	PKIA	8	79428374	79517502	+
ENSG00000150753	-1.47386	7.95589	6.04e-11	1.06e-09	22948	CCT5	5	10250033	10266524	+
ENSG00000095739	2.29013	6.34167	6.12e-11	1.07e-09	25805	BAMBI	10	28966271	28971868	+
ENSG00000101104	-2.41013	3.16922	8.19e-11	1.31e-09	80336	PABPC1L	20	43538703	43587676	+
ENSG00000121579	-1.1539	7.14448	6.11e-11	1.07e-09	80218	NAA50	3	113437841	113465147	-
ENSG00000099942	-1.09111	7.07427	6.16e-11	1.07e-09	1399	CRKL	22	21271714	21308037	+
ENSG00000087586	-2.22725	5.11868	6.83e-11	1.15e-09	6790	AURKA	20	54944445	54967393	-
ENSG00000120658	5.74359	1.91951	6.81e-11	1.15e-09	55068	ENOX1	13	43787654	44361044	-
ENSG00000142166	2.31739	4.94166	6.59e-11	1.12e-09	3454	IFNAR1	21	34696734	34732168	+
ENSG00000257591	-1.56164	4.53593	7.11e-11	1.19e-09	90589	ZNF625	19	12251032	12267546	-
ENSG00000125968	-2.0639	6.45808	6.41e-11	1.1e-09	3397	ID1	20	30193086	30194318	+
ENSG00000123975	-2.61624	5.18222	7.04e-11	1.18e-09	1164	CKS2	9	91926113	91931618	+
ENSG00000079246	-1.26479	8.96043	6.22e-11	1.08e-09	7520	XRCC5	2	216972187	217071026	+
ENSG00000118007	1.78951	5.93511	6.36e-11	1.1e-09	10274	STAG1	3	136055077	136471220	-
ENSG00000168671	-5.50317	1.48506	3.69e-11	7.46e-10	167127	UGT3A2	5	36035119	36071460	-
ENSG00000178700	1.84428	3.19045	7.99e-11	1.29e-09	200895	DHFRL1	3	93766680	93782233	-
ENSG00000224660	1.5319	4.43489	6.93e-11	1.17e-09	100505696	AC087590.3	3	15295691	15306000	+
ENSG00000114853	2.3289	3.39789	7.71e-11	1.25e-09	92999	ZBTB47	3	42695176	42709072	+
ENSG00000163293	-1.41764	3.67248	7.68e-11	1.25e-09	152519	NIPAL1	4	47916159	48042188	+
ENSG00000197372	-1.75416	4.80196	7.13e-11	1.19e-09	171392	ZNF675	19	23835708	23870017	-
ENSG00000198015	-1.45045	6.12414	6.51e-11	1.11e-09	28977	MRPL42	12	93861264	93897545	+
ENSG00000114346	-2.35062	6.2255	6.61e-11	1.12e-09	1894	ECT2	3	172468472	172539264	+
ENSG00000247556	-1.4291	7.61086	6.33e-11	1.09e-09	729082	OIP5-AS1	15	41576188	41601901	+
ENSG00000102805	1.86787	4.16617	7.25e-11	1.2e-09	1203	CLN5	13	77564795	77576652	+
ENSG00000250899	-2.82136	2.42292	8.82e-11	1.39e-09		RP11-253E3.3	12	3150603	3154116	+
ENSG00000156735	-1.23871	5.81323	6.61e-11	1.12e-09	9530	BAG4	8	38034051	38070819	+
ENSG00000102100	1.38379	3.90701	7.25e-11	1.2e-09	7355	SLC35A2	X	48760459	48769235	-
ENSG00000115159	-1.63735	5.4027	6.95e-11	1.17e-09	2820	GPD2	2	157291802	157470247	+
ENSG00000165633	3.26197	1.09669	8.48e-11	1.34e-09	196740	VSTM4	10	50226490	50323554	-
ENSG00000180891	2.42506	3.07407	8.47e-11	1.34e-09	404093	CUEDC1	17	55938604	56032684	-
ENSG00000227288	-3.72167	2.2072	8.42e-11	1.34e-09		RP5-837I24.1	1	81967455	81969147	+
ENSG00000060749	-2.11545	7.04026	6.56e-11	1.12e-09	79832	QSER1	11	32914724	33014862	+
ENSG00000147224	-1.93761	5.09356	7.19e-11	1.19e-09	5631	PRPS1	X	106871737	106894256	+
ENSG00000173114	6.10373	4.25241	8.45e-11	1.34e-09	54674	LRRN3	7	110731062	110765507	+
ENSG00000174669	-1.95045	3.23021	8.7e-11	1.38e-09	3177	SLC29A2	11	66129992	66139685	-
ENSG00000134057	-2.44077	6.52112	6.75e-11	1.15e-09	891	CCNB1	5	68462837	68474072	+
ENSG00000184164	1.82525	3.9364	7.58e-11	1.24e-09	79174	CRELD2	22	50311815	50321188	+
ENSG00000188738	2.21907	4.47393	7.49e-11	1.23e-09	401024	FSIP2	2	186603355	186698017	+
ENSG00000145911	-3.59508	4.01263	9.02e-11	1.41e-09	23138	N4BP3	5	177540444	177553088	+
ENSG00000135926	2.32565	5.20288	7e-11	1.17e-09	64114	TMBIM1	2	219138915	219157309	-
ENSG00000228006	-1.90133	4.76647	7.64e-11	1.25e-09		AC004017.1	19	58198294	58202072	-
ENSG00000128245	-1.21083	6.9434	6.8e-11	1.15e-09	7533	YWHAH	22	32340447	32353590	+
ENSG00000134762	5.46805	5.47741	7.66e-11	1.25e-09	1825	DSC3	18	28569974	28622781	-
ENSG00000164362	-4.57661	1.45467	6.81e-11	1.15e-09	7015	TERT	5	1253262	1295184	-
ENSG00000167525	-3.22955	2.45139	9.3e-11	1.45e-09	147011	PROCA1	17	27030215	27038872	-
ENSG00000256525	-2.1009	3.35354	9.06e-11	1.42e-09	11232	POLG2	17	62473902	62493154	-
ENSG00000135823	-1.29951	5.53386	7.24e-11	1.2e-09	10228	STX6	1	180941861	180992047	-
ENSG00000071242	1.44453	4.36827	7.65e-11	1.25e-09	6196	RPS6KA2	6	166822852	167319939	-
ENSG00000164344	-4.43934	1.13144	7.87e-11	1.27e-09	3818	KLKB1	4	187130133	187179625	+
ENSG00000108344	-1.15124	6.50915	6.94e-11	1.17e-09	5709	PSMD3	17	38137050	38154213	+
ENSG00000159461	1.46084	5.91397	6.97e-11	1.17e-09	267	AMFR	16	56395364	56459450	-
ENSG00000198146	-1.7929	6.95821	6.93e-11	1.17e-09	54989	ZNF770	15	35270542	35280488	-
ENSG00000137460	-3.30954	3.15681	9.59e-11	1.48e-09	85462	FHDC1	4	153857504	153900848	+
ENSG00000111605	-1.3051	7.22409	6.93e-11	1.17e-09	11052	CPSF6	12	69633317	69668138	+
ENSG00000196159	3.04188	6.06366	7.18e-11	1.19e-09	79633	FAT4	4	126237554	126414087	+
ENSG00000113460	-1.24459	5.19064	7.46e-11	1.23e-09	55299	BRIX1	5	34915481	34926101	+
ENSG00000168152	-1.64404	4.47701	8.11e-11	1.31e-09	79725	THAP9	4	83821837	83841438	+
ENSG00000115295	6.42954	2.08717	7.68e-11	1.25e-09	79745	CLIP4	2	29320560	29412509	+
ENSG00000117016	-2.3532	5.13724	8.26e-11	1.32e-09	9783	RIMS3	1	41086351	41131329	-
ENSG00000040341	-1.29664	5.88337	7.39e-11	1.22e-09	27067	STAU2	8	74332604	74659943	-
ENSG00000170473	-1.17678	4.59124	8e-11	1.29e-09	84305	WIBG	12	56295197	56326402	-
ENSG00000186501	1.38815	3.9622	8.27e-11	1.32e-09	84065	TMEM222	1	27648651	27662891	+
ENSG00000111341	9.99298	4.14267	9.5e-11	1.47e-09	4256	MGP	12	15034115	15038860	-
ENSG00000101342	-2.70694	2.06437	9.91e-11	1.51e-09	140711	C20orf118	20	35504534	35522638	+
ENSG00000136167	3.42967	2.72726	9.37e-11	1.45e-09	3936	LCP1	13	46700061	46786006	-
ENSG00000176244	-3.53422	1.97734	8.86e-11	1.39e-09	414149	ACBD7	10	15119522	15130775	-
ENSG00000262831	1.95408	6.87047	7.19e-11	1.19e-09		RP11-498C9.2	17	79801041	79801834	+
ENSG00000204253	-1.13954	7.18042	7.22e-11	1.19e-09		AC019178.1	2	190788062	190788942	+
ENSG00000116161	-1.56023	5.47454	7.7e-11	1.25e-09	27101	CACYBP	1	174968300	174980851	+
ENSG00000111845	-1.38188	4.49817	8.17e-11	1.31e-09	55003	PAK1IP1	6	10694928	10710015	+
ENSG00000253305	1.96815	5.76092	7.56e-11	1.24e-09	56100	PCDHGB6	5	140787770	140892546	+
ENSG00000156787	-1.40975	4.79445	8.15e-11	1.31e-09	93594	WDR67	8	124054208	124164393	+
ENSG00000093000	-1.36746	6.34199	7.47e-11	1.23e-09	10762	NUP50	22	45559722	45583892	+
ENSG00000146757	-1.63361	5.64609	7.74e-11	1.26e-09	168374	ZNF92	7	64838712	64866038	+
ENSG00000006047	-5.11231	2.25466	7.98e-11	1.29e-09	51087	YBX2	17	7191571	7197934	-
ENSG00000157240	4.02179	4.11255	9.24e-11	1.44e-09	8321	FZD1	7	90893783	90898123	+
ENSG00000138399	-1.79943	4.81874	8.27e-11	1.32e-09	79675	FASTKD1	2	170386259	170430385	-
ENSG00000213366	2.51307	2.34684	1.03e-10	1.55e-09	2946	GSTM2	1	110210644	110252173	+
ENSG00000114805	-2.77807	4.50842	9.44e-11	1.46e-09	23007	PLCH1	3	155093369	155462856	-
ENSG00000168883	-1.15807	5.55129	7.81e-11	1.27e-09	10713	USP39	2	85829979	85876406	+
ENSG00000128283	2.42617	3.34251	9.24e-11	1.44e-09	11135	CDC42EP1	22	37956454	37965412	+
ENSG00000169174	-2.58885	3.12575	1.02e-10	1.54e-09	255738	PCSK9	1	55505221	55530525	+
ENSG00000167216	-2.56814	2.07921	1.05e-10	1.57e-09	83473	KATNAL2	18	44497455	44627658	+
ENSG00000145721	3.4072	4.50919	9.22e-11	1.44e-09	167410	LIX1	5	96427574	96478576	-
ENSG00000169902	2.41595	5.05013	8.1e-11	1.3e-09	8460	TPST1	7	65670186	65885530	+
ENSG00000019485	2.21076	2.16957	1.06e-10	1.58e-09	56981	PRDM11	11	45115564	45247734	+
ENSG00000240801	8.63731	5.98306	9.4e-11	1.46e-09		AC132217.4	11	2150351	2151194	-
ENSG00000254244	-1.87591	4.65696	8.82e-11	1.39e-09		PAICSP4	8	4644854	4646106	+
ENSG00000226950	-1.72373	5.15928	8.43e-11	1.34e-09	57291	DANCR	4	53578597	53586518	+
ENSG00000177034	-1.73594	5.50501	8.36e-11	1.33e-09	345778	MTX3	5	79275584	79287082	-
ENSG00000144118	1.53557	4.84747	8.33e-11	1.33e-09	5899	RALB	2	120997640	121052285	+
ENSG00000119801	1.74313	5.69347	8.04e-11	1.3e-09	51646	YPEL5	2	30369807	30383399	+
ENSG00000258645	-1.97801	3.75746	9.88e-11	1.51e-09		CTD-2302E22.3	14	64068227	64068529	+
ENSG00000181885	-2.34009	4.41288	9.57e-11	1.48e-09	1366	CLDN7	17	7163222	7167302	-
ENSG00000154240	2.18216	2.94053	1.05e-10	1.58e-09	201134	CEP112	17	63631656	64188202	-
ENSG00000137414	1.30567	5.28937	8.32e-11	1.33e-09	51439	FAM8A1	6	17600586	17611950	+
ENSG00000125630	-1.57535	5.26225	8.6e-11	1.36e-09	84172	POLR1B	2	113299492	113334635	+
ENSG00000253830	4.3414	1.38212	9.98e-11	1.52e-09		AC005895.3	5	149516867	149535435	-
ENSG00000146670	-2.70391	4.63953	9.63e-11	1.48e-09	113130	CDCA5	11	64833772	64851636	-
ENSG00000184716	1.36661	3.87083	9.43e-11	1.46e-09	619189	SERINC4	15	44086360	44092419	-
ENSG00000106683	-1.18426	5.5964	8.44e-11	1.34e-09	3984	LIMK1	7	73497263	73536855	+
ENSG00000140391	1.46451	7.09552	8.1e-11	1.3e-09	10099	TSPAN3	15	77336359	77376326	-
ENSG00000198917	-1.40142	4.93167	8.97e-11	1.41e-09	51490	C9orf114	9	131581930	131592100	-
ENSG00000121904	-2.76641	3.25053	1.13e-10	1.66e-09	114784	CSMD2	1	33979609	34631443	-
ENSG00000197943	-3.04791	2.01007	1.11e-10	1.64e-09	5336	PLCG2	16	81772702	81991899	+
ENSG00000148680	-3.42861	2.57421	1.14e-10	1.67e-09	3363	HTR7	10	92500580	92617455	-
ENSG00000166025	1.6586	6.75445	8.23e-11	1.32e-09	154810	AMOTL1	11	94439597	94609918	+
ENSG00000169122	2.00594	3.08233	1.08e-10	1.61e-09	90362	FAM110B	8	58907068	59116838	+
ENSG00000198952	-1.08848	6.56457	8.35e-11	1.33e-09	23381	SMG5	1	156219015	156252616	-
ENSG00000166492	-4.139	1.37286	9.92e-11	1.51e-09		FAM86GP	11	3431582	3443726	-
ENSG00000118900	-1.08781	5.62085	8.63e-11	1.37e-09	29855	UBN1	16	4896666	4932361	+
ENSG00000262304	-1.41895	4.75307	9.33e-11	1.45e-09	23729	RP11-235E17.2	17	3468738	3539543	-
ENSG00000133835	-1.50246	7.1468	8.42e-11	1.34e-09	3295	HSD17B4	5	118788138	118878028	+
ENSG00000198960	1.7133	3.42722	1.04e-10	1.56e-09	54470	ARMCX6	X	100870110	100872991	-
ENSG00000196208	-2.21588	4.26557	1.07e-10	1.6e-09	9687	GREB1	2	11674242	11782914	+
ENSG00000168077	1.77443	4.28122	9.45e-11	1.46e-09	51435	SCARA3	8	27491385	27534190	+
ENSG00000123240	1.74139	4.91596	9.01e-11	1.41e-09	10133	OPTN	10	13141449	13180291	+
ENSG00000138336	-2.25514	7.12364	8.63e-11	1.37e-09	80312	TET1	10	70320413	70454239	+
ENSG00000141905	2.62855	2.21336	1.18e-10	1.72e-09	4782	NFIC	19	3359561	3469215	+
ENSG00000013306	-1.5823	5.50659	9.08e-11	1.42e-09	51629	SLC25A39	17	42396993	42402238	-
ENSG00000250312	-1.56119	3.95109	1.04e-10	1.56e-09		ZNF718	4	124386	157779	+
ENSG00000134594	3.75577	1.42454	1.15e-10	1.68e-09	9363	RAB33A	X	129305623	129318844	+
ENSG00000243004	-1.91835	3.22559	1.08e-10	1.61e-09		AC005062.2	7	19958604	20180076	-
ENSG00000133106	3.64887	1.7253	1.23e-10	1.78e-09	94240	EPSTI1	13	43460524	43566407	-
ENSG00000154175	5.22318	1.77242	1.17e-10	1.71e-09	25890	ABI3BP	3	100468000	100712359	-
ENSG00000154330	6.55803	1.73575	9.71e-11	1.49e-09	5239	PGM5	9	70971815	71145977	+
ENSG00000130726	-1.65956	8.07572	8.73e-11	1.38e-09	10155	TRIM28	19	59055836	59062082	+
ENSG00000162576	3.12058	4.5905	9.79e-11	1.5e-09	54587	MXRA8	1	1288069	1297157	-
ENSG00000171988	-1.70183	7.81806	8.78e-11	1.39e-09	221037	JMJD1C	10	64926981	65225722	-
ENSG00000130227	-1.64072	6.17478	9.06e-11	1.42e-09	23039	XPO7	8	21777180	21864096	+
ENSG00000180875	6.87713	1.15518	8.14e-11	1.31e-09	64388	GREM2	1	240652873	240775449	-
ENSG00000186166	-1.68517	3.73598	1.12e-10	1.65e-09	338657	CCDC84	11	118868852	118886501	+
ENSG00000156515	-1.68982	6.86915	8.95e-11	1.41e-09	3098	HK1	10	71029740	71161638	+
ENSG00000140682	3.74479	2.37448	1.26e-10	1.81e-09	7041	TGFB1I1	16	31482906	31489281	+
ENSG00000165966	7.11901	1.02158	4.43e-11	8.47e-10	29951	PDZRN4	12	41582250	41968392	+
ENSG00000112763	1.66304	4.14535	1e-10	1.52e-09	11120	BTN2A1	6	26458150	26476849	+
ENSG00000177192	-2.49914	2.77665	1.25e-10	1.8e-09	80324	PUS1	12	132413745	132428406	+
ENSG00000164946	4.20273	5.96346	9.39e-11	1.46e-09	158326	FREM1	9	14734664	14910993	-
ENSG00000141446	-1.52247	5.96981	9.25e-11	1.44e-09	114799	ESCO1	18	19109242	19180845	-
ENSG00000162599	3.224	4.21863	1.07e-10	1.6e-09	4774	NFIA	1	61330931	61928465	+
ENSG00000090905	-1.7901	6.71245	9.11e-11	1.42e-09	27327	TNRC6A	16	24741016	24838953	+
ENSG00000061918	2.9146	3.11674	1.16e-10	1.7e-09	2983	GUCY1B3	4	156680144	156728743	+
ENSG00000131389	-3.20133	5.89717	9.97e-11	1.52e-09	6533	SLC6A6	3	14444076	14530857	+
ENSG00000089006	-1.06818	6.28023	9.12e-11	1.43e-09	27131	SNX5	20	17922241	17949623	-
ENSG00000156453	-3.82879	5.01339	1.12e-10	1.65e-09	5097	PCDH1	5	141232938	141258811	-
ENSG00000170390	3.77902	2.43325	1.28e-10	1.83e-09	166614	DCLK2	4	150999426	151178609	+
ENSG00000034677	1.95767	5.71248	9.31e-11	1.45e-09	25897	RNF19A	8	101269288	101348446	-
ENSG00000124588	-1.72804	4.20206	1.11e-10	1.64e-09	4835	NQO2	6	2988221	3019996	+
ENSG00000170876	1.90804	5.87654	9.33e-11	1.45e-09	79188	TMEM43	3	14166440	14185179	+
ENSG00000151748	-1.47005	4.90629	1.02e-10	1.54e-09	60485	SAV1	14	51098776	51135049	-
ENSG00000159239	-2.97394	2.69364	1.31e-10	1.86e-09	388963	C2orf81	2	74641304	74648718	-
ENSG00000124209	1.71853	5.4012	9.58e-11	1.48e-09	57403	RAB22A	20	56884752	56942563	+
ENSG00000235590	-4.10235	2.56918	1.27e-10	1.82e-09	149775	GNAS-AS1	20	57393974	57425958	-
ENSG00000107282	3.19262	1.78515	1.3e-10	1.86e-09	320	APBA1	9	72045204	72287222	-
ENSG00000179604	1.56868	5.05553	9.8e-11	1.5e-09	23580	CDC42EP4	17	71279763	71308314	-
ENSG00000255737	3.11695	1.13516	1.25e-10	1.8e-09		RP11-571M6.6	12	58120054	58122139	+
ENSG00000207442	-3.83342	2.12302	1.29e-10	1.85e-09	100033418	SNORD116-6	15	25310173	25310268	+
ENSG00000105854	1.54563	5.43634	9.57e-11	1.48e-09	5445	PON2	7	95034175	95064510	-
ENSG00000259007	2.69086	2.67542	1.32e-10	1.88e-09		RP11-463J10.3	14	52433721	52436518	-
ENSG00000126787	-2.95066	6.27419	1e-10	1.52e-09	9787	DLGAP5	14	55614830	55658396	-
ENSG00000254612	-1.4517	5.74754	9.83e-11	1.5e-09		RP11-676M6.1	11	127810829	127811552	-
ENSG00000144320	1.85539	5.36794	9.88e-11	1.51e-09	80856	KIAA1715	2	176788620	176867567	-
ENSG00000030066	-1.4137	6.19858	9.7e-11	1.49e-09	23279	NUP160	11	47799639	47870107	-
ENSG00000076826	-2.63766	3.08758	1.34e-10	1.9e-09	57662	CAMSAP3	19	7660788	7683194	+
ENSG00000153561	-1.09241	6.8024	9.57e-11	1.48e-09	64795	RMND5A	2	86947296	87005164	+
ENSG00000111704	-6.20609	1.62777	9.95e-11	1.52e-09	79923	NANOG	12	7940390	7948655	+
ENSG00000164076	-5.70185	3.45916	1.2e-10	1.75e-09	79012	CAMKV	3	49895421	49907655	-
ENSG00000049541	-1.41292	4.75078	1.07e-10	1.6e-09	5982	RFC2	7	73645829	73668774	-
ENSG00000213762	-1.27262	5.71942	1e-10	1.52e-09	7693	ZNF134	19	58125628	58134721	+
ENSG00000005812	1.59545	5.22143	1e-10	1.52e-09	26224	FBXL3	13	77566740	77601330	-
ENSG00000134146	-1.9056	3.32997	1.27e-10	1.82e-09	89978	ATPBD4	15	35509546	35838394	-
ENSG00000163702	1.52999	2.98459	1.23e-10	1.78e-09	84818	IL17RC	3	9958758	9975314	+
ENSG00000166483	-1.66387	6.1528	1e-10	1.52e-09	7465	WEE1	11	9595228	9615004	+
ENSG00000112078	1.61312	6.79772	9.74e-11	1.49e-09	222658	KCTD20	6	36410544	36458920	+
ENSG00000204789	-2.3427	4.12695	1.22e-10	1.76e-09	7754	ZNF204P	6	27325604	27339304	-
ENSG00000089847	-4.45414	1.94875	1.07e-10	1.6e-09	170961	ANKRD24	19	4186267	4224811	+
ENSG00000146250	5.63582	4.88803	1.19e-10	1.73e-09	167681	PRSS35	6	84222194	84235423	+
ENSG00000153048	-1.22666	6.20899	1.01e-10	1.52e-09	23589	CARHSP1	16	8946799	8962866	-
ENSG00000105357	-2.11211	1.11622	1.25e-10	1.8e-09	79784	MYH14	19	50706885	50813802	+
ENSG00000135083	-2.22233	3.65084	1.28e-10	1.84e-09	79616	CCNJL	5	159678659	159772403	-
ENSG00000121741	-1.37008	7.91362	9.82e-11	1.5e-09	7750	ZMYM2	13	20532810	20665968	+
ENSG00000120833	-2.30596	4.48089	1.21e-10	1.76e-09	8835	SOCS2	12	93963590	93977263	+
ENSG00000105255	-2.86146	3.58576	1.38e-10	1.94e-09	79187	FSD1	19	4304591	4323843	+
ENSG00000005893	1.462	6.35665	9.98e-11	1.52e-09	3920	LAMP2	X	119561682	119603220	-
ENSG00000145817	2.36344	6.30636	1e-10	1.52e-09	81555	YIPF5	5	143537723	143550278	-
ENSG00000108064	-1.34732	6.04913	1.03e-10	1.55e-09	7019	TFAM	10	60144782	60158981	+
ENSG00000143469	-3.21034	3.85351	1.39e-10	1.96e-09	255928	SYT14	1	210111538	210337636	+
ENSG00000143183	1.44036	5.45505	1.02e-10	1.54e-09	54499	TMCO1	1	165693530	165796992	-
ENSG00000167970	-1.26576	4.91106	1.11e-10	1.64e-09		AC009065.1	16	2303738	2312343	+
ENSG00000267257	4.21554	2.78521	1.4e-10	1.96e-09		RP11-1151B14.4	18	56202647	56205784	+
ENSG00000214455	1.89395	5.92876	1.02e-10	1.54e-09		RCN1P2	13	45964486	45965402	-
ENSG00000054690	-2.135	4.39564	1.22e-10	1.77e-09	57475	PLEKHH1	14	68000018	68056329	+
ENSG00000177694	3.40738	1.91583	1.44e-10	2.01e-09	254827	NAALADL2	3	174156363	175523428	+
ENSG00000213190	1.44452	5.7391	1.06e-10	1.59e-09	10962	MLLT11	1	151030234	151040970	+
ENSG00000237248	-1.99962	5.84083	1.08e-10	1.61e-09	100499405	RP11-118B22.2	12	9392599	9395635	+
ENSG00000148288	2.50336	2.77278	1.33e-10	1.89e-09	26301	GBGT1	9	136028340	136039332	-
ENSG00000086200	-1.47944	5.53246	1.09e-10	1.62e-09	51194	IPO11	5	61699799	61924409	+
ENSG00000087095	-1.27309	5.13114	1.13e-10	1.66e-09	51701	NLK	17	26368763	26523407	+
ENSG00000254093	-1.75966	3.40557	1.34e-10	1.9e-09	54984	PINX1	8	10622473	10697394	-
ENSG00000141002	1.24879	5.8947	1.05e-10	1.58e-09	22980	TCF25	16	89940000	89977792	+
ENSG00000132953	-1.19462	6.37961	1.05e-10	1.58e-09	64328	XPO4	13	21351469	21477187	-
ENSG00000137942	-1.23644	7.41608	1.04e-10	1.56e-09	54874	FNBP1L	1	93913658	94020218	+
ENSG00000074370	-2.49135	1.8662	1.49e-10	2.06e-09	489	ATP2A3	17	3827169	3867736	-
ENSG00000237125	8.68964	2.2122	9.72e-11	1.49e-09	79804	RP11-471J12.1	4	174448421	174512475	+
ENSG00000177842	-2.33212	3.48462	1.43e-10	2e-09	253639	ZNF620	3	40547483	40560227	+
ENSG00000137843	-2.46266	2.82759	1.48e-10	2.05e-09	56924	PAK6	15	40509629	40569688	+
ENSG00000121057	-1.61868	5.00962	1.17e-10	1.71e-09	8165	AKAP1	17	55162453	55198710	+
ENSG00000134709	-1.95802	4.78446	1.21e-10	1.75e-09	51361	HOOK1	1	60280458	60342050	+
ENSG00000120910	2.25619	3.07079	1.37e-10	1.93e-09	5533	PPP3CC	8	22298332	22398652	+
ENSG00000141934	-4.21784	2.16628	1.39e-10	1.95e-09	8612	PPAP2C	19	281043	291393	-
ENSG00000106392	-1.7866	6.23054	1.1e-10	1.63e-09	56913	C1GALT1	7	7196565	7288251	+
ENSG00000171649	-1.33301	4.9149	1.19e-10	1.73e-09	284307	ZIK1	19	58095508	58105253	+
ENSG00000092199	-1.04708	8.36308	1.07e-10	1.6e-09	3183	HNRNPC	14	21677295	21737653	-
ENSG00000053254	-1.52771	7.194	1.08e-10	1.6e-09	1112	FOXN3	14	89591215	90085493	-
ENSG00000147465	2.47542	1.46552	1.54e-10	2.1e-09	6770	STAR	8	38001167	38008783	-
ENSG00000184838	4.84131	1.24125	1.48e-10	2.05e-09	51334	PRR16	5	119799973	120023027	+
ENSG00000072571	-2.4753	5.20858	1.22e-10	1.76e-09	3161	HMMR	5	162887175	162918947	+
ENSG00000113083	6.88419	4.22033	1.49e-10	2.06e-09	4015	LOX	5	121398890	121413980	-
ENSG00000125166	-1.28065	6.20018	1.11e-10	1.64e-09	2806	GOT2	16	58741035	58768261	-
ENSG00000155850	1.72757	5.81476	1.1e-10	1.63e-09	1836	SLC26A2	5	149340300	149373018	+
ENSG00000127124	3.7336	0.878505	1.37e-10	1.93e-09	59269	HIVEP3	1	41972036	42501596	-
ENSG00000165338	2.5152	5.04506	1.16e-10	1.7e-09	143279	HECTD2	10	93170096	93274586	+
ENSG00000182134	-2.72129	3.30905	1.52e-10	2.09e-09	11022	TDRKH	1	151742583	151763892	-
ENSG00000213297	-1.34654	4.73934	1.22e-10	1.77e-09		ZNF625	19	12242932	12267546	-
ENSG00000197124	-1.95939	3.64725	1.41e-10	1.98e-09	91120	ZNF682	19	20115227	20150277	-
ENSG00000146143	-1.55086	4.68242	1.24e-10	1.79e-09		PRIM2	6	57179603	57513375	+
ENSG00000125089	4.3206	1.07734	1.48e-10	2.05e-09	54436	SH3TC1	4	8183799	8242830	+
ENSG00000136205	1.53523	6.20384	1.1e-10	1.64e-09	64759	TNS3	7	47314752	47622156	-
ENSG00000148357	-3.63443	2.18713	1.53e-10	2.09e-09	100289200	HMCN2	9	133028269	133309510	+
ENSG00000225783	-3.90321	6.1144	1.34e-10	1.9e-09	440823	MIAT	22	27042392	27072438	+
ENSG00000149054	-2.36651	2.63021	1.56e-10	2.12e-09	7762	ZNF215	11	6947635	7005863	+
ENSG00000100941	-1.65933	6.92406	1.12e-10	1.65e-09	5411	PNN	14	39644387	39652422	+
ENSG00000170017	1.91002	6.98231	1.11e-10	1.64e-09	214	ALCAM	3	105085753	105295744	+
ENSG00000163479	1.57511	7.0941	1.11e-10	1.64e-09	6746	SSR2	1	155978839	155990750	-
ENSG00000132849	-2.37448	5.68692	1.21e-10	1.76e-09	10207	INADL	1	62208149	62629592	+
ENSG00000166788	-1.37037	3.93013	1.35e-10	1.91e-09	113174	SAAL1	11	18091482	18127638	-
ENSG00000246082	-3.22366	1.63032	1.6e-10	2.17e-09	152195	NUDT16P	3	131080742	131083966	+
ENSG00000187068	3.51008	3.42047	1.5e-10	2.07e-09	285382	C3orf70	3	184795838	184870802	-
ENSG00000156970	-3.09798	6.15396	1.2e-10	1.75e-09	701	BUB1B	15	40453224	40513337	+
ENSG00000259917	-1.28975	6.27822	1.15e-10	1.68e-09		RP11-1H8.2	15	34781203	34782772	-
ENSG00000021776	-1.40188	6.62397	1.15e-10	1.68e-09	9716	AQR	15	35147732	35262040	-
ENSG00000256164	1.67665	4.89015	1.2e-10	1.74e-09		RP11-264F23.3	12	4357931	4385350	-
ENSG00000080824	-1.79808	8.43097	1.14e-10	1.67e-09	3320	HSP90AA1	14	102547106	102606036	-
ENSG00000267267	-4.05786	2.52432	1.35e-10	1.91e-09		RND2	17	41181274	41184051	+
ENSG00000196323	-1.27207	6.49849	1.16e-10	1.7e-09	29068	ZBTB44	11	130096572	130184581	-
ENSG00000159753	-2.8947	2.4701	1.66e-10	2.23e-09	146206	RLTPR	16	67679030	67691456	+
ENSG00000133138	2.18654	3.50171	1.38e-10	1.94e-09	54885	TBC1D8B	X	106045910	106119375	+
ENSG00000170608	-3.60731	1.59804	1.48e-10	2.05e-09	3171	FOXA3	19	46367518	46377054	+
ENSG00000166501	-2.13471	4.02866	1.48e-10	2.05e-09	5579	PRKCB	16	23847322	24231932	+
ENSG00000131375	1.20066	5.13421	1.23e-10	1.78e-09	23473	CAPN7	3	15247659	15294425	+
ENSG00000105971	3.00242	2.68663	1.59e-10	2.15e-09	858	CAV2	7	115927434	116148595	+
ENSG00000152455	-1.2896	4.82694	1.32e-10	1.87e-09	79723	SUV39H2	10	14920819	14946314	+
ENSG00000115525	2.43062	3.22726	1.52e-10	2.09e-09	8869	ST3GAL5	2	86066267	86116137	-
ENSG00000123064	-1.53021	5.222	1.27e-10	1.82e-09	79039	DDX54	12	113594979	113623284	-
ENSG00000112796	-3.94889	2.27751	1.61e-10	2.17e-09	59084	ENPP5	6	46128152	46138708	-
ENSG00000126456	-1.43716	4.7443	1.33e-10	1.9e-09	3661	IRF3	19	50162829	50169132	-
ENSG00000145476	2.22246	1.92268	1.74e-10	2.31e-09	285440	CYP4V2	4	187112674	187134610	+
ENSG00000080224	3.68642	1.94082	1.75e-10	2.32e-09	285220	EPHA6	3	96533425	97471304	+
ENSG00000173821	-1.70947	6.46995	1.23e-10	1.78e-09	57674	RNF213	17	78234665	78372586	+
ENSG00000120693	3.58576	3.85522	1.56e-10	2.12e-09	4093	SMAD9	13	37418968	37494902	-
ENSG00000204178	2.02525	4.74923	1.33e-10	1.89e-09	55219	TMEM57	1	25757388	25826700	+
ENSG00000197580	4.25054	0.929714	1.57e-10	2.13e-09	83875	BCO2	11	112046190	112095422	+
ENSG00000147255	-3.48398	3.72958	1.72e-10	2.3e-09	3547	IGSF1	X	130407480	130533677	-
ENSG00000165209	-2.24935	6.11285	1.3e-10	1.85e-09	55342	STRBP	9	125871779	126030855	-
ENSG00000072422	2.3992	5.27757	1.29e-10	1.85e-09	9886	RHOBTB1	10	62629196	62761198	-
ENSG00000165506	-1.46037	4.54244	1.42e-10	1.99e-09	55172	DNAAF2	14	50091892	50101948	-
ENSG00000215158	-2.80466	2.85304	1.78e-10	2.35e-09		RP11-1023L17.1	5	34164803	34244901	-
ENSG00000170382	3.01801	2.65616	1.73e-10	2.3e-09	10446	LRRN2	1	204586298	204654861	-
ENSG00000092201	-1.30876	7.79971	1.24e-10	1.79e-09	11198	SUPT16H	14	21819631	21852425	-
ENSG00000110721	-1.49404	4.92771	1.38e-10	1.93e-09	1119	CHKA	11	67820326	67888736	-
ENSG00000250709	-4.12193	1.8163	1.78e-10	2.35e-09	100526761	CCDC169-SOHLH2	13	36742931	36871979	-
ENSG00000048540	3.37674	3.53313	1.68e-10	2.26e-09	55885	LMO3	12	16701307	16763528	-
ENSG00000178947	-2.22044	2.72616	1.8e-10	2.37e-09	399668	LINC00086	X	134555868	134559682	+
ENSG00000130821	-1.63822	5.03851	1.4e-10	1.96e-09	6535	SLC6A8	X	152953554	152962048	+
ENSG00000072958	1.23036	4.85257	1.35e-10	1.91e-09	8907	AP1M1	19	16308389	16346160	+
ENSG00000184500	3.63903	4.44296	1.52e-10	2.09e-09	5627	PROS1	3	93591881	93692910	-
ENSG00000164741	2.7654	5.27879	1.35e-10	1.91e-09	10395	DLC1	8	12940870	13373167	-
ENSG00000165655	4.68018	2.30327	1.76e-10	2.33e-09	84858	ZNF503	10	77039484	77161664	-
ENSG00000160818	-1.59222	4.45518	1.48e-10	2.05e-09	54865	GPATCH4	1	156564279	156571288	-
ENSG00000231503	-1.99233	5.85106	1.34e-10	1.9e-09		RP11-118B22.3	12	9392582	9392927	-
ENSG00000182963	-2.06921	5.78193	1.36e-10	1.92e-09	10052	GJC1	17	42875816	42908184	-
ENSG00000112367	-1.33436	4.66765	1.45e-10	2.02e-09	9896	FIG4	6	110012499	110146631	+
ENSG00000180879	1.61445	5.84846	1.3e-10	1.85e-09	6748	SSR4	X	153058971	153063960	+
ENSG00000109832	-3.78598	2.4375	1.83e-10	2.4e-09	29118	DDX25	11	125773271	125793158	+
ENSG00000127191	-1.94577	3.52633	1.7e-10	2.27e-09	7186	TRAF2	9	139776364	139821059	+
ENSG00000183196	-4.1511	2.60549	1.83e-10	2.4e-09	4166	CHST6	16	75510949	75529282	-
ENSG00000257103	-1.27924	6.60015	1.31e-10	1.87e-09	26065	LSM14A	19	34663409	34720420	+
ENSG00000130775	-4.41029	1.56863	1.5e-10	2.07e-09	9473	THEMIS2	1	28199055	28213196	+
ENSG00000160796	-1.75048	4.87098	1.49e-10	2.06e-09	23218	NBEAL2	3	47021173	47051193	+
ENSG00000150712	-1.41016	5.37872	1.42e-10	1.98e-09	54545	MTMR12	5	32227100	32313115	-
ENSG00000113580	3.69355	5.51484	1.42e-10	1.98e-09	2908	NR3C1	5	142657496	142815077	-
ENSG00000087116	2.43694	4.1697	1.54e-10	2.1e-09	9509	ADAMTS2	5	178537852	178772431	-
ENSG00000111679	-2.67225	2.57308	1.92e-10	2.49e-09	5777	PTPN6	12	7055631	7070479	+
ENSG00000165915	1.56504	4.23548	1.5e-10	2.07e-09	91252	SLC39A13	11	47428683	47438047	+
ENSG00000105173	-1.56482	3.88878	1.6e-10	2.16e-09	898	CCNE1	19	30302805	30315215	+
ENSG00000119900	2.96892	4.53825	1.5e-10	2.07e-09	79627	OGFRL1	6	71998506	72011973	+
ENSG00000001084	-1.45449	5.00148	1.48e-10	2.05e-09	2729	GCLC	6	53362139	53481768	-
ENSG00000139364	-4.61674	4.98058	1.84e-10	2.41e-09	114795	TMEM132B	12	125671382	126146917	+
ENSG00000083093	-1.53261	4.95849	1.5e-10	2.07e-09	79728	PALB2	16	23614488	23652631	-
ENSG00000197296	1.81505	2.56079	1.87e-10	2.44e-09	128486	FITM2	20	42931478	42939809	-
ENSG00000116560	-1.52375	8.29333	1.37e-10	1.93e-09	100996496	SFPQ	1	35641979	35658749	-
ENSG00000258984	-1.33995	4.37214	1.61e-10	2.17e-09		RP11-526L8.1	2	238875656	239008053	+
ENSG00000054392	2.80472	1.78535	2e-10	2.56e-09	55733	HHAT	1	210501596	210849638	+
ENSG00000109854	-3.45901	2.58163	2.01e-10	2.57e-09	10553	HTATIP2	11	20385231	20405329	+
ENSG00000232295	3.99869	2.91451	1.94e-10	2.51e-09	100507367	RP11-154D6.1	6	71961061	72037931	-
ENSG00000223547	-1.89056	4.20166	1.72e-10	2.29e-09	284391	ZNF844	19	12175514	12192380	+
ENSG00000107719	-1.84685	3.95268	1.69e-10	2.26e-09	27143	PALD1	10	72238564	72328205	+
ENSG00000185432	3.43625	4.41796	1.57e-10	2.13e-09	25840	METTL7A	12	51317255	51326300	+
ENSG00000257446	-5.16839	0.885773	8.89e-11	1.4e-09	729747	ZNF878	19	12154620	12163754	-
ENSG00000243279	2.21351	2.6411	1.93e-10	2.49e-09	11230	PRAF2	X	48928820	48931733	-
ENSG00000099991	-1.10586	5.8949	1.45e-10	2.02e-09	23523	CABIN1	22	24407642	24574596	+
ENSG00000065308	1.17108	5.3369	1.46e-10	2.03e-09	9697	TRAM2	6	52362200	52441713	-
ENSG00000176953	-2.21641	4.81107	1.64e-10	2.2e-09	84901	NFATC2IP	16	28962128	28978418	+
ENSG00000198189	1.78499	4.83982	1.51e-10	2.07e-09	51170	HSD17B11	4	88257762	88312538	-
ENSG00000126010	-5.65795	3.88259	2.07e-10	2.62e-09	2925	GRPR	X	16141679	16171144	+
ENSG00000147650	1.77227	4.76104	1.55e-10	2.11e-09	29967	LRP12	8	105501459	105601417	-
ENSG00000183166	-3.31588	2.74674	2.05e-10	2.61e-09	83698	CALN1	7	71244476	71912148	-
ENSG00000138757	-1.0925	8.3367	1.43e-10	2e-09	9908	G3BP2	4	76567966	76649709	-
ENSG00000225536	-1.68849	4.18033	1.73e-10	2.31e-09		RP6-145B8.3	X	85339719	85341344	-
ENSG00000257767	1.67934	3.55866	1.77e-10	2.34e-09		RP11-162P23.2	12	112193470	112229222	+
ENSG00000179981	5.93241	3.10781	2.11e-10	2.67e-09	10194	TSHZ1	18	72922710	73001905	+
ENSG00000266066	-1.74414	3.65081	1.85e-10	2.42e-09		POLRMTP1	17	60214333	60218000	-
ENSG00000051341	-2.78488	4.87034	1.73e-10	2.3e-09	10721	POLQ	3	121150278	121264853	-
ENSG00000143476	-2.31779	5.33663	1.62e-10	2.18e-09	51514	DTL	1	212208919	212280742	+
ENSG00000170266	1.22639	5.83754	1.47e-10	2.04e-09	2720	GLB1	3	33038112	33138722	-
ENSG00000168297	1.88313	4.0246	1.65e-10	2.21e-09	54899	PXK	3	58318607	58411748	+
ENSG00000152601	2.42279	5.34048	1.53e-10	2.09e-09	4154	MBNL1	3	151961617	152183569	+
ENSG00000075702	-3.69655	3.70204	2.04e-10	2.6e-09	284403	WDR62	19	36545783	36596008	+
ENSG00000131002	-1.63556	2.03189	1.51e-10	2.08e-09	246126	TXLNG2P	Y	21729199	21768160	+
ENSG00000121281	1.14467	4.28676	1.63e-10	2.19e-09	113	ADCY7	16	50280048	50352046	+
ENSG00000113441	3.1126	6.18766	1.51e-10	2.08e-09	4012	LNPEP	5	96271098	96373219	+
ENSG00000172244	-1.83442	3.04283	2.03e-10	2.59e-09	375444	C5orf34	5	43486803	43515247	-
ENSG00000146830	-1.75362	5.71037	1.55e-10	2.12e-09	64599	GIGYF1	7	100278172	100287071	-
ENSG00000122545	1.48658	7.49899	1.47e-10	2.04e-09	989	39326	7	35840542	35944917	+
ENSG00000171877	-2.62285	3.21716	2.14e-10	2.69e-09	84978	FRMD5	15	44162962	44487450	-
ENSG00000244332	-3.87007	2.60534	2.16e-10	2.71e-09		RP11-119K6.6	10	96337196	96370995	+
ENSG00000136010	3.34772	3.72936	1.77e-10	2.34e-09	160428	ALDH1L2	12	105413568	105478355	-
ENSG00000184702	1.80917	3.66736	1.88e-10	2.45e-09	2812	38596	22	19701987	19712295	+
ENSG00000130985	-1.11152	7.39184	1.5e-10	2.07e-09	7317	UBA1	X	47050260	47074527	+
ENSG00000121310	-2.13712	3.3069	2.03e-10	2.59e-09	55268	ECHDC2	1	53361656	53392884	-
ENSG00000060688	-1.35761	5.81151	1.57e-10	2.13e-09	9410	SNRNP40	1	31732417	31769662	-
ENSG00000164548	-1.48702	5.59612	1.59e-10	2.16e-09	29896	TRA2A	7	23544399	23571660	-
ENSG00000196876	-2.66848	3.97108	1.98e-10	2.55e-09	6334	SCN8A	12	51984050	52202297	+
ENSG00000180336	-1.50673	4.14009	1.83e-10	2.4e-09	284071	C17orf104	17	42733762	42767676	+
ENSG00000062370	2.15826	3.08561	2.05e-10	2.61e-09	7771	ZFP112	19	44830708	44905774	-
ENSG00000145386	-2.43341	6.2736	1.58e-10	2.15e-09	890	CCNA2	4	122737599	122745087	-
ENSG00000172403	5.73125	4.22806	1.99e-10	2.55e-09	171024	SYNPO2	4	119809996	119982402	+
ENSG00000213213	1.71858	4.12155	1.7e-10	2.28e-09	84960	KIAA1984	9	139690802	139704494	+
ENSG00000180304	-1.33721	6.77402	1.54e-10	2.1e-09	4947	OAZ2	15	64979772	64995480	-
ENSG00000183150	-3.75793	2.55712	2.18e-10	2.73e-09	2842	GPR19	12	12813825	12849141	-
ENSG00000073969	1.29143	4.96223	1.62e-10	2.19e-09	4905	NSF	17	44668035	44834830	+
ENSG00000198794	-1.51531	4.13374	1.86e-10	2.43e-09	192683	SCAMP5	15	75249560	75313837	+
ENSG00000243701	2.68323	2.0671	2.26e-10	2.8e-09	344595	RP11-446H18.3	3	106959539	107045811	+
ENSG00000117399	-2.94352	5.28536	1.78e-10	2.35e-09	991	CDC20	1	43824626	43828874	+
ENSG00000133083	-2.65273	6.02754	1.68e-10	2.26e-09	9201	DCLK1	13	36345478	36705443	-
ENSG00000167670	-3.22968	5.03964	1.86e-10	2.43e-09	10036	CHAF1A	19	4402659	4445015	+
ENSG00000133706	-1.43185	7.76859	1.55e-10	2.11e-09	51520	LARS	5	145492601	145562223	-
ENSG00000198482	-1.50576	4.38342	1.82e-10	2.39e-09	388558	ZNF808	19	53030905	53077383	+
ENSG00000183199	-1.17805	8.21922	1.57e-10	2.13e-09		HSP90AB3P	4	88812995	88815167	+
ENSG00000145375	-1.68829	4.16513	1.93e-10	2.5e-09	166378	SPATA5	4	123844229	124235809	+
ENSG00000196247	-1.69437	5.0585	1.77e-10	2.34e-09	51427	ZNF107	7	64126511	64171404	+
ENSG00000101003	-2.89445	5.26764	1.85e-10	2.42e-09	9837	GINS1	20	25388363	25433264	+
ENSG00000132589	-1.53939	5.18297	1.75e-10	2.32e-09	2319	FLOT2	17	27206353	27224697	-
ENSG00000138639	4.16243	2.74764	2.27e-10	2.81e-09	83478	ARHGAP24	4	86396267	86923823	+
ENSG00000241720	4.56547	1.70154	2.25e-10	2.8e-09		RP4-735C1.4	1	110230450	110318050	+
ENSG00000177189	1.43782	5.62413	1.66e-10	2.23e-09	6197	RPS6KA3	X	20168029	20285523	-
ENSG00000219481	1.89266	5.1316	1.73e-10	2.3e-09		NBPF1	1	16888818	16940083	-
ENSG00000133216	1.77777	5.15355	1.71e-10	2.29e-09	2048	EPHB2	1	23037332	23241818	+
ENSG00000157227	2.4667	6.958	1.62e-10	2.19e-09	4323	MMP14	14	23305766	23318236	+
ENSG00000141404	-1.69818	4.66174	1.92e-10	2.49e-09	2774	GNAL	18	11688955	11885684	+
ENSG00000266283	5.44137	1.04027	2.18e-10	2.73e-09		RP11-627G18.1	18	19780582	19785192	-
ENSG00000118898	-2.60777	4.93793	1.92e-10	2.49e-09	5493	PPL	16	4932508	5010742	-
ENSG00000138668	-1.90105	5.71262	1.74e-10	2.31e-09	3184	HNRNPD	4	83273651	83295656	-
ENSG00000188153	1.63519	6.47395	1.64e-10	2.2e-09	1287	COL4A5	X	107683074	107940775	+
ENSG00000163362	-2.03458	3.42856	2.22e-10	2.77e-09	55765	C1orf106	1	200860176	200884863	+
ENSG00000240184	1.81699	5.82172	1.69e-10	2.26e-09	5098	PCDHGC3	5	140855580	140892542	+
ENSG00000197905	-2.56089	3.31283	2.21e-10	2.76e-09	7004	TEAD4	12	3068496	3149839	+
ENSG00000108799	-1.30894	4.77877	1.86e-10	2.43e-09	2145	EZH1	17	40852293	40897071	-
ENSG00000165495	2.68844	3.0793	2.31e-10	2.85e-09	63876	PKNOX2	11	125034583	125303285	+
ENSG00000153404	-3.54112	3.79424	2.33e-10	2.86e-09	153478	PLEKHG4B	5	140373	190085	+
ENSG00000056487	-3.97231	3.57042	2.44e-10	2.96e-09	100506695	PHF21B	22	45277042	45405880	-
ENSG00000173566	2.77306	1.46895	2.45e-10	2.97e-09	79873	NUDT18	8	21964383	21966932	-
ENSG00000101773	-1.36419	5.16888	1.81e-10	2.38e-09	5932	RBBP8	18	20378224	20606451	+
ENSG00000117640	1.28349	4.82387	1.8e-10	2.37e-09	56181	FAM54B	1	26145131	26159432	+
ENSG00000164010	1.43527	3.71498	1.97e-10	2.54e-09	114625	ERMAP	1	43282795	43310660	+
ENSG00000071539	-1.74405	4.31757	1.99e-10	2.55e-09	9319	TRIP13	5	892758	919472	+
ENSG00000185559	8.41988	5.97211	2.16e-10	2.71e-09	8788	DLK1	14	101192042	101201539	+
ENSG00000076641	5.73189	2.46448	2.42e-10	2.94e-09	55824	PAG1	8	81882526	82024303	-
ENSG00000213066	-1.32823	4.63361	1.93e-10	2.49e-09	11116	FGFR1OP	6	167412670	167455906	+
ENSG00000263753	1.29415	4.83776	1.83e-10	2.4e-09	339290	LINC00667	18	5232875	5246507	+
ENSG00000118242	-2.10202	3.39144	2.27e-10	2.81e-09	55686	MREG	2	216807557	216898819	-
ENSG00000187193	-3.73809	2.09691	2.48e-10	2.99e-09	4501	MT1X	16	56716336	56718108	+
ENSG00000133110	9.04983	5.9996	2.25e-10	2.8e-09	10631	POSTN	13	38136720	38172981	-
ENSG00000129757	3.88357	5.39637	1.83e-10	2.4e-09	1028	CDKN1C	11	2904443	2907111	-
ENSG00000162377	-1.34429	4.21601	2.01e-10	2.57e-09	65260	SELRC1	1	53152508	53164038	-
ENSG00000097021	-1.78286	3.96452	2.18e-10	2.73e-09	11332	ACOT7	1	6324333	6454451	-
ENSG00000132780	-2.96246	7.04886	1.76e-10	2.33e-09	4678	NASP	1	46049518	46084566	+
ENSG00000157502	2.71271	2.83943	2.39e-10	2.91e-09	139221	MUM1L1	X	105412298	105452949	+
ENSG00000122863	1.6903	4.89856	1.85e-10	2.42e-09	9469	CHST3	10	73724123	73773322	+
ENSG00000233101	4.87925	2.68273	2.45e-10	2.97e-09	404266	HOXB-AS3	17	46626992	46683776	+
ENSG00000111961	-1.3148	5.49161	1.86e-10	2.42e-09	23328	SASH1	6	148593440	148873186	+
ENSG00000037474	-1.19453	5.90326	1.8e-10	2.37e-09	54888	NSUN2	5	6599352	6633404	-
ENSG00000177432	2.13392	2.57877	2.48e-10	2.99e-09	266812	NAP1L5	4	89617066	89619386	-
ENSG00000010310	3.76342	1.01776	2.54e-10	3.04e-09	2696	GIPR	19	46171502	46186982	+
ENSG00000197557	1.81762	3.40667	2.24e-10	2.8e-09	92104	TTC30A	2	178479026	178483694	-
ENSG00000108773	-1.42499	4.28142	2.08e-10	2.63e-09	2648	KAT2A	17	40265126	40273376	-
ENSG00000151500	-1.42442	4.9434	1.94e-10	2.51e-09	29087	THYN1	11	134118173	134123285	-
ENSG00000111266	-1.47216	5.41497	1.91e-10	2.48e-09	80824	DUSP16	12	12628829	12715317	-
ENSG00000196724	-1.53132	3.89248	2.27e-10	2.81e-09	147686	ZNF418	19	58433252	58446755	-
ENSG00000213047	1.76789	3.77113	2.13e-10	2.69e-09	163486	DENND1B	1	197473878	197744826	-
ENSG00000196576	1.52864	6.69535	1.78e-10	2.35e-09	23654	PLXNB2	22	50713408	50746056	-
ENSG00000118596	1.7101	2.6632	2.42e-10	2.94e-09	9194	SLC16A7	12	59989848	60176395	+
ENSG00000238810	-3.03305	2.62418	2.64e-10	3.13e-09	91380	SNORD107	15	25227141	25227215	+
ENSG00000104824	-1.25193	7.55477	1.79e-10	2.36e-09	3191	HNRNPL	19	39327029	39342979	-
ENSG00000108511	5.32934	2.26419	2.43e-10	2.95e-09	3216	HOXB6	17	46671639	46682354	-
ENSG00000149218	3.12376	4.54166	2e-10	2.56e-09	23052	ENDOD1	11	94822974	94865809	+
ENSG00000005020	2.17656	4.10798	2.13e-10	2.69e-09	8935	SKAP2	7	26706681	27034858	-
ENSG00000184792	3.04335	3.34419	2.32e-10	2.85e-09	23762	OSBP2	22	31089769	31303811	+
ENSG00000105289	-3.19919	3.17908	2.62e-10	3.11e-09	27134	TJP3	19	3708107	3750811	+
ENSG00000157456	-2.2878	5.30608	2.02e-10	2.58e-09	9133	CCNB2	15	59397277	59417244	+
ENSG00000140598	-1.42645	4.7702	2.1e-10	2.65e-09	79631	EFTUD1	15	82422571	82555104	-
ENSG00000079134	-1.35435	5.14368	2e-10	2.56e-09	9984	THOC1	18	214520	268050	-
ENSG00000080845	-1.10317	4.77316	2.05e-10	2.61e-09	22839	DLGAP4	20	34894258	35157040	+
ENSG00000011347	-3.05532	3.20733	2.63e-10	3.12e-09	9066	SYT7	11	61282785	61348620	-
ENSG00000164164	-1.44117	5.79902	1.92e-10	2.49e-09	54726	OTUD4	4	146031990	146101313	-
ENSG00000182903	-1.95736	5.68673	1.95e-10	2.52e-09	170960	ZNF721	4	419604	492945	-
ENSG00000185339	-1.97412	3.84977	2.42e-10	2.94e-09	6948	TCN2	22	31002825	31023265	+
ENSG00000001497	-1.5581	5.07124	2.02e-10	2.58e-09	81887	LAS1L	X	64732462	64754655	-
ENSG00000164125	6.8885	3.61113	2.72e-10	3.21e-09	51313	FAM198B	4	159045626	159094470	-
ENSG00000207133	-3.71547	1.5986	2.63e-10	3.12e-09	100033417	SNORD116-7	15	25312935	25313029	+
ENSG00000187741	-1.86793	4.85923	2.14e-10	2.69e-09	2175	FANCA	16	89803957	89883065	-
ENSG00000112655	1.96411	7.77837	1.86e-10	2.43e-09	5754	PTK7	6	43044006	43129457	+
ENSG00000127920	4.36747	3.13671	2.56e-10	3.05e-09	2791	GNG11	7	93551011	93555831	+
ENSG00000130479	-1.88198	3.91689	2.37e-10	2.9e-09	55201	MAP1S	19	17830291	17845322	+
ENSG00000106546	1.77317	5.16671	1.96e-10	2.52e-09	196	AHR	7	17338246	17385776	+
ENSG00000207137	-3.79381	2.75468	2.79e-10	3.26e-09	100033425	SNORD116-13	15	25324205	25324296	+
ENSG00000100934	1.78881	7.49502	1.89e-10	2.45e-09	10484	SEC23A	14	39501123	39578850	-
ENSG00000188917	-1.33172	3.64588	2.41e-10	2.94e-09	79979	TRMT2B	X	100264335	100307105	-
ENSG00000128567	-3.66536	8.65806	1.92e-10	2.49e-09	5420	PODXL	7	131185021	131242976	-
ENSG00000168675	4.80024	3.17821	2.77e-10	3.24e-09	753	C18orf1	18	13217497	13652754	+
ENSG00000171246	-4.01079	2.5596	2.53e-10	3.03e-09	4884	NPTX1	17	78440948	78451643	-
ENSG00000115677	1.32713	9.21465	1.92e-10	2.49e-09	3069	HDLBP	2	242166679	242256476	-
ENSG00000254307	1.40805	3.46187	2.36e-10	2.89e-09		KB-1608C10.2	8	95803871	95806064	-
ENSG00000254969	1.68959	7.57994	1.94e-10	2.5e-09		RP11-939C17.2	11	75282944	75283832	-
ENSG00000145246	2.79148	3.60547	2.52e-10	3.03e-09	57205	ATP10D	4	47487305	47595503	+
ENSG00000107957	1.6357	5.62005	1.99e-10	2.56e-09	9644	SH3PXD2A	10	105348285	105615301	-
ENSG00000167721	-1.18893	6.36172	1.98e-10	2.55e-09	55720	TSR1	17	2225951	2240801	-
ENSG00000259052	-1.9314	3.19589	2.7e-10	3.19e-09		AL157871.2	14	100746296	100757793	-
ENSG00000102967	-1.80456	2.89479	2.76e-10	3.24e-09	1723	DHODH	16	72042487	72058954	+
ENSG00000259288	-2.91156	3.51959	2.73e-10	3.21e-09		RP11-133K1.2	15	40509629	40568597	+
ENSG00000067836	1.38681	4.05736	2.24e-10	2.79e-09	79641	ROGDI	16	4846969	4852951	-
ENSG00000204463	-1.17716	6.82677	1.99e-10	2.55e-09	7917	BAG6	6	31606805	31620482	-
ENSG00000182158	1.85204	5.93264	2.01e-10	2.57e-09	64764	CREB3L2	7	137559725	137686813	-
ENSG00000111799	4.90979	4.882	2.62e-10	3.11e-09	1303	COL12A1	6	75794042	75915767	-
ENSG00000189159	-1.03553	6.8908	2.01e-10	2.57e-09	51155	HN1	17	73131343	73164376	-
ENSG00000166145	-2.36042	5.15948	2.25e-10	2.8e-09	6692	SPINT1	15	41136216	41150405	+
ENSG00000025293	-1.43006	5.78634	2.09e-10	2.65e-09	51230	PHF20	20	34359896	34538303	+
ENSG00000134250	1.24883	7.76841	2e-10	2.56e-09	4853	NOTCH2	1	120454176	120612240	-
ENSG00000177853	-1.23925	6.65911	2.03e-10	2.59e-09	9849	ZNF518A	10	97889472	97965044	+
ENSG00000125834	-1.29643	5.63266	2.12e-10	2.68e-09	140901	STK35	20	2082257	2157684	+
ENSG00000123219	-1.54512	4.11726	2.49e-10	3e-09	64105	CENPK	5	64813593	64858998	-
ENSG00000115355	-1.41582	7.31315	2.03e-10	2.58e-09	55704	CCDC88A	2	55514978	55647057	-
ENSG00000182809	3.52746	2.45575	3.02e-10	3.48e-09	1397	CRIP2	14	105939299	105946499	+
ENSG00000256469	1.90148	2.79948	2.78e-10	3.26e-09		RP11-856F16.2	11	94607217	94658686	-
ENSG00000182985	1.59334	5.95604	2.09e-10	2.64e-09	23705	CADM1	11	115039938	115375675	-
ENSG00000102290	-1.75428	4.30266	2.56e-10	3.05e-09	27328	PCDH11X	X	91034260	91878229	+
ENSG00000158158	-1.40789	4.10743	2.47e-10	2.98e-09	26504	CNNM4	2	97426639	97477628	+
ENSG00000114115	2.17379	4.55491	2.31e-10	2.85e-09	5947	RBP1	3	139236276	139258671	-
ENSG00000187742	-1.39041	5.9901	2.13e-10	2.69e-09	79048	SECISBP2	9	91933421	91974557	+
ENSG00000196172	-1.34177	4.89206	2.28e-10	2.82e-09	148213	ZNF681	19	23921997	23941693	-
ENSG00000137807	-1.81589	5.71276	2.19e-10	2.74e-09	9493	KIF23	15	69706585	69740764	+
ENSG00000135336	-1.21818	5.77249	2.15e-10	2.7e-09	23595	ORC3	6	88299839	88377169	+
ENSG00000140835	-6.16423	0.768548	7.79e-11	1.26e-09	10164	CHST4	16	71559136	71572649	+
ENSG00000209418	-3.20927	3.13769	3.03e-10	3.49e-09	347686	SNORD64	15	25230247	25230313	+
ENSG00000128872	1.87256	4.46895	2.39e-10	2.91e-09	29767	TMOD2	15	52043758	52108565	+
ENSG00000070610	-1.28613	5.78271	2.18e-10	2.73e-09	57704	GBA2	9	35736863	35749983	-
ENSG00000163541	1.37327	5.11008	2.19e-10	2.74e-09	8802	SUCLG1	2	84650647	84687169	-
ENSG00000076554	-1.63046	4.9448	2.31e-10	2.85e-09	7163	TPD52	8	80870571	81143467	-
ENSG00000087086	1.47513	9.52966	2.11e-10	2.66e-09	2512	FTL	19	49468566	49470135	+
ENSG00000133466	2.36702	3.4759	2.66e-10	3.14e-09	114904	C1QTNF6	22	37576207	37595425	-
ENSG00000135272	2.1694	4.19899	2.45e-10	2.97e-09	29969	MDFIC	7	114562209	114659256	+
ENSG00000138385	-1.35406	6.55163	2.14e-10	2.69e-09	6741	SSB	2	170648443	170668574	+
ENSG00000143416	1.68327	4.35869	2.32e-10	2.85e-09	8991	SELENBP1	1	151336778	151345209	-
ENSG00000238105	-2.70288	2.86651	3.16e-10	3.61e-09	55592	GOLGA2P5	12	100550135	100567437	-
ENSG00000198915	-4.11797	2.2772	3.17e-10	3.62e-09	221002	RASGEF1A	10	43689983	43762367	-
ENSG00000225697	-1.90573	4.24624	2.57e-10	3.07e-09	65010	SLC26A6	3	48663156	48672926	-
ENSG00000130803	-1.05958	5.39188	2.27e-10	2.81e-09	57693	ZNF317	19	9251056	9274100	+
ENSG00000117877	-1.29542	4.42615	2.45e-10	2.97e-09	10849	CD3EAP	19	45909467	45914024	+
ENSG00000116574	3.85484	6.03039	2.25e-10	2.8e-09	58480	RHOU	1	228870824	228882416	+
ENSG00000101974	-1.20468	6.29004	2.18e-10	2.73e-09	286410	ATP11C	X	138808505	139027435	-
ENSG00000013288	2.053	3.97684	2.5e-10	3.01e-09	23324	MAN2B2	4	6576902	6625089	+
ENSG00000126790	1.89835	3.12651	2.74e-10	3.22e-09	112849	L3HYPDH	14	59927081	59951148	-
ENSG00000249565	-1.4385	5.60098	2.28e-10	2.82e-09		RP11-721G13.1	4	79102193	79103200	-
ENSG00000251188	-2.98067	1.09736	3.03e-10	3.49e-09		RP11-478C6.6	4	262771	263320	-
ENSG00000133302	-1.68761	4.66152	2.55e-10	3.05e-09	84250	ANKRD32	5	93954052	94075141	+
ENSG00000101346	1.16053	5.90538	2.21e-10	2.76e-09	23509	POFUT1	20	30795683	30826470	+
ENSG00000035687	-1.16282	5.71772	2.27e-10	2.81e-09	159	ADSS	1	244571796	244615436	-
ENSG00000100401	-1.58931	5.66066	2.33e-10	2.86e-09	5905	RANGAP1	22	41641615	41698963	-
ENSG00000104447	2.14772	5.33179	2.31e-10	2.85e-09	7227	TRPS1	8	116420724	116821899	-
ENSG00000196214	-1.42408	5.2206	2.38e-10	2.91e-09	90321	ZNF766	19	52772824	52795977	+
ENSG00000092871	-1.06156	5.5371	2.33e-10	2.86e-09	117584	RFFL	17	33333009	33416338	-
ENSG00000253846	1.89423	5.55205	2.3e-10	2.84e-09	56106	PCDHGA10	5	140792743	140892546	+
ENSG00000131759	1.8868	3.44397	2.79e-10	3.27e-09	5914	RARA	17	38465444	38513094	+
ENSG00000198056	-2.79396	4.15886	2.89e-10	3.36e-09	5557	PRIM1	12	57125406	57146157	-
ENSG00000162174	-2.72116	3.28505	3.22e-10	3.66e-09	80150	ASRGL1	11	62104920	62160882	+
ENSG00000162998	5.67589	4.78958	2.98e-10	3.44e-09	2487	FRZB	2	183698002	183731890	-
ENSG00000131370	1.45828	4.52223	2.46e-10	2.97e-09	9467	SH3BP5	3	15296360	15382875	-
ENSG00000173402	-1.13667	6.83437	2.24e-10	2.8e-09	1605	DAG1	3	49506146	49573048	+
ENSG00000123473	-2.04402	5.0666	2.51e-10	3.02e-09	6491	STIL	1	47715811	47779819	-
ENSG00000205744	-2.46919	2.1866	3.38e-10	3.81e-09	79958	DENND1C	19	6467218	6482568	-
ENSG00000197275	-1.18594	4.76636	2.51e-10	3.02e-09	25788	RAD54B	8	95384188	95487337	-
ENSG00000189369	-1.15127	4.90616	2.54e-10	3.04e-09	23708	GSPT2	X	51486481	51489324	+
ENSG00000104884	-2.16036	5.18762	2.56e-10	3.05e-09	2068	ERCC2	19	45853095	45874176	-
ENSG00000080345	-1.52273	7.76266	2.28e-10	2.82e-09	55183	RIF1	2	152266397	152364527	+
ENSG00000198589	-1.18417	7.15962	2.29e-10	2.83e-09	987	LRBA	4	151185594	151936879	-
ENSG00000202058	2.77166	4.49605	2.63e-10	3.12e-09		7SK	22	42961054	42961336	-
ENSG00000073792	-1.26853	6.44573	2.32e-10	2.85e-09	10644	IGF2BP2	3	185361527	185542844	-
ENSG00000067208	1.70539	5.57647	2.36e-10	2.89e-09	7813	EVI5	1	92974253	93257961	-
ENSG00000133704	-1.59593	5.39389	2.47e-10	2.98e-09	10526	IPO8	12	30781922	30848920	-
ENSG00000141736	-1.56323	7.0556	2.32e-10	2.85e-09	2064	ERBB2	17	37844167	37886679	+
ENSG00000254959	1.99372	2.60705	3.15e-10	3.6e-09		INMT-FAM188B	7	30791753	30931696	+
ENSG00000265590	-1.34751	4.9055	2.58e-10	3.07e-09		AP000275.65	21	33949158	33984913	-
ENSG00000131462	-1.62081	4.71813	2.64e-10	3.13e-09	7283	TUBG1	17	40761694	40767252	+
ENSG00000105186	-1.54465	5.18038	2.52e-10	3.02e-09	84079	ANKRD27	19	33087913	33167028	-
ENSG00000167393	-2.04179	4.04246	2.94e-10	3.41e-09	28227	PPP2R3B	X	294698	347690	-
ENSG00000138095	-1.17458	7.85806	2.33e-10	2.86e-09	10128	LRPPRC	2	44113647	44223144	-
ENSG00000172594	4.35398	2.99287	3.39e-10	3.81e-09	10924	SMPDL3A	6	123110315	123130865	+
ENSG00000104331	1.63934	7.04574	2.36e-10	2.89e-09	54928	IMPAD1	8	57870492	57906403	-
ENSG00000224453	-1.17738	5.06732	2.58e-10	3.07e-09		AC073610.1	12	49331472	49351247	-
ENSG00000115808	-1.26219	6.05823	2.43e-10	2.95e-09	6801	STRN	2	37070783	37193615	-
ENSG00000137872	1.96586	5.7378	2.41e-10	2.94e-09	80031	SEMA6D	15	47476298	48066420	+
ENSG00000065882	-1.17348	6.36433	2.41e-10	2.94e-09	23216	TBC1D1	4	37892708	38140796	+
ENSG00000178202	1.37739	5.51747	2.43e-10	2.95e-09	143888	KDELC2	11	108342832	108369159	-
ENSG00000225648	2.16131	3.80538	2.83e-10	3.3e-09	155370	SBDSP1	7	72300004	72307909	+
ENSG00000135972	-1.43166	4.86092	2.69e-10	3.18e-09	64965	MRPS9	2	105654441	105716418	+
ENSG00000261934	1.87961	5.43152	2.52e-10	3.02e-09	56107	PCDHGA9	5	140782520	140892546	+
ENSG00000112773	3.9117	4.52029	2.73e-10	3.21e-09	55603	FAM46A	6	82201156	82462491	-
ENSG00000136936	1.81839	2.88839	3.26e-10	3.69e-09	7507	XPA	9	100437191	100459639	-
ENSG00000187764	-3.06916	4.30257	3.21e-10	3.65e-09	10507	SEMA4D	9	91975702	92113045	-
ENSG00000186716	-1.80255	5.84782	2.57e-10	3.07e-09	613	BCR	22	23521891	23660224	+
ENSG00000149257	1.69329	8.44932	2.41e-10	2.94e-09	871	SERPINH1	11	75273101	75283828	+
ENSG00000198598	-3.9351	2.00855	3.27e-10	3.7e-09	4326	MMP17	12	132312938	132336328	+
ENSG00000182771	6.39331	1.49585	2.94e-10	3.41e-09	2894	GRID1	10	87359312	88126250	-
ENSG00000253485	1.86765	5.42437	2.58e-10	3.07e-09	56110	PCDHGA5	5	140743898	140892546	+
ENSG00000207259	-2.4756	4.22535	3.03e-10	3.49e-09		SNORD116-20	15	25332809	25332900	+
ENSG00000084764	1.92368	2.16858	3.64e-10	4.02e-09	22924	MAPRE3	2	27193480	27250064	+
ENSG00000175216	-1.35109	7.84709	2.46e-10	2.98e-09	9793	CKAP5	11	46764598	46867847	-
ENSG00000111716	-1.36419	9.13061	2.47e-10	2.98e-09	3945	LDHB	12	21788276	21910791	-
ENSG00000095203	-2.55158	4.26799	3.08e-10	3.53e-09	54566	EPB41L4B	9	111934255	112083244	-
ENSG00000254245	1.90319	5.41333	2.64e-10	3.13e-09	56112	PCDHGA3	5	140723601	140892546	+
ENSG00000242265	2.06102	8.14684	2.52e-10	3.02e-09	23089	PEG10	7	94285637	94299007	+
ENSG00000158545	-1.52339	4.69652	2.89e-10	3.36e-09	124245	ZC3H18	16	88636789	88698374	+
ENSG00000081853	1.90081	5.41215	2.67e-10	3.16e-09	56113	PCDHGA2	5	140718539	140892546	+
ENSG00000107821	3.21847	1.562	3.85e-10	4.21e-09	81621	KAZALD1	10	102821598	102827888	+
ENSG00000111339	3.73065	0.210946	3.57e-10	3.96e-09	420	ART4	12	14978503	14996429	-
ENSG00000228519	-1.27999	5.37853	2.73e-10	3.21e-09		RP11-298C3.2	X	25663839	25664444	-
ENSG00000164742	-2.15548	4.56007	3.16e-10	3.61e-09	107	ADCY1	7	45613739	45762715	+
ENSG00000255302	1.4027	7.34458	2.55e-10	3.05e-09	23741	EID1	15	49170083	49172380	+
ENSG00000240764	1.88218	5.43421	2.71e-10	3.2e-09	5098	PCDHGC5	5	140868808	140892546	+
ENSG00000255248	6.34848	3.63853	3.88e-10	4.23e-09		RP11-166D19.1	11	121899063	121987031	-
ENSG00000198826	-2.37054	5.5057	2.83e-10	3.31e-09	9824	ARHGAP11A	15	32907345	32932150	+
ENSG00000150403	1.26227	5.54518	2.66e-10	3.14e-09	55002	TMCO3	13	114145310	114204542	+
ENSG00000183963	1.81272	4.19646	2.88e-10	3.35e-09	6525	SMTN	22	31460091	31500610	+
ENSG00000124357	1.3258	4.09283	2.94e-10	3.41e-09	55577	NAGK	2	71291474	71306935	+
ENSG00000048471	1.41892	4.01042	3.05e-10	3.5e-09	92017	SNX29	16	12070594	12668146	+
ENSG00000140534	-2.58566	4.62096	3.17e-10	3.62e-09	90381	TICRR	15	90118713	90174287	+
ENSG00000132623	-2.33995	2.74525	3.87e-10	4.23e-09	63926	ANKRD5	20	10015689	10037410	+
ENSG00000135631	1.81226	4.0452	2.95e-10	3.41e-09	26056	RAB11FIP5	2	73300510	73383849	-
ENSG00000204711	-6.25006	1.1787	1.35e-10	1.91e-09	138255	C9orf135	9	72435709	72521148	+
ENSG00000168994	3.57497	3.14625	3.64e-10	4.02e-09	221749	PXDC1	6	3722854	3752260	-
ENSG00000126453	-1.82429	3.68571	3.35e-10	3.78e-09	83596	BCL2L12	19	50168399	50177172	+
ENSG00000254122	1.71809	5.75533	2.73e-10	3.21e-09	56099	PCDHGB7	5	140797427	140892546	+
ENSG00000122884	3.50307	7.20496	2.65e-10	3.14e-09	5033	P4HA1	10	74766975	74856732	-
ENSG00000253537	1.8886	5.41725	2.8e-10	3.27e-09	56108	PCDHGA7	5	140762467	140892546	+
ENSG00000166508	-2.53457	7.04324	2.71e-10	3.2e-09	4176	MCM7	7	99690351	99699563	-
ENSG00000068796	-1.04381	6.22522	2.72e-10	3.21e-09	3796	KIF2A	5	61601989	61833076	+
ENSG00000101452	-1.4143	3.98787	3.29e-10	3.72e-09	60625	DHX35	20	37590942	37668366	+
ENSG00000147402	-2.29737	3.02468	3.83e-10	4.2e-09	55879	GABRQ	X	151806637	151825999	+
ENSG00000106034	6.26291	3.55639	4.01e-10	4.34e-09	79974	CPED1	7	120628731	120937498	+
ENSG00000123096	3.1002	1.99513	4.1e-10	4.41e-09	8082	SSPN	12	26274924	26452223	+
ENSG00000226361	-3.42394	3.14488	3.94e-10	4.28e-09		TERF1P5	13	19254634	19255846	+
ENSG00000119782	-2.80089	3.36443	3.95e-10	4.29e-09	2281	FKBP1B	2	24272571	24286551	+
ENSG00000106799	2.44021	7.8498	2.71e-10	3.19e-09	7046	TGFBR1	9	101866320	101916474	+
ENSG00000164062	-1.38653	5.99703	2.82e-10	3.29e-09	327	APEH	3	49711435	49721396	+
ENSG00000125885	-2.04874	4.92364	3.18e-10	3.62e-09	84515	MCM8	20	5931298	5975852	+
ENSG00000138674	1.52564	7.69018	2.75e-10	3.23e-09	22872	SEC31A	4	83739814	83822319	-
ENSG00000228677	2.81704	1.39183	4.19e-10	4.48e-09		TTC3-AS1	21	38559967	38566227	-
ENSG00000139044	-3.42452	2.97646	4.15e-10	4.45e-09	283358	B4GALNT3	12	569530	672675	+
ENSG00000163811	-1.24707	6.68477	2.8e-10	3.27e-09	23160	WDR43	2	29117509	29171088	+
ENSG00000101439	1.96767	4.48791	3.08e-10	3.53e-09	1471	CST3	20	23608534	23619110	-
ENSG00000213465	-1.54717	5.08208	3.08e-10	3.53e-09	402	ARL2	11	64781585	64789656	+
ENSG00000166348	-1.34934	5.38003	3.03e-10	3.49e-09	159195	USP54	10	75257296	75385711	-
ENSG00000145332	1.20943	4.71925	3.05e-10	3.51e-09	57563	KLHL8	4	88081255	88141760	-
ENSG00000120278	2.6684	3.31554	3.82e-10	4.19e-09	57480	PLEKHG1	6	150920999	151164799	+
ENSG00000180921	-1.96881	4.23693	3.46e-10	3.87e-09	286077	FAM83H	8	144806103	144815971	-
ENSG00000102384	-1.71766	3.92279	3.55e-10	3.95e-09	2491	CENPI	X	100353178	100418670	+
ENSG00000035862	2.14064	5.678	2.91e-10	3.38e-09	7077	TIMP2	17	76849059	76921469	-
ENSG00000136732	2.28904	3.76677	3.43e-10	3.85e-09	2995	GYPC	2	127413509	127454246	+
ENSG00000204956	1.89184	5.41339	2.98e-10	3.44e-09	56114	PCDHGA1	5	140710252	140892546	+
ENSG00000146700	-2.20967	3.00306	4.06e-10	4.38e-09	136853	SRCRB4D	7	76018651	76039012	-
ENSG00000143341	3.1958	6.21838	2.92e-10	3.39e-09	83872	HMCN1	1	185703683	186160085	+
ENSG00000123600	-1.58583	4.00686	3.49e-10	3.9e-09	79828	METTL8	2	172179761	172291312	-
ENSG00000106484	2.61702	8.07844	2.85e-10	3.32e-09	4232	MEST	7	130126046	130146133	+
ENSG00000101152	1.01967	5.67647	2.94e-10	3.41e-09	80331	DNAJC5	20	62526518	62567384	+
ENSG00000188501	-1.95331	3.12095	3.96e-10	4.3e-09	197021	LCTL	15	66839517	66858317	-
ENSG00000212747	2.2342	2.71916	3.97e-10	4.3e-09	441518	FAM127C	X	134154543	134156559	-
ENSG00000115232	3.57733	3.63792	3.75e-10	4.12e-09	3676	ITGA4	2	182321929	182400914	+
ENSG00000144306	1.41989	3.68339	3.49e-10	3.9e-09	79634	SCRN3	2	175260458	175294303	+
ENSG00000152402	2.77638	2.58619	4.16e-10	4.46e-09	2977	GUCY1A2	11	106555148	106889250	-
ENSG00000102683	5.00707	0.72545	3.73e-10	4.1e-09	6445	SGCG	13	23755091	23899304	+
ENSG00000253767	1.86368	5.43463	3.03e-10	3.49e-09	5098	PCDHGA8	5	140772381	140892546	+
ENSG00000253159	1.86137	5.44383	3.05e-10	3.5e-09	26025	PCDHGA12	5	140810185	140892546	+
ENSG00000185436	-2.10265	2.36534	4.34e-10	4.6e-09	163702	IL28RA	1	24480647	24514449	-
ENSG00000171444	1.41935	6.07419	2.94e-10	3.41e-09	4163	MCC	5	112357796	112824527	-
ENSG00000138738	-1.59175	4.595	3.36e-10	3.79e-09	11107	PRDM5	4	121606074	121844025	-
ENSG00000032742	1.48521	3.46171	3.73e-10	4.1e-09	8100	IFT88	13	21140585	21265503	+
ENSG00000241484	-1.93087	3.97931	3.62e-10	4.01e-09	23779	ARHGAP8	22	45098355	45258665	+
ENSG00000116406	1.69349	6.1539	2.95e-10	3.41e-09	80267	EDEM3	1	184659637	184724047	-
ENSG00000162409	-1.81142	4.61895	3.48e-10	3.9e-09	5563	PRKAA2	1	57110995	57181008	+
ENSG00000137574	-1.24981	5.53908	3.08e-10	3.53e-09	96764	TGS1	8	56685701	56738007	+
ENSG00000262209	1.8386	5.43145	3.09e-10	3.54e-09	56102	PCDHGB3	5	140749831	140892546	+
ENSG00000142208	1.10615	6.27843	2.96e-10	3.42e-09	207	AKT1	14	105235686	105262088	-
ENSG00000135912	-1.17744	4.96993	3.22e-10	3.66e-09	9654	TTLL4	2	219575568	219620139	+
ENSG00000151276	-1.61602	5.68075	3.18e-10	3.62e-09	9223	MAGI1	3	65342053	66024509	-
ENSG00000162706	3.40406	4.43101	3.5e-10	3.9e-09	57863	CADM3	1	159141399	159173103	+
ENSG00000096968	1.80401	3.67856	3.66e-10	4.04e-09	3717	JAK2	9	4985033	5128183	+
ENSG00000172493	-1.90566	5.91685	3.13e-10	3.59e-09	4299	AFF1	4	87856154	88062206	+
ENSG00000015171	1.44103	6.08913	3.05e-10	3.5e-09	10771	ZMYND11	10	180405	300577	+
ENSG00000153015	-1.25929	4.9694	3.3e-10	3.73e-09	10283	CWC27	5	64064757	64314418	+
ENSG00000111348	5.40756	1.47923	4.39e-10	4.64e-09	397	ARHGDIB	12	15094951	15114662	-
ENSG00000164654	-1.12602	5.165	3.28e-10	3.71e-09	54468	MIOS	7	7606503	7648560	+
ENSG00000224411	-1.66306	5.39368	3.25e-10	3.68e-09		RP11-1033A18.1	11	27910385	27912580	-
ENSG00000110169	4.16808	0.583314	4.09e-10	4.4e-09	3263	HPX	11	6452279	6463847	-
ENSG00000225614	3.06649	2.29279	4.4e-10	4.65e-09	84627	ZNF469	16	88493879	88507165	+
ENSG00000152404	-1.24446	4.59665	3.48e-10	3.9e-09	143884	CWF19L2	11	107197071	107328572	-
ENSG00000167513	-2.98777	3.97837	4.04e-10	4.36e-09	81620	CDT1	16	88869621	88875666	+
ENSG00000171132	2.58172	2.45722	4.42e-10	4.66e-09	5581	PRKCE	2	45878484	46415129	+
ENSG00000159720	1.41376	5.10343	3.21e-10	3.65e-09	9114	ATP6V0D1	16	67471917	67515140	-
ENSG00000243646	2.49483	2.92756	4.2e-10	4.48e-09	3588	IL10RB	21	34638663	34669539	+
ENSG00000177855	-1.34883	4.48036	3.53e-10	3.93e-09		AC074182.1	2	184472170	184472847	-
ENSG00000100479	-2.28253	3.54156	4.14e-10	4.44e-09	5427	POLE2	14	50110273	50155140	-
ENSG00000164307	1.99501	5.86866	3.15e-10	3.6e-09	51752	ERAP1	5	96096521	96143803	-
ENSG00000197744	-2.19228	6.65026	3.17e-10	3.62e-09		PTMAP2	5	118309491	118309817	+
ENSG00000183044	2.01194	4.52235	3.56e-10	3.95e-09	18	ABAT	16	8768422	8878432	+
ENSG00000183628	-1.97271	2.86099	4.42e-10	4.66e-09	8214	DGCR6	22	18893541	18901751	+
ENSG00000168395	-1.28516	4.70905	3.55e-10	3.95e-09	84289	ING5	2	242641450	242668893	+
ENSG00000127990	1.38484	4.67022	3.4e-10	3.82e-09	8910	SGCE	7	94214542	94285521	-
ENSG00000165661	-1.20347	4.7478	3.51e-10	3.91e-09	169714	QSOX2	9	139098179	139137687	-
ENSG00000100078	-5.07051	1.36939	2.85e-10	3.32e-09	50487	PLA2G3	22	31530795	31536593	-
ENSG00000060762	2.08052	2.82523	4.22e-10	4.49e-09	51660	MPC1	6	166778407	166796486	-
ENSG00000163535	-1.96356	5.08737	3.56e-10	3.95e-09	151246	SGOL2	2	201374731	201448505	+
ENSG00000213024	-1.36713	5.85758	3.29e-10	3.72e-09	23636	NUP62	19	50410086	50432786	-
ENSG00000183431	-1.12949	6.28292	3.22e-10	3.66e-09	10946	SF3A3	1	38422647	38456593	-
ENSG00000013810	-2.53054	4.87773	3.76e-10	4.13e-09	10460	TACC3	4	1723227	1746898	+
ENSG00000205639	-2.7019	2.46937	4.88e-10	5.05e-09	388931	MFSD2B	2	24232951	24286191	+
ENSG00000185252	-1.53612	4.80321	3.63e-10	4.01e-09	7625	ZNF74	22	20748405	20762745	+
ENSG00000185760	3.95969	1.67147	4.88e-10	5.05e-09	56479	KCNQ5	6	73331520	73908574	+
ENSG00000173757	-1.09816	5.51447	3.38e-10	3.8e-09	6777	STAT5B	17	40351186	40428725	-
ENSG00000188647	-1.80195	7.83033	3.19e-10	3.63e-09	375743	PTAR1	9	72324438	72374875	-
ENSG00000177951	1.41327	4.71963	3.4e-10	3.82e-09	51272	BET1L	11	167784	207428	-
ENSG00000050165	1.87116	5.08438	3.39e-10	3.81e-09	27122	DKK3	11	11984653	12031316	-
ENSG00000076356	3.35334	4.68761	3.61e-10	4e-09	5362	PLXNA2	1	208195587	208417665	-
ENSG00000187147	-1.11687	5.48645	3.4e-10	3.82e-09	55182	RNF220	1	44870866	45117396	+
ENSG00000253731	1.8493	5.42715	3.4e-10	3.82e-09	56109	PCDHGA6	5	140753651	140892546	+
ENSG00000132170	5.40146	0.324844	3.25e-10	3.69e-09	5468	PPARG	3	12328867	12475855	+
ENSG00000212768	-1.69536	5.0711	3.56e-10	3.95e-09		AC114546.1	15	35270552	35272268	+
ENSG00000101391	-1.39084	4.12161	3.9e-10	4.25e-09	51654	CDK5RAP1	20	31946645	31989367	-
ENSG00000228623	-2.34022	3.17476	4.46e-10	4.7e-09		ZNF883	9	115759495	115774507	-
ENSG00000117691	1.3601	3.65126	3.88e-10	4.23e-09	29937	NENF	1	212606229	212619714	+
ENSG00000170515	-1.24132	6.08905	3.34e-10	3.77e-09	5036	PA2G4	12	56498103	56507691	+
ENSG00000155961	-2.63595	3.04459	4.93e-10	5.08e-09	116442	RAB39B	X	154487526	154493874	-
ENSG00000250786	2.21163	3.55904	4.13e-10	4.44e-09	100505806	CTD-2001E22.2	5	9546312	9550721	+
ENSG00000166963	2.84279	4.94729	3.67e-10	4.05e-09	4130	MAP1A	15	43803156	43823818	+
ENSG00000135298	2.99295	2.08426	5.08e-10	5.2e-09	577	BAI3	6	69345259	70099403	+
ENSG00000121039	2.76762	4.62756	3.72e-10	4.1e-09	157506	RDH10	8	74206847	74237516	+
ENSG00000054983	1.46281	5.11781	3.47e-10	3.89e-09	2581	GALC	14	88304164	88460009	-
ENSG00000160310	1.10718	5.86286	3.38e-10	3.8e-09	3275	PRMT2	21	48055079	48085036	+
ENSG00000144893	-1.99856	4.78112	3.89e-10	4.24e-09	116931	MED12L	3	150803484	151154860	+
ENSG00000137713	-1.38497	5.79086	3.45e-10	3.87e-09	5519	PPP2R1B	11	111597632	111637151	-
ENSG00000223911	2.89981	1.58018	5.07e-10	5.18e-09		AC009480.3	2	148656970	148660525	-
ENSG00000177606	1.54939	5.13578	3.48e-10	3.9e-09	3725	JUN	1	59246465	59249785	-
ENSG00000253873	1.79665	5.16017	3.57e-10	3.96e-09	5098	PCDHGA11	5	140800762	140891835	+
ENSG00000142731	-2.27906	5.02074	3.85e-10	4.21e-09	10733	PLK4	4	128802016	128820350	+
ENSG00000111300	-1.27241	5.79061	3.5e-10	3.9e-09	80018	NAA25	12	112464500	112546826	-
ENSG00000140876	-1.8008	2.38091	4.98e-10	5.12e-09	283927	NUDT7	16	77756411	77776157	+
ENSG00000234518	-1.45357	5.08274	3.7e-10	4.08e-09		PTGES3P1	1	89569968	89570450	-
ENSG00000148840	-1.35654	5.40808	3.59e-10	3.97e-09	23082	PPRC1	10	103892787	103910082	+
ENSG00000180035	-1.30013	4.80236	3.93e-10	4.27e-09	197407	ZNF48	16	30389427	30411429	+
ENSG00000175105	1.89132	4.38144	3.86e-10	4.21e-09	55279	ZNF654	3	88188254	88193815	+
ENSG00000111247	-2.38665	4.47591	4.19e-10	4.48e-09	10635	RAD51AP1	12	4647950	4669214	+
ENSG00000031081	2.66917	3.6216	4.26e-10	4.53e-09	57514	ARHGAP31	3	119013220	119139561	+
ENSG00000125841	1.67084	4.11278	3.98e-10	4.31e-09	80023	NRSN2	20	327527	335512	+
ENSG00000125447	-1.20186	4.754	3.85e-10	4.21e-09	23163	GGA3	17	73232694	73258444	-
ENSG00000111077	2.77152	3.10272	4.55e-10	4.77e-09	23371	TENC1	12	53440753	53458156	+
ENSG00000196456	-1.51011	3.90235	4.33e-10	4.6e-09	285971	ZNF775	7	150065879	150109558	+
ENSG00000183826	1.52454	3.6872	4.29e-10	4.55e-09	114781	BTBD9	6	38136227	38607924	-
ENSG00000171522	4.03632	1.4471	5.35e-10	5.41e-09	5734	PTGER4	5	40679600	40693837	+
ENSG00000146247	-1.34409	6.94853	3.51e-10	3.92e-09	55023	PHIP	6	79650263	79787953	-
ENSG00000106125	1.60688	2.49061	4.88e-10	5.05e-09	84182	FAM188B	7	30811033	30932002	+
ENSG00000103544	-0.952933	5.88855	3.59e-10	3.98e-09	57020	C16orf62	16	19566562	19718115	+
ENSG00000100796	-1.31992	6.48233	3.55e-10	3.95e-09	55671	SMEK1	14	91923955	91976898	-
ENSG00000196981	1.43315	3.44278	4.38e-10	4.63e-09	54554	WDR5B	3	122130715	122134882	-
ENSG00000256771	-1.91354	4.98966	4e-10	4.33e-09	56242	ZNF253	19	19976695	20005483	+
ENSG00000067798	3.64874	3.63719	4.94e-10	5.09e-09	89795	NAV3	12	78224685	78606790	+
ENSG00000145020	-2.17577	3.6318	4.62e-10	4.83e-09	275	AMT	3	49454211	49460186	-
ENSG00000198853	2.16195	4.14873	4.16e-10	4.46e-09	9853	RUSC2	9	35490124	35561895	+
ENSG00000172081	1.7515	2.94681	4.79e-10	4.98e-09	126308	MOB3A	19	2071037	2096672	-
ENSG00000129195	-2.96444	4.40682	4.54e-10	4.77e-09	54478	FAM64A	17	6347735	6354789	+
ENSG00000159079	-1.33411	4.95318	3.95e-10	4.29e-09	56683	C21orf59	21	33964389	33985176	-
ENSG00000128203	-2.32176	2.76039	5.43e-10	5.47e-09	57168	ASPHD2	22	26825239	26840981	+
ENSG00000130158	-1.23405	4.31758	4.15e-10	4.45e-09	57572	DOCK6	19	11309971	11373157	-
ENSG00000062822	-2.16196	5.17492	4.04e-10	4.36e-09	5424	POLD1	19	50887593	50921270	+
ENSG00000224668	-1.55581	4.55675	4.16e-10	4.45e-09		IPO8P1	1	211032519	211035627	-
ENSG00000126524	1.71887	5.12486	3.78e-10	4.15e-09	51119	SBDS	7	66452664	66460635	-
ENSG00000078808	1.31964	5.51018	3.71e-10	4.08e-09	51150	SDF4	1	1152288	1167411	-
ENSG00000188452	3.66048	1.55762	5.55e-10	5.56e-09	375298	CERKL	2	182401403	182545392	-
ENSG00000166734	1.67433	6.46271	3.64e-10	4.02e-09	113201	CASC4	15	44580927	44707956	+
ENSG00000155984	1.86089	2.87279	4.8e-10	4.99e-09	84548	TMEM185A	X	148678216	148713568	-
ENSG00000262576	1.82989	5.43734	3.82e-10	4.19e-09	56111	PCDHGA4	5	140734768	140892546	+
ENSG00000120992	-1.69331	6.2345	3.73e-10	4.1e-09	10434	LYPLA1	8	54958938	55014577	-
ENSG00000135596	-1.65657	5.2645	4.03e-10	4.36e-09	64780	MICAL1	6	109765265	109787171	-
ENSG00000168792	2.56231	1.89731	5.55e-10	5.56e-09	116236	ABHD15	17	27887565	27894155	-
ENSG00000134532	2.8391	3.65736	4.81e-10	4.99e-09	6660	SOX5	12	23682440	24103966	-
ENSG00000073849	-2.44874	5.54219	4.05e-10	4.37e-09	6480	ST6GAL1	3	186648274	186796341	+
ENSG00000222009	4.02649	0.694527	5.09e-10	5.21e-09	149478	BTBD19	1	45274154	45281257	+
ENSG00000144218	4.63035	2.11054	5.61e-10	5.61e-09	3899	AFF3	2	100163718	100759201	-
ENSG00000104738	-2.4933	7.38521	3.79e-10	4.15e-09	4173	MCM4	8	48872745	48890720	+
ENSG00000156925	-6.24536	4.24714	5.78e-10	5.74e-09	7547	ZIC3	X	136648301	136659850	+
ENSG00000175229	-3.63826	1.7638	5.36e-10	5.42e-09	89792	GAL3ST3	11	65809423	65816651	-
ENSG00000131981	3.16647	3.27584	5.02e-10	5.15e-09	3958	LGALS3	14	55590828	55612126	+
ENSG00000170113	-1.52183	5.25403	4.18e-10	4.47e-09	123606	NIPA1	15	23043277	23100005	-
ENSG00000133789	-1.39095	5.44953	4e-10	4.33e-09	23075	SWAP70	11	9685624	9774538	+
ENSG00000188290	2.57226	1.581	5.86e-10	5.8e-09	57801	HES4	1	934342	935552	-
ENSG00000254154	1.72269	2.14608	5.3e-10	5.37e-09		SEC16B	1	177897923	178007142	-
ENSG00000132646	-1.76218	6.69447	3.85e-10	4.21e-09	5111	PCNA	20	5095599	5107272	-
ENSG00000162139	-1.59512	3.52281	4.94e-10	5.09e-09	10825	NEU3	11	74699179	74729938	+
ENSG00000112312	-1.73952	4.42616	4.5e-10	4.73e-09	51053	GMNN	6	24775159	24786327	+
ENSG00000196502	2.09357	2.56857	5.24e-10	5.33e-09	6817	SULT1A1	16	28616903	28634946	-
ENSG00000079691	-1.63669	5.25722	4.16e-10	4.45e-09	55604	LRRC16A	6	25279306	25620758	+
ENSG00000134686	1.78974	5.05562	4.21e-10	4.49e-09	1912	PHC2	1	33789224	33896653	-
ENSG00000204967	1.21013	5.54296	3.97e-10	4.3e-09	56144	PCDHA4	5	140186659	140391929	+
ENSG00000065621	-2.87971	1.41289	5.78e-10	5.74e-09	119391	GSTO2	10	106028631	106059616	+
ENSG00000154473	-1.0269	6.62221	3.9e-10	4.25e-09	9184	BUB3	10	124913793	124924886	+
ENSG00000258092	-1.91077	4.31464	4.6e-10	4.81e-09		RP4-816N1.7	12	2906302	2913104	-
ENSG00000170412	2.3818	4.307	4.24e-10	4.52e-09	55890	GPRC5C	17	72420990	72447792	+
ENSG00000123908	-1.87764	5.19788	4.28e-10	4.55e-09	27161	EIF2C2	8	141541264	141645718	-
ENSG00000160271	1.32677	5.21811	4.08e-10	4.4e-09	5900	RALGDS	9	135973107	136039301	-
ENSG00000259741	1.41998	5.07551	4.12e-10	4.43e-09	10771	AL589988.1	10	225953	295049	+
ENSG00000106069	2.5664	3.2304	5.03e-10	5.16e-09	1124	CHN2	7	29161956	29553944	+
ENSG00000006744	-1.49156	5.67621	4.08e-10	4.4e-09	60528	ELAC2	17	12895708	12921504	-
ENSG00000231878	-1.64259	4.41159	4.58e-10	4.8e-09		SNRPFP1	20	48346128	48346379	-
ENSG00000088836	-4.0449	1.08656	5.12e-10	5.23e-09	83959	SLC4A11	20	3208063	3219887	-
ENSG00000102034	3.05173	2.34259	5.55e-10	5.56e-09	2000	ELF4	X	129198849	129244691	-
ENSG00000255192	-6.01559	1.11371	4.34e-10	4.6e-09		NANOGP8	15	35376394	35377311	-
ENSG00000096384	-1.20457	10.4665	3.95e-10	4.29e-09	3326	HSP90AB1	6	44214824	44221620	+
ENSG00000170468	-1.37369	3.57595	4.94e-10	5.09e-09		AC005280.1	14	73957644	73960105	+
ENSG00000110400	-2.42594	5.13883	4.55e-10	4.77e-09	5818	PVRL1	11	119494120	119599794	-
ENSG00000077942	2.44283	6.82472	3.94e-10	4.28e-09	2192	FBLN1	22	45898118	45997015	+
ENSG00000182667	1.82964	3.73229	4.93e-10	5.08e-09	50863	NTM	11	131240373	132206716	+
ENSG00000133226	-1.38652	5.80884	4.12e-10	4.43e-09	10250	SRRM1	1	24958207	24999758	+
ENSG00000255242	-1.3728	3.57529	5e-10	5.13e-09		C14orf169	14	73957669	73960096	+
ENSG00000112175	4.35115	2.55311	6.19e-10	6.05e-09	653	BMP5	6	55618443	55740362	-
ENSG00000258734	2.455	2.52461	5.67e-10	5.65e-09		RP11-112J1.3	14	59294400	59294894	-
ENSG00000224861	-1.06901	6.01625	4.09e-10	4.41e-09		YBX1P1	14	66479548	66480507	-
ENSG00000165392	-1.26522	5.26877	4.28e-10	4.55e-09	7486	WRN	8	30891317	31031285	+
ENSG00000198182	-1.59685	4.2255	4.92e-10	5.08e-09	84775	ZNF607	19	38180785	38210691	-
ENSG00000183160	6.66701	2.40277	5.56e-10	5.57e-09	338773	TMEM119	12	108983622	108992096	-
ENSG00000122824	-1.71218	3.6369	5.33e-10	5.4e-09	170685	NUDT10	X	51075083	51080377	+
ENSG00000234558	-1.37494	4.47046	4.66e-10	4.86e-09		API5P1	X	115238174	115239683	-
ENSG00000213699	1.56492	4.53024	4.36e-10	4.61e-09	54978	C2orf18	2	26987152	27004099	+
ENSG00000164087	-2.0075	3.5494	5.38e-10	5.43e-09	25886	POC1A	3	52109269	52188706	-
ENSG00000100605	-1.47746	4.97259	4.46e-10	4.69e-09	3705	ITPK1	14	93403259	93582665	-
ENSG00000185238	-1.33024	4.4447	4.66e-10	4.86e-09	10196	PRMT3	11	20409076	20530840	+
ENSG00000226535	-1.97219	3.70335	5.23e-10	5.32e-09		RP11-417L14.1	9	109931850	109933429	-
ENSG00000254528	1.82912	4.53392	4.56e-10	4.77e-09		RP11-728F11.4	11	117704434	117709522	+
ENSG00000115541	-1.79314	5.64935	4.3e-10	4.56e-09	3336	HSPE1	2	198364718	198368181	+
ENSG00000125850	-1.69303	2.81326	5.76e-10	5.72e-09	58495	OVOL2	20	17937623	18039832	-
[truncated: 13,025 more rows]
