# Supplementary material for: Human iPSC-Derived Cerebellar Neurons from a Patient with Ataxia-Telangiectasia Reveal Disrupted Gene Regulatory Networks
Source: Front Cell Neurosci. 2017 Oct 13;11:321. doi: 10.3389/fncel.2017.00321 (PMC5645492; doi:10.3389/fncel.2017.00321)
Supplement: Supplementary file 4 [file Table_4.XLSX]

## Sheet: Supplementary table 3 - toptabl
	logFC	AveExpr	P.Value	adj.P.Val	Entrez_ID	Symbol	Chromosome	Start	End	Strand
ENSG00000174136	2.60845	5.12918	5.56e-13	6.59e-09	285704	RGMB	5	98104354	98134347	+
ENSG00000154856	3.35978	3.14582	9.8e-13	6.59e-09	147495	APCDD1	18	10454625	10488698	+
ENSG00000137285	2.70808	6.93206	1.25e-12	6.59e-09	347733	TUBB2B	6	3224517	3231964	-
ENSG00000151320	2.44631	2.97023	1.35e-12	6.59e-09	9472	AKAP6	14	32798479	33300567	+
ENSG00000166206	2.47434	6.05772	1.59e-12	6.59e-09	2562	GABRB3	15	26788693	27184686	-
ENSG00000153253	3.54997	1.4332	2.11e-12	7.26e-09	6328	SCN3A	2	165944032	166060577	-
ENSG00000118785	-3.13217	3.25978	3.55e-12	1.03e-08	6696	SPP1	4	88896819	88904562	+
ENSG00000124406	1.86142	5.1939	6.46e-12	1.03e-08	10396	ATP8A1	4	42410390	42659122	-
ENSG00000018189	1.91807	5.4443	6.39e-12	1.03e-08	22902	RUFY3	4	71569921	71673032	+
ENSG00000179314	3.27205	4.62374	5.89e-12	1.03e-08	23302	WSCD1	17	5675554	6027747	+
ENSG00000152268	-1.69381	6.67389	6.53e-12	1.03e-08	10418	SPON1	11	13983914	14289646	+
ENSG00000104290	1.95664	6.93528	6.99e-12	1.03e-08	7976	FZD3	8	28351729	28431775	+
ENSG00000050030	2.64088	2.6598	7.97e-12	1.03e-08	340533	KIAA2022	X	73952684	74145320	-
ENSG00000101955	-1.9237	4.50264	1.04e-11	1.26e-08	8406	SRPX	X	38008589	38080696	-
ENSG00000184613	2.28785	5.85139	1.15e-11	1.27e-08	4753	NELL2	12	44902058	45315631	-
ENSG00000213058	-2.90935	3.95148	1.21e-11	1.27e-08		RP4-765C7.2	1	178380751	178381107	+
ENSG00000148798	3.69911	4.34724	1.43e-11	1.28e-08	9118	INA	10	105036920	105050108	+
ENSG00000075340	2.39556	5.59461	1.49e-11	1.28e-08	119	ADD2	2	70834750	70995357	-
ENSG00000078549	4.56746	3.68785	7.85e-12	1.03e-08	117	ADCYAP1R1	7	31092076	31151089	+
ENSG00000229807	9.04254	4.46134	4.64e-12	1.03e-08	7503	XIST	X	73040486	73072588	-
ENSG00000165323	1.91702	7.47788	1.55e-11	1.28e-08	120114	FAT3	11	92085262	92629618	+
ENSG00000119938	-2.26311	2.50033	1.65e-11	1.31e-08	5507	PPP1R3C	10	93388199	93392811	-
ENSG00000113209	-3.43465	1.89039	1.29e-11	1.27e-08	26167	PCDHB5	5	140514800	140517703	+
ENSG00000149311	-1.67302	6.88181	1.94e-11	1.49e-08	472	ATM	11	108093211	108239829	+
ENSG00000171466	-2.93207	4.47405	2.23e-11	1.64e-08	54811	ZNF562	19	9759330	9785776	-
ENSG00000118432	2.21745	2.97779	2.48e-11	1.72e-08	1268	CNR1	6	88849583	88876078	-
ENSG00000113532	2.43064	1.99434	2.5e-11	1.72e-08	7903	ST8SIA4	5	100145357	100238970	-
ENSG00000104435	2.67084	3.96763	3.03e-11	1.95e-08	11075	STMN2	8	80523049	80578397	+
ENSG00000176595	1.70161	4.22841	4.04e-11	2.46e-08	9920	KBTBD11	8	1922044	1955102	+
ENSG00000075461	2.65419	2.25953	4.04e-11	2.46e-08	27092	CACNG4	17	64961026	65029514	+
ENSG00000053438	5.47997	1.89531	2.76e-11	1.84e-08	4826	NNAT	20	36149617	36152092	+
ENSG00000137968	3.08196	3.01614	4.3e-11	2.54e-08	204962	SLC44A5	1	75667816	76076801	-
ENSG00000106004	3.60764	1.43451	4.96e-11	2.78e-08	3202	HOXA5	7	27180671	27183287	-
ENSG00000172201	1.37961	5.91867	4.97e-11	2.78e-08	3400	ID4	6	19837617	19840915	+
ENSG00000112139	3.11753	2.48651	5.48e-11	2.98e-08	266727	MDGA1	6	37598455	37667082	-
ENSG00000107105	3.15269	4.44243	5.76e-11	3.05e-08	1993	ELAVL2	9	23690102	23826335	-
ENSG00000055163	1.82387	5.3918	6.28e-11	3.16e-08	26999	CYFIP2	5	156693089	156822606	+
ENSG00000160844	2.45437	2.94979	7.08e-11	3.48e-08	352954	GATS	7	99798283	99869855	-
ENSG00000239521	2.20868	3.64002	7.54e-11	3.62e-08	352954	GATS	7	99798276	99869837	-
ENSG00000129824	-9.68426	3.38911	4.55e-12	1.03e-08	6192	RPS4Y1	Y	2709527	2734997	+
ENSG00000183878	-5.14603	2.78088	5.91e-11	3.05e-08	7404	UTY	Y	15360259	15592553	-
ENSG00000108830	3.23586	4.85167	1.02e-10	4.72e-08	8153	RND2	17	41177258	41184057	+
ENSG00000240694	1.66504	3.81146	1.06e-10	4.74e-08	10687	PNMA2	8	26362217	26371608	-
ENSG00000176971	-2.58582	2.83134	1.08e-10	4.74e-08	387758	FIBIN	11	27015628	27018630	+
ENSG00000165246	-7.44671	2.25853	1.24e-11	1.27e-08	22829	NLGN4Y	Y	16634518	16957530	+
ENSG00000258947	1.6588	6.43067	1.2e-10	5.07e-08	10381	TUBB3	16	89987800	90005169	+
ENSG00000067113	-1.14512	5.54209	1.27e-10	5.25e-08	8611	PPAP2A	5	54720682	54830878	-
ENSG00000116016	-1.59603	4.23332	1.75e-10	6.97e-08	2034	EPAS1	2	46520806	46613836	+
ENSG00000128849	-1.76614	6.35688	1.82e-10	7.08e-08	84952	CGNL1	15	57668165	57842925	+
ENSG00000117016	2.20392	5.13724	2.09e-10	7.7e-08	9783	RIMS3	1	41086351	41131329	-
ENSG00000146242	2.30162	5.13489	1.98e-10	7.49e-08	7162	TPBG	6	83072923	83080545	+
ENSG00000159784	2.69098	4.04897	2.43e-10	8.36e-08	9715	FAM131B	7	143050493	143059863	-
ENSG00000172020	2.55522	5.05594	2.2e-10	7.98e-08	2596	GAP43	3	115342171	115440337	+
ENSG00000125247	1.43104	5.18443	2.25e-10	8.03e-08	84899	TMTC4	13	101256181	101327347	-
ENSG00000068615	2.9677	2.54924	2.57e-10	8.7e-08	65055	REEP1	2	86441116	86565206	-
ENSG00000146833	-5.47177	1.32216	1.03e-10	4.72e-08	89122	TRIM4	7	99474581	99517223	-
ENSG00000198211	1.61234	6.43121	2.32e-10	8.11e-08	10381	TUBB3	16	89985573	90002500	+
ENSG00000171533	3.70884	3.21992	2.97e-10	9.3e-08	4135	MAP6	11	75297963	75380165	-
ENSG00000066923	2.17614	3.75799	3.24e-10	9.85e-08	10734	STAG3	7	99775186	99819111	+
ENSG00000148123	3.46017	1.67406	2.63e-10	8.75e-08	54886	RP11-35N6.1	9	103790991	104087417	+
ENSG00000137267	1.41393	6.10957	2.87e-10	9.26e-08	7280	TUBB2A	6	3153903	3157760	-
ENSG00000159173	-1.86016	2.20842	3.29e-10	9.85e-08	7135	TNNI1	1	201373625	201398994	-
ENSG00000176887	1.76657	7.11573	2.96e-10	9.3e-08	6664	SOX11	2	5832799	5841516	+
ENSG00000251349	2.19881	6.32958	3.14e-10	9.67e-08	100526694	MSANTD3-TMEFF1	9	103204553	103339918	+
ENSG00000164330	2.40551	1.37117	3.66e-10	1.04e-07	1879	EBF1	5	158122928	158526769	-
ENSG00000206052	1.34227	2.72628	3.5e-10	1.02e-07	220164	DOK6	18	67068291	67516323	+
ENSG00000116675	1.48671	3.61375	3.61e-10	1.04e-07	9829	DNAJC6	1	65713902	65881552	+
ENSG00000171316	1.50896	6.78289	3.49e-10	1.02e-07	55636	CHD7	8	61591337	61779465	+
ENSG00000088538	1.91492	3.98347	4.37e-10	1.15e-07	1795	DOCK3	3	50712672	51421329	+
ENSG00000241697	2.21168	6.36479	3.81e-10	1.06e-07	8577	TMEFF1	9	103204560	103339918	+
ENSG00000084628	3.07384	3.74883	4.17e-10	1.13e-07	79570	NKAIN1	1	31652592	31712401	-
ENSG00000105409	3.13315	3.25587	4.41e-10	1.15e-07	478	ATP1A3	19	42470734	42498384	-
ENSG00000157193	1.89647	4.78455	4.56e-10	1.18e-07	7804	LRP8	1	53711217	53793742	-
ENSG00000130600	7.39236	4.0368	4.64e-10	1.18e-07	100033819	H19	11	2016406	2022700	-
ENSG00000250616	3.57883	1.84301	5.06e-10	1.23e-07		RP11-455F5.3	16	30107751	30115437	+
ENSG00000110080	-1.33463	3.5214	4.9e-10	1.22e-07	6484	ST3GAL4	11	126225535	126310239	+
ENSG00000123191	-1.07607	5.61999	4.34e-10	1.15e-07	540	ATP7B	13	52506809	52585630	-
ENSG00000132639	2.30667	1.55786	5.24e-10	1.23e-07	6616	SNAP25	20	10199478	10288066	+
ENSG00000128594	2.40863	3.5477	5.64e-10	1.27e-07	64101	LRRC4	7	127667124	127672160	-
ENSG00000167972	2.44447	3.31472	5.84e-10	1.28e-07	21	ABCA3	16	2325882	2390747	-
ENSG00000162188	3.03234	1.45559	5.25e-10	1.23e-07	2785	GNG3	11	62475130	62476673	+
ENSG00000100678	2.88249	0.564637	5.41e-10	1.24e-07	6547	SLC8A3	14	70510934	70655787	-
ENSG00000163449	2.83304	2.12376	5.76e-10	1.28e-07	92691	TMEM169	2	216946589	216967506	+
ENSG00000136235	-1.93153	2.97448	5.24e-10	1.23e-07	10457	GPNMB	7	23275586	23314727	+
ENSG00000110076	2.53649	2.20407	6.56e-10	1.29e-07	9379	NRXN2	11	64373646	64490660	-
ENSG00000106701	2.08569	3.77678	6.43e-10	1.29e-07	83856	FSD1L	9	108210077	108314714	+
ENSG00000148180	-1.10688	6.36458	5.35e-10	1.24e-07	2934	GSN	9	123970075	124095121	+
ENSG00000197653	-2.1057	2.54495	6.4e-10	1.29e-07	196385	DNAH10	12	124247042	124420753	+
ENSG00000103034	2.02235	4.56185	6.28e-10	1.29e-07	65009	NDRG4	16	58496750	58547532	+
ENSG00000118473	3.21402	1.03857	6.46e-10	1.29e-07	84251	SGIP1	1	66999066	67213982	+
ENSG00000131437	1.15608	4.77085	6.03e-10	1.29e-07	11127	KIF3A	5	132028368	132073330	-
ENSG00000012817	-8.39556	1.53668	1.42e-11	1.28e-08	8284	KDM5D	Y	21865751	21906825	-
ENSG00000163132	2.06814	3.49356	6.43e-10	1.29e-07	4487	MSX1	4	4861393	4865663	+
ENSG00000136040	2.25026	3.32508	7.44e-10	1.41e-07	10154	PLXNC1	12	94542499	94701451	+
ENSG00000251204	1.88328	2.527	7.64e-10	1.42e-07		CTC-278L1.1	5	105751277	105752942	-
ENSG00000165566	2.95967	2.7274	7.7e-10	1.42e-07	219287	FAM123A	13	25735822	25746426	-
ENSG00000132718	1.74983	4.23748	6.49e-10	1.29e-07	23208	SYT11	1	155829300	155854990	+
ENSG00000124126	1.85813	4.73988	7.27e-10	1.39e-07	57580	PREX1	20	47240790	47444420	-
ENSG00000072832	2.30474	6.11941	6.48e-10	1.29e-07	1400	CRMP1	4	5749811	5894785	-
ENSG00000101098	1.82956	4.46419	7.99e-10	1.42e-07	140730	RIMS4	20	43380449	43438979	-
ENSG00000132821	3.05923	1.32405	7.81e-10	1.42e-07	128434	VSTM2L	20	36531499	36573752	+
ENSG00000205269	1.76811	4.27324	7.56e-10	1.42e-07	100113407	TMEM170B	6	11537938	11583757	+
ENSG00000087086	-1.3398	9.52966	6.62e-10	1.29e-07	2512	FTL	19	49468566	49470135	+
ENSG00000267267	3.72362	2.52432	5.06e-10	1.23e-07		RND2	17	41181274	41184051	+
ENSG00000084731	1.38303	5.20256	7.76e-10	1.42e-07	3797	KIF3C	2	26149471	26205618	-
ENSG00000167552	1.38548	8.59181	6.94e-10	1.34e-07	7846	TUBA1A	12	49578579	49583107	-
ENSG00000198910	2.44395	3.65839	9.34e-10	1.6e-07	3897	L1CAM	X	153126969	153174677	-
ENSG00000172159	2.55762	1.16984	8.52e-10	1.49e-07	257019	FRMD3	9	85857905	86153461	-
ENSG00000255571	4.09146	-0.16241	3.91e-10	1.08e-07	254559	CTD-2335A18.1	15	89904810	89939471	+
ENSG00000106278	3.06794	6.24391	9.52e-10	1.6e-07	5803	PTPRZ1	7	121513143	121702090	+
ENSG00000225783	3.34639	6.1144	9.34e-10	1.6e-07	440823	MIAT	22	27042392	27072438	+
ENSG00000189367	3.23757	3.85893	9.97e-10	1.65e-07	9729	KIAA0408	6	127761488	127780536	-
ENSG00000214338	3.23454	4.65369	9.49e-10	1.6e-07	387104	SOGA3	6	127759551	127840500	-
ENSG00000141756	-1.1048	7.64054	7.99e-10	1.42e-07	60681	FKBP10	17	39968932	39979465	+
ENSG00000186487	4.06827	-0.4553	8.42e-10	1.49e-07	23040	MYT1L	2	1792885	2335032	-
ENSG00000240342	-1.01131	7.61146	8.75e-10	1.52e-07		RPS2P5	12	118683877	118684807	+
ENSG00000114374	-7.94117	2.42271	1.99e-10	7.49e-08	8287	USP9Y	Y	14813160	14972764	+
ENSG00000255330	3.25114	4.62148	1.09e-09	1.75e-07	387104	RP3-403A15.5	6	127759551	127840146	-
ENSG00000034053	2.05135	4.54487	1.07e-09	1.74e-07	321	APBA2	15	29129629	29410518	+
ENSG00000139767	4.46341	1.2909	5.5e-10	1.25e-07	84530	SRRM4	12	119419300	119600856	+
ENSG00000168243	2.88395	3.54088	1.25e-09	1.98e-07	2786	GNG4	1	235710987	235814054	-
ENSG00000167637	-4.10275	1.54814	5.98e-10	1.29e-07	284349	ZNF283	19	44331444	44353307	+
ENSG00000164106	-1.51875	2.2321	1.02e-09	1.67e-07	11341	SCRG1	4	174309299	174327531	-
ENSG00000067048	-8.91958	3.28396	4.91e-10	1.22e-07	8653	DDX3Y	Y	15016019	15032390	+
ENSG00000120875	2.2603	4.20369	1.2e-09	1.93e-07	1846	DUSP4	8	29190581	29208185	-
ENSG00000110436	4.10997	2.69969	1.38e-09	2.12e-07	6506	SLC1A2	11	35272753	35441610	-
ENSG00000128652	3.49212	1.31062	1.4e-09	2.14e-07	3232	HOXD3	2	177001340	177039577	+
ENSG00000176749	3.38527	3.74647	1.45e-09	2.18e-07	8851	CDK5R1	17	30813637	30818274	+
ENSG00000018236	2.30694	4.57462	1.28e-09	2e-07	1272	CNTN1	12	41086244	41465772	+
ENSG00000184144	4.53882	1.66914	1.33e-09	2.07e-07	6900	CNTN2	1	205012325	205047627	+
ENSG00000145242	2.1084	0.258834	1.56e-09	2.32e-07	2044	EPHA5	4	66185281	66536213	-
ENSG00000084444	1.83227	4.15033	1.61e-09	2.34e-07	57613	KIAA1467	12	13197218	13295455	+
ENSG00000139737	2.56605	3.8208	1.63e-09	2.34e-07	122060	SLAIN1	13	78272023	78338377	+
ENSG00000163053	2.29018	3.17166	1.68e-09	2.37e-07	151473	SLC16A14	2	230899698	230933715	-
ENSG00000180616	3.66802	1.74349	1.75e-09	2.46e-07	6752	SSTR2	17	71161151	71167185	+
ENSG00000109339	1.80784	3.68327	1.63e-09	2.34e-07	5602	MAPK10	4	86936276	87515284	-
ENSG00000180537	2.811	2.88806	1.85e-09	2.54e-07	221687	RNF182	6	13924677	13980533	+
ENSG00000143324	1.35803	6.69113	1.42e-09	2.15e-07	9213	XPR1	1	180601140	180859387	+
ENSG00000131002	-7.55922	2.03189	2.7e-10	8.84e-08	246126	TXLNG2P	Y	21729199	21768160	+
ENSG00000148541	1.72863	1.43158	1.87e-09	2.55e-07	220965	FAM13C	10	61005890	61122939	-
ENSG00000169860	-1.56109	4.37927	1.66e-09	2.37e-07	5028	P2RY1	3	152552736	152555841	+
ENSG00000237973	-1.96719	5.77696	1.6e-09	2.34e-07		hsa-mir-6723	1	566454	567996	+
ENSG00000164484	-1.20704	4.98711	1.54e-09	2.31e-07	114801	TMEM200A	6	130686879	130764208	+
ENSG00000152503	2.78403	3.72835	2.05e-09	2.69e-07	55521	TRIM36	5	114460459	114516243	-
ENSG00000108960	1.46323	5.25976	1.77e-09	2.47e-07	23531	MMD	17	53469974	53499353	-
ENSG00000146005	3.36305	0.325598	1.27e-09	2e-07	84249	PSD2	5	139175406	139224051	+
ENSG00000049449	-1.30651	6.71128	1.59e-09	2.34e-07	440034	RCN1	11	31833939	32127301	+
ENSG00000130477	2.72235	4.06304	2.06e-09	2.69e-07	23025	UNC13A	19	17712137	17799401	-
ENSG00000151490	2.59343	1.82617	2.09e-09	2.71e-07	5800	PTPRO	12	15475331	15750333	+
ENSG00000197959	1.73179	2.55938	1.95e-09	2.61e-07	26052	DNM3	1	171810621	172387606	+
ENSG00000006128	3.65557	0.522193	1.91e-09	2.57e-07	6863	TAC1	7	97361220	97369784	+
ENSG00000110427	2.64297	2.88596	2.22e-09	2.82e-07	25758	KIAA1549L	11	33563618	33695648	+
ENSG00000133958	3.42874	2.33272	1.88e-09	2.55e-07	57578	UNC79	14	93799565	94174222	+
ENSG00000155980	3.90121	3.64351	2.29e-09	2.87e-07	3798	KIF5A	12	57943781	57980415	+
ENSG00000168398	-1.36688	2.0336	1.98e-09	2.64e-07	624	BDKRB2	14	96671016	96710666	+
ENSG00000254418	-1.41543	2.36197	1.99e-09	2.64e-07		RP11-21L19.1	11	14284392	14295237	-
ENSG00000221923	1.50024	3.52251	2.17e-09	2.78e-07	400713	ZNF880	19	52873170	52889048	+
ENSG00000183166	2.84049	2.74674	2.17e-09	2.78e-07	83698	CALN1	7	71244476	71912148	-
ENSG00000136274	2.14834	2.40745	2.39e-09	2.98e-07	23148	NACAD	7	45120037	45128513	-
ENSG00000170542	-1.71691	6.84943	1.8e-09	2.5e-07	5272	SERPINB9	6	2887500	2903514	-
ENSG00000169258	2.88346	3.0986	2.64e-09	3.19e-07	114787	GPRIN1	5	176022803	176037134	-
ENSG00000136542	-1.20472	2.38077	2.21e-09	2.82e-07	11227	GALNT5	2	158114110	158170723	+
ENSG00000142552	-3.2633	4.09396	2.29e-09	2.87e-07	57333	RCN3	19	50030875	50046889	+
ENSG00000163531	2.6168	3.4626	2.69e-09	3.23e-07	23114	NFASC	1	204797779	204991950	+
ENSG00000144485	3.87043	3.19717	2.85e-09	3.31e-07	55502	HES6	2	239146908	239149303	-
ENSG00000213420	2.71845	4.15395	2.88e-09	3.31e-07	221914	GPC2	7	99767229	99774995	-
ENSG00000167614	2.56803	3.0568	3.08e-09	3.44e-07	57348	TTYH1	19	54926373	54948080	+
ENSG00000002746	3.22433	1.74575	2.89e-09	3.31e-07	23072	HECW1	7	43152198	43602938	+
ENSG00000099282	-1.69464	3.37279	2.75e-09	3.28e-07	23555	TSPAN15	10	71211229	71267425	+
ENSG00000103723	2.63981	2.39334	2.87e-09	3.31e-07	8120	AP3B2	15	83328033	83378666	-
ENSG00000067840	2.31961	5.13032	2.85e-09	3.31e-07	57595	PDZD4	X	153067621	153096020	-
ENSG00000130294	2.04707	6.42805	2.57e-09	3.16e-07	547	KIF1A	2	241653181	241759725	-
ENSG00000143469	2.56503	3.85351	3.27e-09	3.52e-07	255928	SYT14	1	210111538	210337636	+
ENSG00000198780	1.71898	5.71611	2.8e-09	3.31e-07	26049	FAM169A	5	74073399	74162776	-
ENSG00000154917	1.97693	3.11829	3.21e-09	3.48e-07	51560	RAB6B	3	133543083	133614680	-
ENSG00000007944	-0.964798	4.96423	2.63e-09	3.19e-07	29116	MYLIP	6	16129356	16148479	+
ENSG00000056487	3.27903	3.57042	3.4e-09	3.56e-07	100506695	PHF21B	22	45277042	45405880	-
ENSG00000117298	-1.02426	5.65181	2.62e-09	3.19e-07	1889	ECE1	1	21543740	21671997	-
ENSG00000172379	1.6156	4.0178	2.97e-09	3.35e-07	9915	ARNT2	15	80696692	80890278	+
ENSG00000120833	1.81725	4.48089	3.19e-09	3.48e-07	8835	SOCS2	12	93963590	93977263	+
ENSG00000261685	1.74107	2.18279	3.36e-09	3.56e-07		RP11-401P9.4	16	50679720	50683160	+
ENSG00000148948	-1.64327	1.51447	3.4e-09	3.56e-07	57689	LRRC4C	11	40135753	41481323	-
ENSG00000087495	3.65408	0.181701	2.5e-09	3.1e-07	116154	PHACTR3	20	58152564	58422766	+
ENSG00000165118	-7.15692	0.550642	1.2e-10	5.07e-08	84267	C9orf64	9	86553226	86571901	-
ENSG00000105290	1.62509	4.13806	3.1e-09	3.44e-07	333	APLP1	19	36358801	36370693	+
ENSG00000117122	-0.962054	5.40458	2.83e-09	3.31e-07	4237	MFAP2	1	17300997	17307330	-
ENSG00000171033	1.08231	4.97485	2.89e-09	3.31e-07	5569	PKIA	8	79428374	79517502	+
ENSG00000213087	-3.87283	2.41226	3.77e-09	3.85e-07		RP11-613F7.1	6	151546685	151547082	-
ENSG00000162490	4.77568	4.80335	4.04e-09	4.03e-07	100996614	DRAXIN	1	11751786	11785914	+
ENSG00000071575	1.38187	5.67692	3.17e-09	3.48e-07	28951	TRIB2	2	12857015	12882860	+
ENSG00000078295	2.88981	4.16276	4.2e-09	4.16e-07	108	ADCY2	5	7396321	7830194	+
ENSG00000176049	1.59669	4.89393	3.6e-09	3.72e-07	9832	JAKMIP2	5	146967990	147162338	-
ENSG00000125844	-1.20212	7.74679	3.1e-09	3.44e-07	6238	RRBP1	20	17594323	17662940	-
ENSG00000185090	3.07283	2.44362	4.06e-09	4.03e-07	149175	MANEAL	1	38259474	38266809	+
ENSG00000183579	1.40775	4.66537	3.79e-09	3.85e-07	84133	ZNRF3	22	29279580	29453475	+
ENSG00000197457	1.52351	4.53671	3.61e-09	3.72e-07	50861	STMN3	20	62271061	62284780	-
ENSG00000154639	1.33081	7.2143	3.39e-09	3.56e-07	1525	CXADR	21	18884700	18965897	+
ENSG00000003987	1.83093	3.19073	4.64e-09	4.44e-07	9108	MTMR7	8	17155539	17271037	-
ENSG00000214167	2.61138	0.447668	3.93e-09	3.94e-07		AC005544.1	17	65027509	65028198	+
ENSG00000112619	-3.31825	0.319709	2.92e-09	3.32e-07	5961	PRPH2	6	42664340	42690312	-
ENSG00000121440	-0.814769	5.24397	3.38e-09	3.56e-07	23024	PDZRN3	3	73431584	73674091	-
ENSG00000163947	-1.31932	4.68464	3.41e-09	3.56e-07	50650	ARHGEF3	3	56761446	57113357	-
ENSG00000175175	3.30126	2.73613	4.45e-09	4.34e-07	22843	PPM1E	17	56833230	57058983	+
ENSG00000124785	4.69615	0.538527	4.36e-09	4.27e-07	51299	NRN1	6	5998232	6007200	-
ENSG00000019505	3.50831	4.09301	4.82e-09	4.52e-07	57586	SYT13	11	45261852	45307870	-
ENSG00000104112	4.03756	3.84505	4.49e-09	4.34e-07	29106	SCG3	15	51973550	52013223	+
ENSG00000108001	4.33923	2.16116	5.17e-09	4.68e-07	253738	EBF3	10	131633547	131762538	-
ENSG00000198597	2.93961	0.133331	5.09e-09	4.63e-07	9745	ZNF536	19	30719197	31201777	+
ENSG00000153982	1.72305	2.27061	5.3e-09	4.72e-07	284161	GDPD1	17	57297828	57353328	+
ENSG00000175426	2.74582	2.20818	5.29e-09	4.72e-07	5122	PCSK1	5	95726119	95769847	-
ENSG00000065609	3.01513	1.52308	5.34e-09	4.74e-07	9892	SNAP91	6	84262599	84419410	-
ENSG00000138413	-0.94839	8.20836	3.91e-09	3.94e-07	3417	IDH1	2	209100951	209130798	-
ENSG00000069712	1.92873	3.45238	5.24e-09	4.72e-07	23285	KIAA1107	1	92632542	92650280	+
ENSG00000109323	-1.08258	5.65231	4.26e-09	4.2e-07	4126	MANBA	4	103552660	103682151	-
ENSG00000162669	1.9714	2.41657	5.81e-09	5.02e-07	164045	HFM1	1	91726323	91870426	-
ENSG00000046653	1.92999	5.89342	4.49e-09	4.34e-07	2824	GPM6B	X	13789150	13956757	-
ENSG00000170500	1.3295	2.67379	4.79e-09	4.52e-07	164832	LONRF2	2	100889753	100939195	-
ENSG00000180035	1.08796	4.80236	4.91e-09	4.55e-07	197407	ZNF48	16	30389427	30411429	+
ENSG00000177551	4.73833	1.10701	3.21e-09	3.48e-07	4808	NHLH2	1	116378998	116386538	-
ENSG00000233429	1.61951	1.02692	5.85e-09	5.02e-07	100506311	HOTAIRM1	7	27135266	27139773	+
ENSG00000137766	-5.15459	0.293127	3.55e-09	3.69e-07	440279	UNC13C	15	54305101	54920806	+
ENSG00000077264	2.11363	2.85543	5.99e-09	5.11e-07	5063	PAK3	X	110187513	110464173	+
ENSG00000196376	3.25338	3.9818	6.19e-09	5.19e-07	222553	SLC35F1	6	118228689	118638839	+
ENSG00000091129	2.52211	3.99087	5.57e-09	4.9e-07	4897	NRCAM	7	107788082	108097161	-
ENSG00000240344	1.25715	4.06429	5.73e-09	5e-07	53938	PPIL3	2	201735630	201754026	-
ENSG00000145920	4.04524	1.01153	5.76e-09	5e-07	10814	CPLX2	5	175223313	175311023	+
ENSG00000108679	-1.31157	6.3764	4.69e-09	4.47e-07	3959	LGALS3BP	17	76967320	76976191	-
ENSG00000124570	-1.07644	4.32489	5.09e-09	4.63e-07	5269	SERPINB6	6	2948393	2972090	-
ENSG00000246705	-1.91104	3.05213	6.37e-09	5.26e-07	55766	H2AFJ	12	14927270	14930936	+
ENSG00000220884	-1.54051	5.08282	4.91e-09	4.55e-07		MESTP1	6	129250140	129251133	-
ENSG00000083444	-1.16689	6.4655	4.79e-09	4.52e-07	5351	PLOD1	1	11994262	12035599	+
ENSG00000127585	2.71918	1.27638	5.29e-09	4.72e-07	146330	FBXL16	16	742500	755829	-
ENSG00000116254	2.59393	2.1317	7e-09	5.64e-07	26038	CHD5	1	6161853	6240183	-
ENSG00000154928	2.04882	2.45606	6.98e-09	5.64e-07	2047	EPHB1	3	134316643	134979309	+
ENSG00000067646	-9.6194	0.21368	1.67e-10	6.75e-08	7544	ZFY	Y	2803112	2850547	+
ENSG00000198205	4.27881	0.876532	3.85e-09	3.9e-07	7789	ZXDA	X	57931864	57937067	-
ENSG00000137075	0.823155	5.71366	5.4e-09	4.77e-07	152006	RNF38	9	36336393	36487545	-
ENSG00000092964	0.914112	8.01571	5.03e-09	4.63e-07	1808	DPYSL2	8	26371791	26515694	+
ENSG00000186868	3.76754	2.45343	7.12e-09	5.64e-07	4137	MAPT	17	43971748	44105700	+
ENSG00000152128	3.10668	0.0100869	4.84e-09	4.52e-07	81615	TMEM163	2	135213330	135476570	-
ENSG00000198208	2.74433	2.24508	7.25e-09	5.67e-07	83694	RPS6KL1	14	75370657	75390099	-
ENSG00000171246	3.18361	2.5596	6.34e-09	5.26e-07	4884	NPTX1	17	78440948	78451643	-
ENSG00000173641	-1.50364	1.24563	7.42e-09	5.76e-07	27129	HSPB7	1	16340523	16346089	-
ENSG00000116852	1.88424	4.82624	6.42e-09	5.28e-07	23046	KIF21B	1	200938520	200992828	-
ENSG00000169432	2.08799	2.78889	7.03e-09	5.64e-07	6335	SCN9A	2	167051695	167232503	-
ENSG00000267426	1.03682	5.03531	6.36e-09	5.26e-07		RP11-552F3.12	17	73894726	73926210	-
ENSG00000008300	1.89005	4.87373	7.46e-09	5.77e-07	1951	CELSR3	3	48673902	48700348	-
ENSG00000173041	1.79453	3.77892	8.05e-09	6.09e-07	340252	ZNF680	7	63980262	64023484	-
ENSG00000134769	1.53107	4.36084	7.18e-09	5.64e-07	1837	DTNA	18	32073254	32471808	+
ENSG00000168938	-1.12881	4.2711	6.1e-09	5.15e-07	5480	PPIC	5	122358945	122372436	-
ENSG00000011332	2.51988	2.23168	8.58e-09	6.43e-07	8193	DPF1	19	38701646	38720354	-
ENSG00000212719	-5.99903	2.45114	3.2e-09	3.48e-07	339263	C17orf51	17	21428051	21477781	-
ENSG00000145416	1.19194	4.105	7.33e-09	5.72e-07	55016	36951	4	164445450	165305202	-
ENSG00000155893	1.17052	5.24759	6.61e-09	5.42e-07	92370	ACPL2	3	140947568	141013748	+
ENSG00000250305	2.24492	2.12602	8.96e-09	6.52e-07	57604	KIAA1456	8	12803151	12889012	+
ENSG00000157064	3.07396	3.80839	9.05e-09	6.53e-07	23057	NMNAT2	1	183217372	183387737	-
ENSG00000133878	2.56956	0.880588	8.87e-09	6.5e-07	78986	DUSP26	8	33448856	33457624	-
ENSG00000139910	3.25795	3.09839	8.77e-09	6.48e-07	4857	NOVA1	14	26912299	27066960	-
ENSG00000167889	3.10779	2.10363	8.96e-09	6.52e-07	146664	MGAT5B	17	74864538	74946475	+
ENSG00000005108	1.57611	3.31136	7.63e-09	5.84e-07	221981	THSD7A	7	11414170	11871824	-
ENSG00000133083	1.96696	6.02754	7.05e-09	5.64e-07	9201	DCLK1	13	36345478	36705443	-
ENSG00000260391	1.93269	-0.495223	9.69e-09	6.82e-07		RP11-71H17.7	3	124442635	124445168	+
ENSG00000170166	3.79682	1.17464	9.69e-09	6.82e-07	3233	HOXD4	2	177015950	177020802	+
ENSG00000151079	1.92202	2.72307	9.7e-09	6.82e-07	3742	KCNA6	12	4918342	4960277	+
ENSG00000101265	1.64749	4.48166	7.95e-09	6.06e-07	9770	RASSF2	20	4760669	4804291	-
ENSG00000148175	-1.87048	6.03198	7.07e-09	5.64e-07	2040	STOM	9	124101355	124132531	-
ENSG00000120251	2.25575	0.689476	8.68e-09	6.45e-07	2891	GRIA2	4	158125334	158287227	+
ENSG00000079150	-1.26452	4.08955	7.16e-09	5.64e-07	51661	FKBP7	2	179328391	179343327	-
ENSG00000170419	2.55638	0.704258	1.02e-08	7.06e-07	222008	VSTM2A	7	54610018	54638773	+
ENSG00000172638	-1.00037	4.62172	7.17e-09	5.64e-07	30008	EFEMP2	11	65633912	65641063	-
ENSG00000078725	1.4987	4.33354	8.78e-09	6.48e-07	1620	DBC1	9	121915736	122131745	-
ENSG00000125814	1.1516	4.23469	8.85e-09	6.5e-07	63908	NAPB	20	23355159	23402125	-
ENSG00000146267	2.38865	2.25285	1.09e-08	7.48e-07	84553	FAXC	6	99728536	99797938	-
ENSG00000150625	2.99621	3.34125	9.1e-09	6.53e-07	2823	GPM6A	4	176554085	176923815	-
ENSG00000183098	-0.970769	5.38851	7.59e-09	5.83e-07	10082	GPC6	13	93879095	95055812	+
ENSG00000121653	1.24717	3.87695	9.79e-09	6.84e-07	644172	MAPK8IP1	11	45907202	45928016	+
ENSG00000164318	-2.11224	2.42476	9.98e-09	6.95e-07	133584	EGFLAM	5	38258511	38465123	+
ENSG00000233593	2.59181	0.729793	1.14e-08	7.69e-07	149351	RP4-665J23.1	1	91295104	91317207	-
ENSG00000196867	4.14081	0.199522	6.92e-09	5.64e-07	140612	ZFP28	19	57050317	57068169	+
ENSG00000174871	2.05921	2.17086	1.15e-08	7.76e-07	254263	CNIH2	11	66045661	66052772	+
ENSG00000150551	1.62595	3.23162	9e-09	6.53e-07	116372	LYPD1	2	133402426	133429152	-
ENSG00000233728	3.17477	1.62224	9.39e-09	6.71e-07		RP11-109P14.9	1	38265392	38266551	-
ENSG00000127241	-1.4948	3.17451	9.44e-09	6.73e-07	5648	MASP1	3	186935942	187009810	-
ENSG00000137507	-1.56178	3.81786	8.6e-09	6.43e-07	2615	LRRC32	11	76368568	76381791	-
ENSG00000140807	1.34872	3.80596	9.71e-09	6.82e-07	85407	NKD1	16	50582241	50670647	+
ENSG00000196361	4.2608	1.39391	1.27e-08	8.32e-07	1995	ELAVL3	19	11562141	11591861	-
ENSG00000151474	1.45452	4.30072	1.04e-08	7.13e-07	55691	FRMD4A	10	13685706	14504141	-
ENSG00000171291	2.62565	0.760255	1.01e-08	7.01e-07	90594	ZNF439	19	11959541	11994565	+
ENSG00000109472	0.884357	5.47027	9.09e-09	6.53e-07	1363	CPE	4	166282346	166419472	+
ENSG00000204525	-2.24363	5.59342	9.74e-09	6.82e-07	3107	HLA-C	6	31236526	31239907	-
ENSG00000075043	2.51144	3.56494	1.32e-08	8.49e-07	3785	KCNQ2	20	62037542	62103993	-
ENSG00000155792	-1.45413	3.4664	1.11e-08	7.55e-07	64798	DEPTOR	8	120885957	121063152	+
ENSG00000003400	-1.67772	2.39832	1.4e-08	8.86e-07	843	CASP10	2	202047604	202094129	+
ENSG00000197951	1.31462	2.97165	1.28e-08	8.37e-07	58491	ZNF71	19	57106664	57135540	+
ENSG00000184674	8.20634	-0.358503	6.58e-10	1.29e-07	2952	GSTT1	22	24376133	24384680	-
ENSG00000132563	1.87852	3.61057	1.36e-08	8.66e-07	51308	REEP2	5	137774706	137782658	+
ENSG00000101489	3.66692	1.60165	1.46e-08	9.15e-07	56853	CELF4	18	34823010	35146000	-
ENSG00000143416	-1.26578	4.35869	1.1e-08	7.48e-07	8991	SELENBP1	1	151336778	151345209	-
ENSG00000151322	2.90698	0.894009	1.48e-08	9.21e-07	64067	NPAS3	14	33404139	34273382	+
ENSG00000136828	1.64797	4.11374	1.32e-08	8.49e-07	9649	RALGPS1	9	129677053	129985445	+
ENSG00000129596	1.54341	3.76955	1.3e-08	8.39e-07	1036	CDO1	5	115140430	115152651	-
ENSG00000169884	3.4004	0.432825	1.23e-08	8.18e-07	7480	WNT10B	12	49359123	49365546	-
ENSG00000157734	-1.00041	7.4233	1.02e-08	7.03e-07	79856	SNX22	15	64443914	64449680	+
ENSG00000237172	-0.945818	4.36386	1.13e-08	7.65e-07	84752	B3GNT9	16	67182008	67185117	-
ENSG00000160716	2.65087	1.8034	1.6e-08	9.78e-07	1141	CHRNB2	1	154540257	154552502	+
ENSG00000170113	1.17126	5.25403	1.25e-08	8.27e-07	123606	NIPA1	15	23043277	23100005	-
ENSG00000197172	-6.32532	-1.24401	9.89e-10	1.65e-07	4105	MAGEA6	X	151867214	151870825	+
ENSG00000157423	2.27737	1.83781	1.76e-08	1.05e-06	100996292	HYDIN	16	70841281	71264625	-
ENSG00000187266	-1.38136	3.50098	1.49e-08	9.24e-07	2057	EPOR	19	11488236	11495018	-
ENSG00000105223	-0.943822	7.38077	1.18e-08	7.89e-07	23646	PLD3	19	40854491	40886346	+
ENSG00000143924	-0.708408	7.7772	1.19e-08	7.97e-07	27436	EML4	2	42396490	42559688	+
ENSG00000175161	2.6337	3.23069	1.7e-08	1.03e-06	253559	CADM2	3	85008132	86123579	+
ENSG00000244486	-1.02854	3.12009	1.43e-08	9.01e-07	91179	SCARF2	22	20778874	20792146	-
ENSG00000033100	-0.950428	5.34954	1.23e-08	8.18e-07	54480	CHPF2	7	150929575	150935908	+
ENSG00000136859	-1.53151	4.40265	1.33e-08	8.5e-07	23452	ANGPTL2	9	129849611	129885162	-
ENSG00000164093	-1.27209	4.07599	1.26e-08	8.32e-07	5308	PITX2	4	111538579	111563279	-
ENSG00000196126	-5.51976	0.904352	8.62e-09	6.43e-07	100507709	HLA-DRB1	6	32546546	32557625	-
ENSG00000142192	-0.88873	9.14419	1.27e-08	8.33e-07	351	APP	21	27252861	27543446	-
ENSG00000066032	3.27448	4.08464	1.73e-08	1.04e-06	1496	CTNNA2	2	79412357	80875905	+
ENSG00000030582	-0.99054	6.21204	1.3e-08	8.39e-07	2896	GRN	17	42422614	42430470	+
ENSG00000172037	-1.01658	6.86323	1.29e-08	8.39e-07	3913	LAMB2	3	49158547	49170551	-
ENSG00000175093	3.06089	3.23744	1.97e-08	1.16e-06	92369	SPSB4	3	140770244	140867453	+
ENSG00000112394	-1.65048	3.68984	1.53e-08	9.47e-07	117247	SLC16A10	6	111408781	111545145	+
ENSG00000141622	1.80951	2.74953	1.85e-08	1.1e-06	494470	RNF165	18	43906772	44043103	+
ENSG00000137142	5.02872	3.57517	2.03e-08	1.17e-06	347252	IGFBPL1	9	38408991	38424444	-
ENSG00000215218	3.67712	1.58969	2.06e-08	1.17e-06	134111	UBE2QL1	5	6448736	6495022	+
ENSG00000105251	4.74806	0.449075	7.48e-09	5.77e-07	56961	SHD	19	4278598	4290720	+
ENSG00000161082	3.13507	2.66594	2.1e-08	1.19e-06	60680	CELF5	19	3224701	3297074	+
ENSG00000121691	6.9426	0.560615	6.06e-09	5.15e-07	847	CAT	11	34460472	34493609	+
ENSG00000198216	3.02729	2.15166	2.04e-08	1.17e-06	777	CACNA1E	1	181382238	181777219	+
ENSG00000169100	-0.715099	7.90367	1.37e-08	8.72e-07	293	SLC25A6	X	1505045	1511626	-
ENSG00000241732	-1.44452	3.45857	1.79e-08	1.07e-06		RP11-38P22.2	3	152557179	152559228	+
ENSG00000105996	2.3029	0.655274	2.13e-08	1.2e-06	3199	HOXA2	7	27139721	27142430	-
ENSG00000213213	-1.21742	4.12155	1.62e-08	9.92e-07	84960	KIAA1984	9	139690802	139704494	+
ENSG00000197872	1.68701	2.63248	2.07e-08	1.17e-06	81553	FAM49A	2	16730727	16847599	-
ENSG00000260903	4.08929	1.6635	1.46e-08	9.15e-07		RP1-310O13.12	20	30586850	30591190	+
ENSG00000171877	1.89859	3.21716	2.22e-08	1.23e-06	84978	FRMD5	15	44162962	44487450	-
ENSG00000130035	2.88747	1.44922	1.67e-08	1.01e-06	26290	GALNT8	12	4829507	4960277	+
ENSG00000254154	-1.37221	2.14608	2.14e-08	1.2e-06		SEC16B	1	177897923	178007142	-
ENSG00000152092	1.60638	3.51782	1.89e-08	1.11e-06	460	ASTN1	1	176826438	177134109	-
ENSG00000099889	1.19164	4.43764	2e-08	1.16e-06	421	ARVCF	22	19957419	20004331	-
ENSG00000134115	6.90635	-1.36578	5.84e-09	5.02e-07	27255	CNTN6	3	1134260	1445901	+
ENSG00000002586	-1.23951	5.39722	1.58e-08	9.75e-07	4267	CD99	X	2609220	2659350	+
ENSG00000105767	1.78678	3.36129	2.15e-08	1.21e-06	199731	CADM4	19	44126522	44143991	-
ENSG00000170561	5.24199	0.531393	4.59e-09	4.41e-07	153572	IRX2	5	2745959	2752969	-
ENSG00000184402	0.926416	4.75513	1.9e-08	1.11e-06	26039	SS18L1	20	60718822	60757540	+
ENSG00000166794	-1.05373	7.88938	1.64e-08	9.99e-07	5479	PPIB	15	64448011	64455404	-
ENSG00000119655	-0.881677	6.11573	1.68e-08	1.02e-06	10577	NPC2	14	74942895	74960880	-
ENSG00000213760	1.47523	2.33964	2.39e-08	1.28e-06	534	ATP6V1G2	6	31512239	31516204	-
ENSG00000157890	1.62402	2.01442	2.55e-08	1.34e-06	84465	MEGF11	15	66187417	66546085	-
ENSG00000150627	1.88526	2.7249	2.5e-08	1.33e-06	116966	WDR17	4	176986985	177103978	+
ENSG00000158856	2.19958	-0.349113	2.52e-08	1.33e-06	2039	EPB49	8	21906506	21940038	+
ENSG00000120784	0.960158	4.34358	1.89e-08	1.11e-06	22835	ZFP30	19	38104650	38183238	-
ENSG00000198513	1.73405	2.79612	2.35e-08	1.28e-06	51062	ATL1	14	50999227	51099786	+
ENSG00000078053	2.70078	3.14518	2.54e-08	1.34e-06	273	AMPH	7	38423305	38671167	-
ENSG00000118257	-0.938864	6.59226	1.72e-08	1.03e-06	8828	NRP2	2	206546714	206662857	+
ENSG00000124194	2.4984	2.58032	2.58e-08	1.35e-06	78997	GDAP1L1	20	42875887	42909013	+
ENSG00000186648	2.73782	2.02788	2.54e-08	1.34e-06	90668	LRRC16B	14	24521206	24538937	+
ENSG00000101958	4.50005	0.475661	2.66e-08	1.38e-06	2742	GLRA2	X	14547420	14749934	+
ENSG00000224114	-2.02931	4.00655	2.21e-08	1.23e-06		RP11-343H5.4	1	206869182	206869614	-
ENSG00000259352	4.10319	-0.287747	7.99e-09	6.07e-07		RP11-109D20.2	15	45365690	45366246	-
ENSG00000135454	1.7777	1.51624	2.79e-08	1.43e-06	2583	B4GALNT1	12	58017193	58027138	-
ENSG00000167654	4.41333	4.1612	2.86e-08	1.45e-06	85300	ATCAY	19	3880618	3928076	+
ENSG00000142541	-0.926464	8.40513	1.82e-08	1.08e-06	23521	RPL13A	19	49990811	49995565	+
ENSG00000112246	4.48433	-1.0676	1.57e-08	9.7e-07	6492	SIM1	6	100832891	100912805	-
ENSG00000267508	5.75094	-0.60884	6.2e-09	5.19e-07	26974	ZNF285	19	44886459	44905774	-
ENSG00000164221	1.26733	3.95094	2.45e-08	1.31e-06	153733	CCDC112	5	114602885	114632528	-
ENSG00000261115	3.90301	3.86074	2.88e-08	1.46e-06	100507421	TMEM178B	7	140774032	141180180	+
ENSG00000115677	-0.909815	9.21465	1.83e-08	1.09e-06	3069	HDLBP	2	242166679	242256476	-
ENSG00000120075	2.40424	-0.177045	2.86e-08	1.45e-06	3215	HOXB5	17	46668619	46671323	-
ENSG00000105613	2.67642	2.4322	2.9e-08	1.46e-06	22983	MAST1	19	12944765	12985765	+
ENSG00000169862	1.81021	4.02195	2.24e-08	1.24e-06	1501	CTNND2	5	10971952	11904155	-
ENSG00000168000	1.36713	5.10616	2.05e-08	1.17e-06	26580	BSCL2	11	62457747	62477317	-
ENSG00000105357	-3.11304	1.11622	2.7e-08	1.4e-06	79784	MYH14	19	50706885	50813802	+
ENSG00000250927	-1.52294	3.05442	2.38e-08	1.28e-06		MESTP3	4	28824866	28825833	-
ENSG00000183840	1.57893	2.9549	2.32e-08	1.27e-06	2863	GPR39	2	133174147	133404132	+
ENSG00000151632	2.20145	0.234405	3.11e-08	1.53e-06	100653286	AKR1C2	10	5029967	5060207	-
ENSG00000180543	-1.84321	2.29132	2.47e-08	1.32e-06	85453	TSPYL5	8	98285717	98290176	-
ENSG00000189159	0.711451	6.8908	2e-08	1.16e-06	51155	HN1	17	73131343	73164376	-
ENSG00000187840	-0.924785	5.73393	2.02e-08	1.16e-06	1978	EIF4EBP1	8	37887859	37917883	+
ENSG00000156103	-1.03806	7.14791	1.98e-08	1.16e-06	4325	MMP16	8	89044237	89340254	-
ENSG00000179218	-0.84017	9.44576	1.99e-08	1.16e-06	811	CALR	19	13049392	13055303	+
ENSG00000158321	2.14767	4.83148	2.64e-08	1.38e-06	26053	AUTS2	7	69063905	70258054	+
ENSG00000008735	2.50497	1.42506	3.35e-08	1.61e-06	23542	MAPK8IP2	22	51039114	51052409	+
ENSG00000196358	2.50415	0.173832	3.09e-08	1.53e-06	84628	NTNG2	9	135037334	135119921	+
ENSG00000166949	-0.731562	5.22619	2.17e-08	1.21e-06	4088	SMAD3	15	67356101	67487533	+
ENSG00000104219	1.11755	5.16803	2.38e-08	1.28e-06	51201	ZDHHC2	8	17013538	17082308	+
ENSG00000182195	6.71255	-0.0753353	5.09e-09	4.63e-07	23641	LDOC1	X	140269934	140271310	-
ENSG00000255082	3.00879	-0.493514	3.06e-08	1.53e-06	100873989	GRM5-AS1	11	88237744	88257222	+
ENSG00000122359	-1.11138	5.67231	2.27e-08	1.25e-06	311	ANXA11	10	81910645	81965433	-
ENSG00000163520	-1.20447	6.21504	2.22e-08	1.23e-06	2199	FBLN2	3	13573824	13679922	+
ENSG00000142065	1.02272	4.57713	2.63e-08	1.37e-06	57677	ZFP14	19	36827162	36870101	-
ENSG00000259007	1.15906	2.67542	2.74e-08	1.42e-06		RP11-463J10.3	14	52433721	52436518	-
ENSG00000141433	4.2042	-1.15003	2.06e-08	1.17e-06	116	ADCYAP1	18	904944	912173	+
ENSG00000197958	-0.922455	7.30662	2.25e-08	1.25e-06	6136	RPL12	9	130209953	130213684	-
ENSG00000128052	-1.67539	7.62539	2.27e-08	1.25e-06	3791	KDR	4	55944644	55991756	-
ENSG00000186340	-1.39292	4.73565	2.35e-08	1.28e-06	7058	THBS2	6	169615875	169654139	-
ENSG00000213190	0.896508	5.7391	2.31e-08	1.27e-06	10962	MLLT11	1	151030234	151040970	+
ENSG00000148219	1.11556	3.45776	3.25e-08	1.59e-06	23245	ASTN2	9	119187504	120177348	-
ENSG00000186297	2.12998	3.00624	3.69e-08	1.72e-06	2558	GABRA5	15	27111510	27194354	+
ENSG00000155961	1.95851	3.04459	3.66e-08	1.72e-06	116442	RAB39B	X	154487526	154493874	-
ENSG00000166710	-1.6798	7.01859	2.36e-08	1.28e-06	567	B2M	15	45003675	45011075	+
ENSG00000129355	1.71653	0.914906	3.76e-08	1.74e-06	1032	CDKN2D	19	10677138	10679735	-
ENSG00000108309	2.78771	1.71215	3.86e-08	1.76e-06	10900	RUNDC3A	17	42385781	42396039	+
ENSG00000164116	-1.40815	3.25118	2.43e-08	1.3e-06	2982	GUCY1A3	4	156587863	156653501	+
ENSG00000204442	1.40709	2.91321	3.54e-08	1.67e-06	728215	FAM155A	13	107822318	108519083	-
ENSG00000196220	2.40922	4.07956	3.06e-08	1.53e-06	9901	SRGAP3	3	9022275	9404737	-
ENSG00000130540	1.51463	2.8802	3.82e-08	1.75e-06	25830	SULT4A1	22	44220389	44258398	-
ENSG00000167785	1.26168	4.08739	3.07e-08	1.53e-06	148156	ZNF558	19	8920382	8933565	-
ENSG00000135916	-0.779067	7.5637	2.51e-08	1.33e-06	81618	ITM2C	2	231729354	231743963	+
ENSG00000211502	7.07738	0.504987	3.23e-08	1.59e-06	100033819	MIR675	11	2017980	2018074	-
ENSG00000128266	2.61466	3.4656	3.82e-08	1.75e-06	2781	GNAZ	22	23412540	23467224	+
ENSG00000128335	-1.49871	3.99214	3.27e-08	1.6e-06	23780	APOL2	22	36622256	36636000	-
ENSG00000196268	1.53933	3.99973	3.65e-08	1.71e-06	284443	ZNF493	19	21579931	21610375	+
ENSG00000260248	3.60158	-0.240298	2.86e-08	1.45e-06		RP11-143K11.1	17	71171622	71172772	+
ENSG00000103160	0.960637	5.80801	2.81e-08	1.44e-06	83693	HSDL1	16	84155886	84178797	-
ENSG00000132872	5.46564	3.97644	3.64e-08	1.71e-06	6860	SYT4	18	40847859	40857615	-
ENSG00000159164	1.03109	5.31075	3.01e-08	1.51e-06	9900	SV2A	1	149874870	149889434	-
ENSG00000168959	3.20428	0.00132269	4.26e-08	1.89e-06	2915	GRM5	11	88237744	88799113	-
ENSG00000142102	-1.03427	4.80046	3.32e-08	1.61e-06	80162	ATHL1	11	289135	296107	+
ENSG00000120708	-1.86379	6.46553	2.71e-08	1.4e-06	7045	TGFBI	5	135364584	135399507	+
ENSG00000198729	1.75704	0.890718	4.27e-08	1.9e-06	81706	PPP1R14C	6	150464212	150571493	+
ENSG00000164061	2.31688	2.58716	4.34e-08	1.91e-06	8927	BSN	3	49591922	49708978	+
ENSG00000180875	-1.44847	1.15518	3.33e-08	1.61e-06	64388	GREM2	1	240652873	240775449	-
ENSG00000105281	-1.3564	6.93432	2.78e-08	1.43e-06	6510	SLC1A5	19	47278140	47291842	-
ENSG00000204103	1.56219	2.01654	3.95e-08	1.78e-06	9935	MAFB	20	39314488	39317880	-
ENSG00000116141	1.16052	4.43243	3.49e-08	1.67e-06	4139	MARK1	1	220701568	220837803	+
ENSG00000267458	-0.811174	6.51116	2.85e-08	1.45e-06		CTC-425F1.4	19	13054932	13055301	-
ENSG00000255282	-2.40878	0.991615	4.45e-08	1.94e-06	100288077	WTAPP1	11	102617699	102707497	+
ENSG00000165424	-0.939008	4.62005	3e-08	1.51e-06	219654	ZCCHC24	10	81142081	81205383	-
ENSG00000135049	0.875082	6.09076	3.11e-08	1.53e-06	23287	AGTPBP1	9	88161455	88356944	-
ENSG00000186470	-1.26666	2.70207	4.23e-08	1.88e-06	11118	BTN3A2	6	26365387	26378546	+
ENSG00000137821	1.06276	3.84659	3.7e-08	1.72e-06	54839	LRRC49	15	71145578	71342418	+
ENSG00000206579	3.11855	1.60227	4.82e-08	2.05e-06	114786	XKR4	8	56014949	56438714	+
ENSG00000197712	-1.2098	5.61934	3.05e-08	1.53e-06	92689	FAM114A1	4	38869298	38947360	+
ENSG00000221867	-7.62783	-0.752039	6.11e-09	5.15e-07	4102	MAGEA3	X	151934652	151938240	-
ENSG00000151692	1.54691	4.88389	3.54e-08	1.67e-06	9781	RNF144A	2	7057523	7208417	+
ENSG00000162374	5.3223	1.53658	5.05e-08	2.11e-06	1996	ELAVL4	1	50513686	50669458	+
ENSG00000129187	-0.686238	5.27928	3.28e-08	1.6e-06	1635	DCTD	4	183811213	183839089	-
ENSG00000162552	2.31456	1.59111	5.03e-08	2.1e-06	54361	WNT4	1	22446461	22470462	-
ENSG00000254969	-1.10833	7.57994	3.18e-08	1.56e-06		RP11-939C17.2	11	75282944	75283832	-
ENSG00000184486	5.56401	1.25015	4.59e-08	1.98e-06	5454	POU3F2	6	99282580	99286660	+
ENSG00000070081	-0.995723	5.11761	3.3e-08	1.6e-06	4925	NUCB2	11	17229700	17371521	+
ENSG00000091592	0.972433	4.48405	3.38e-08	1.62e-06	22861	NLRP1	17	5402747	5522744	-
ENSG00000147488	4.46845	-0.744763	4.44e-08	1.94e-06	9705	ST18	8	53023399	53373519	-
ENSG00000160469	0.989645	4.32034	4.18e-08	1.87e-06	84446	BRSK1	19	55793440	55823901	+
ENSG00000148288	-1.49483	2.77278	4.42e-08	1.94e-06	26301	GBGT1	9	136028340	136039332	-
ENSG00000163539	0.955727	6.7081	3.37e-08	1.62e-06	23122	CLASP2	3	33537737	33759848	-
ENSG00000072195	-0.84625	5.06198	3.52e-08	1.67e-06	10290	SPEG	2	220299568	220363009	+
ENSG00000104381	1.28399	4.67593	3.77e-08	1.74e-06	54332	GDAP1	8	75233365	75401107	+
ENSG00000143183	-0.892052	5.45505	3.45e-08	1.65e-06	54499	TMCO1	1	165693530	165796992	-
ENSG00000139970	4.14637	2.46602	4.95e-08	2.09e-06	6252	RTN1	14	60062694	60337684	-
ENSG00000141576	2.02234	3.45926	5.02e-08	2.1e-06	114804	RNF157	17	74138534	74236454	-
ENSG00000100167	3.69737	4.97439	4.62e-08	1.99e-06	55964	37865	22	42372276	42394225	+
ENSG00000090097	0.883954	4.30817	3.81e-08	1.75e-06	57060	PCBP4	3	51991470	52008032	-
ENSG00000183963	-1.23291	4.19646	3.92e-08	1.77e-06	6525	SMTN	22	31460091	31500610	+
ENSG00000008277	2.35568	3.6471	5.16e-08	2.13e-06	53616	ADAM22	7	87563458	87832204	+
ENSG00000196632	1.00818	6.23758	3.68e-08	1.72e-06	65267	WNK3	X	54219256	54385075	-
ENSG00000182179	-1.35199	2.08009	4.15e-08	1.86e-06	100847079	UBA7	3	49842640	49851379	-
ENSG00000255252	-1.15603	4.25811	3.86e-08	1.76e-06		RP1-65P5.3	11	32118689	32126637	-
ENSG00000204054	-1.15171	2.9019	3.91e-08	1.77e-06	100128077	RP11-492E3.1	9	132245730	132275947	+
ENSG00000101199	-0.975631	6.32292	3.53e-08	1.67e-06	55738	ARFGAP1	20	61904137	61921142	+
ENSG00000172348	1.87325	3.15788	4.94e-08	2.09e-06	10231	RCAN2	6	46188475	46459709	-
ENSG00000233864	-8.72307	0.47141	8.14e-09	6.14e-07	64595	TTTY15	Y	14774265	14804162	+
ENSG00000164434	3.43486	2.47062	5.54e-08	2.25e-06	2173	FABP7	6	123100620	123105219	+
ENSG00000164076	3.54457	3.45916	5.71e-08	2.3e-06	79012	CAMKV	3	49895421	49907655	-
ENSG00000233070	-6.00728	-2.79724	5.68e-09	4.98e-07		ZFY-AS1	Y	2834885	2870667	-
ENSG00000182378	-1.2085	5.92927	3.92e-08	1.77e-06	55344	PLCXD1	X	192989	220023	+
ENSG00000137571	2.60799	1.76763	5.84e-08	2.33e-06	81796	SLCO5A1	8	70584568	70747299	-
ENSG00000231609	2.14333	2.59051	5.12e-08	2.12e-06	100132215	AC009501.4	2	63271057	63275775	-
ENSG00000147465	-1.44619	1.46552	5.73e-08	2.3e-06	6770	STAR	8	38001167	38008783	-
ENSG00000160352	1.09541	4.58465	4.69e-08	2e-06	148206	ZNF714	19	21265011	21301254	+
ENSG00000176728	-6.32293	-1.45503	7.12e-09	5.64e-07	55410	TTTY14	Y	21034387	21239302	-
ENSG00000049759	1.25038	5.64514	4.02e-08	1.81e-06	23327	NEDD4L	18	55711599	56068772	+
ENSG00000125968	1.225	6.45808	3.91e-08	1.77e-06	3397	ID1	20	30193086	30194318	+
ENSG00000116774	-1.47823	7.01521	3.79e-08	1.75e-06	56944	OLFML3	1	114522063	114524876	+
ENSG00000177468	6.58367	1.06314	3.26e-08	1.59e-06	167826	OLIG3	6	137813336	137815531	-
ENSG00000113621	-0.824398	5.28513	3.98e-08	1.79e-06	79770	TXNDC15	5	134209493	134237215	+
ENSG00000188878	1.4899	3.81252	5.6e-08	2.27e-06	85302	FBF1	17	73905655	73937221	-
ENSG00000261452	1.5052	2.69095	5.86e-08	2.34e-06		RP11-509E16.1	2	25380063	25382006	+
ENSG00000166707	1.95926	1.36545	6.75e-08	2.58e-06	644353	ZCCHC18	X	103356822	103360533	+
ENSG00000172995	3.91191	-0.41592	6.78e-08	2.59e-06	10777	ARPP21	3	35680437	35835988	+
ENSG00000004776	-2.41817	-0.257045	6.67e-08	2.57e-06	126393	HSPB6	19	36245469	36248980	-
ENSG00000085433	1.17369	3.95298	4.52e-08	1.96e-06	22911	WDR47	1	109512836	109584850	-
ENSG00000087253	-1.13544	3.80174	4.53e-08	1.96e-06	54947	LPCAT2	16	55542910	55620582	+
ENSG00000206341	-2.84806	1.45183	6.81e-08	2.59e-06	3136	HLA-H	6	29855350	29858259	+
ENSG00000165806	-1.13326	3.53897	5.2e-08	2.15e-06	840	CASP7	10	115438942	115490662	+
ENSG00000170266	-0.769955	5.83754	4.18e-08	1.87e-06	2720	GLB1	3	33038112	33138722	-
ENSG00000151892	2.17128	3.38983	5.31e-08	2.18e-06	2674	GFRA1	10	117816444	118033126	-
ENSG00000198105	7.85037	-0.228111	1.27e-08	8.32e-07	57209	ZNF248	10	38091751	38147034	-
ENSG00000126878	1.62592	5.11407	5.91e-08	2.35e-06	83543	AIF1L	9	133971863	133998539	+
ENSG00000179456	1.0953	4.63973	5.02e-08	2.1e-06	10472	ZNF238	1	244214585	244220778	+
ENSG00000142227	-1.04012	3.23955	4.76e-08	2.03e-06	2014	EMP3	19	48828629	48833810	+
ENSG00000165443	1.87667	1.2967	5.98e-08	2.36e-06	84457	PHYHIPL	10	60936350	61007534	+
ENSG00000173452	2.54023	-0.418027	7.16e-08	2.67e-06	256130	TMEM196	7	19758933	19813221	-
ENSG00000231632	2.98422	-0.251861	5.98e-08	2.36e-06		RP11-82L18.4	9	91624949	91625393	-
ENSG00000107742	3.69631	1.66974	7.1e-08	2.66e-06	9806	SPOCK2	10	73818793	73848790	-
ENSG00000120885	-1.44405	7.60507	4.3e-08	1.9e-06	1191	CLU	8	27454434	27472548	-
ENSG00000007237	-1.10826	5.60444	4.36e-08	1.92e-06	8522	GAS7	17	9813926	10101868	-
ENSG00000149257	-1.10015	8.44932	4.34e-08	1.91e-06	871	SERPINH1	11	75273101	75283828	+
ENSG00000058404	2.57575	-0.960372	7.03e-08	2.64e-06	816	CAMK2B	7	44256749	44374176	-
ENSG00000130475	2.21788	2.37106	7.24e-08	2.68e-06	23149	FCHO1	19	17858527	17899377	+
ENSG00000130559	0.760329	6.35681	4.53e-08	1.96e-06	157922	CAMSAP1	9	138700333	138799074	-
ENSG00000198680	-1.95426	0.898411	6.78e-08	2.59e-06	286319	TUSC1	9	25676396	25678856	-
ENSG00000064601	-1.07859	5.29718	4.6e-08	1.98e-06	5476	CTSA	20	44519591	44527459	+
ENSG00000112964	-0.809904	2.6962	5.06e-08	2.11e-06	2690	GHR	5	42423879	42721979	+
ENSG00000243244	-0.898691	6.10015	4.6e-08	1.98e-06	11037	STON1	2	48756522	48826025	+
ENSG00000151640	1.07656	4.04545	5.28e-08	2.17e-06	10570	DPYSL4	10	134000404	134019266	+
ENSG00000087303	-1.32403	5.61179	4.65e-08	1.99e-06	22795	NID2	14	52471521	52535712	-
ENSG00000135097	2.11198	3.7506	7.24e-08	2.68e-06	4440	MSI1	12	120779133	120806983	-
ENSG00000166924	1.64205	2.45396	7.17e-08	2.67e-06	222950	NYAP1	7	100081550	100092422	+
ENSG00000137343	1.58821	3.16332	6.72e-08	2.58e-06	79969	ATAT1	6	30594619	30614600	+
ENSG00000171346	1.59091	0.290577	7.31e-08	2.7e-06	3866	KRT15	17	39669995	39678781	-
ENSG00000126709	-1.07717	2.07623	6.51e-08	2.53e-06	2537	IFI6	1	27992572	27998729	-
ENSG00000075035	3.32546	2.41867	6.84e-08	2.59e-06	9671	WSCD2	12	108523248	108644314	+
ENSG00000163682	-1.18416	4.50549	5.69e-08	2.3e-06	6133	RPL9	4	39455744	39460568	-
ENSG00000113140	-1.21309	10.1085	4.86e-08	2.06e-06	6678	SPARC	5	151040657	151066726	-
ENSG00000185275	0.889751	8.19301	4.82e-08	2.05e-06		CD24P4	Y	21154139	21154595	-
ENSG00000134910	-0.813137	7.2622	4.79e-08	2.04e-06	3703	STT3A	11	125461607	125495110	+
ENSG00000143195	2.4036	1.48101	8.08e-08	2.9e-06	387597	ILDR2	1	166887996	166944719	-
ENSG00000213160	1.42174	5.72567	5.69e-08	2.3e-06	100526832	KLHL23	2	170550998	170633499	+
ENSG00000198692	-7.94097	-0.0798728	1.43e-08	9.01e-07	9086	EIF1AY	Y	22737611	22755040	+
ENSG00000184988	-1.35253	2.19784	7.7e-08	2.79e-06	113277	TMEM106A	17	41363854	41371957	+
ENSG00000130813	-1.0007	3.50054	7.05e-08	2.65e-06	55337	C19orf66	19	10196798	10203928	+
ENSG00000163702	-0.937046	2.98459	6.73e-08	2.58e-06	84818	IL17RC	3	9958758	9975314	+
ENSG00000144406	2.36783	1.45584	8.51e-08	3e-06	285175	UNC80	2	210636717	210864024	+
ENSG00000126214	0.579522	6.68286	5.07e-08	2.11e-06	3831	KLC1	14	104028233	104167888	+
ENSG00000136531	2.07344	1.80189	6.9e-08	2.61e-06	6326	SCN2A	2	166095912	166248818	+
ENSG00000144191	4.03098	-2.42505	3.5e-08	1.67e-06	1261	CNGA3	2	98962618	99015064	+
ENSG00000010310	-1.82185	1.01776	8.2e-08	2.93e-06	2696	GIPR	19	46171502	46186982	+
ENSG00000205268	0.873712	5.67759	5.94e-08	2.36e-06	5150	PDE7A	8	66629745	66754557	-
ENSG00000135144	2.82074	1.57339	8.12e-08	2.91e-06	1840	DTX1	12	113494514	113535833	+
ENSG00000198846	2.93671	3.59397	8.25e-08	2.94e-06	9760	TOX	8	59717977	60031767	-
ENSG00000119777	-0.915525	4.97532	5.47e-08	2.23e-06	54867	TMEM214	2	27255778	27264563	+
ENSG00000111783	5.72506	0.776778	6.53e-08	2.53e-06	5992	RFX4	12	106976685	107156581	+
ENSG00000105649	2.59485	1.86945	8.76e-08	3.05e-06	5864	RAB3A	19	18307594	18314839	-
ENSG00000135047	-1.17558	5.45153	5.26e-08	2.17e-06	1514	CTSL1	9	90340434	90346308	+
ENSG00000104419	-1.24418	4.06178	5.39e-08	2.21e-06	10397	NDRG1	8	134249414	134314265	-
ENSG00000105784	3.60212	0.319973	8.58e-08	3.01e-06	154661	RUNDC3B	7	87256864	87461611	+
ENSG00000180354	1.45486	4.64635	5.71e-08	2.3e-06	222166	C7orf41	7	30174426	30202378	+
ENSG00000160307	2.65512	-0.561465	8.51e-08	3e-06	6285	S100B	21	48018875	48025121	-
ENSG00000114354	-0.726479	6.29807	5.29e-08	2.18e-06	10342	TFG	3	100428205	100467810	+
ENSG00000106780	1.10947	3.48193	6.1e-08	2.4e-06	1955	MEGF9	9	123363091	123476748	-
ENSG00000198502	-7.64434	-1.91302	1.48e-08	9.21e-07	3127	HLA-DRB5	6	32485120	32498064	-
ENSG00000135447	2.81936	1.96827	8.37e-08	2.97e-06	5502	PPP1R1A	12	54969171	54982443	-
ENSG00000111339	-1.88672	0.210946	9.06e-08	3.14e-06	420	ART4	12	14978503	14996429	-
ENSG00000228544	-1.34753	2.43009	7.54e-08	2.76e-06	100131193	KIAA1984-AS1	9	139698379	139703300	-
ENSG00000228203	2.71759	0.463778	7.96e-08	2.87e-06	386597	RNF144A-AS1	2	7052408	7058813	-
ENSG00000245526	5.18541	0.563829	8.68e-08	3.03e-06	407047	LINC00461	5	87803363	87986858	-
ENSG00000174740	-4.63678	0.597157	4.44e-08	1.94e-06	140886	PABPC5	X	90689594	90693583	+
ENSG00000135842	-1.1184	5.00031	5.81e-08	2.33e-06	116496	FAM129A	1	184759858	184943682	-
ENSG00000100027	1.24737	4.05142	7.59e-08	2.77e-06	29799	YPEL1	22	22051833	22090123	-
ENSG00000101204	3.23648	0.164519	7.75e-08	2.81e-06	1137	CHRNA4	20	61975420	62009753	-
ENSG00000259187	-4.59647	0.603645	6.61e-08	2.56e-06		CTD-2008A1.1	15	45118738	45119292	+
ENSG00000152192	5.03476	0.901155	8.62e-08	3.02e-06	5457	POU4F1	13	79173227	79177673	-
ENSG00000253457	3.84307	-1.12251	5.53e-08	2.25e-06	100507341	GS1-211B7.1	8	30496117	30503581	+
ENSG00000173404	4.28444	0.302078	8.03e-08	2.89e-06	3642	INSM1	20	20348765	20351590	+
ENSG00000110042	1.09979	4.83495	6.45e-08	2.51e-06	23220	DTX4	11	58938903	58976060	+
ENSG00000141696	-0.813137	5.12013	5.97e-08	2.36e-06	10609	LEPREL4	17	39958199	39968856	-
ENSG00000117385	-1.04611	6.35235	5.82e-08	2.33e-06	64175	LEPRE1	1	43212006	43232755	-
ENSG00000187672	2.83522	3.15038	9.63e-08	3.3e-06	26059	ERC2	3	55542336	56502391	-
ENSG00000003249	1.53237	3.43793	9.71e-08	3.31e-06	79007	DBNDD1	16	90071273	90086536	-
ENSG00000215190	4.69222	-0.224223	7.63e-08	2.78e-06	100996497	GUSBP4	6	58272352	58287779	-
ENSG00000184867	-0.69586	6.78495	6.21e-08	2.44e-06	9823	ARMCX2	X	100910267	100914876	-
ENSG00000206028	3.56414	4.07437	1.03e-07	3.45e-06		CTA-373H7.7	22	27063656	27068617	-
ENSG00000167601	-1.01245	6.17248	6.29e-08	2.47e-06	558	AXL	19	41725108	41767670	+
ENSG00000112576	-0.941877	4.20212	6.82e-08	2.59e-06	896	CCND3	6	41902671	42018095	-
ENSG00000182287	0.954748	6.52902	6.82e-08	2.59e-06	8905	AP1S2	X	15843929	15873054	-
ENSG00000144579	-0.798388	4.84834	6.62e-08	2.56e-06	58190	CTDSP1	2	219262979	219270664	+
ENSG00000122705	-0.612029	6.63007	6.38e-08	2.5e-06	1211	CLTA	9	36190853	36304778	+
ENSG00000106809	-1.05915	4.21254	6.35e-08	2.49e-06	4969	OGN	9	95146249	95166978	-
ENSG00000185624	-0.964579	8.60899	6.39e-08	2.5e-06	5034	P4HB	17	79801035	79818570	-
ENSG00000186676	5.41387	-0.0254192	4.98e-08	2.09e-06		RP11-319G5.1	7	124673507	124675355	+
ENSG00000105605	3.99201	2.06608	8.45e-08	2.99e-06	59284	CACNG7	19	54412589	54447195	+
ENSG00000111913	2.31591	2.76386	1.01e-07	3.41e-06	9750	FAM65B	6	24797601	25042238	-
ENSG00000204624	3.41763	2.13495	1.1e-07	3.62e-06	57540	PTCHD2	1	11539223	11597641	+
ENSG00000188322	2.31412	4.10706	9.79e-08	3.32e-06	388228	SBK1	16	28303840	28335170	+
ENSG00000143515	-0.791104	6.29623	6.7e-08	2.58e-06	57198	ATP8B2	1	154298029	154323783	+
ENSG00000183691	1.53144	2.36162	7.8e-08	2.82e-06	9241	NOG	17	54671060	54672951	+
ENSG00000100991	-0.685601	6.13027	6.95e-08	2.62e-06	26133	TRPC4AP	20	33590207	33680674	-
ENSG00000196739	-1.07806	4.7766	7.56e-08	2.77e-06	85301	COL27A1	9	116917840	117074791	+
ENSG00000177842	1.45631	3.48462	1.06e-07	3.53e-06	253639	ZNF620	3	40547483	40560227	+
ENSG00000101321	3.67118	0.333128	6.5e-08	2.53e-06	343702	XKR7	20	30555805	30586256	+
ENSG00000179889	-0.699714	6.69394	6.98e-08	2.63e-06	23042	PDXDC1	16	15068448	15233196	+
ENSG00000116478	-0.591964	6.26579	7.18e-08	2.67e-06	3065	HDAC1	1	32757687	32799236	+
ENSG00000135749	1.02608	4.95016	8.96e-08	3.11e-06	80003	PCNXL2	1	233119881	233431459	-
ENSG00000203685	3.20736	0.384349	1.02e-07	3.44e-06	375057	C1orf95	1	226736501	226796915	+
ENSG00000181449	3.58874	5.72923	1.1e-07	3.62e-06	6657	SOX2	3	181429714	181432221	+
ENSG00000166888	-0.756679	5.36876	7.45e-08	2.74e-06	6778	STAT6	12	57489191	57525922	-
ENSG00000204316	0.974781	4.63345	8.4e-08	2.98e-06	64978	MRPL38	17	73894724	73905899	-
ENSG00000072778	-0.663804	6.69029	7.24e-08	2.68e-06	37	ACADVL	17	7120444	7128592	+
ENSG00000020181	-0.831639	5.60296	7.26e-08	2.68e-06	25960	GPR124	8	37641709	37702414	+
ENSG00000243004	-1.68233	3.22559	1.21e-07	3.85e-06		AC005062.2	7	19958604	20180076	-
ENSG00000213860	-1.33695	2.46976	1.13e-07	3.7e-06	100131205	RPL21P28	7	20042346	20042909	+
ENSG00000213626	-1.00333	6.1331	7.35e-08	2.71e-06	81606	LBH	2	30454397	30546596	+
ENSG00000198797	2.03917	-0.157529	1.28e-07	4e-06	57795	FAM5B	1	177140633	177251558	+
ENSG00000170275	-0.882225	6.33858	7.47e-08	2.74e-06	100653071	CRTAP	3	33155471	33185153	+
ENSG00000184949	1.31129	3.06986	1.14e-07	3.72e-06	646851	FAM227A	22	38974125	39052634	-
ENSG00000235254	-1.92889	0.588113	1.31e-07	4.08e-06		TMEM185AP1	X	148848815	148854483	+
ENSG00000112319	3.06935	0.599815	1.29e-07	4.02e-06	2070	EYA4	6	133561736	133853258	+
ENSG00000178662	1.43522	5.42792	7.85e-08	2.83e-06	80034	CSRNP3	2	166326157	166545917	+
ENSG00000167173	-1.1952	4.15991	9.36e-08	3.22e-06	56905	C15orf39	15	75487984	75504510	+
ENSG00000162407	-1.45744	6.77398	7.63e-08	2.78e-06	8613	PPAP2B	1	56960419	57110974	-
ENSG00000157152	2.19186	1.4813	1.33e-07	4.11e-06	6854	SYN2	3	12045862	12232907	+
ENSG00000043355	4.15771	4.76401	1.33e-07	4.11e-06	7546	ZIC2	13	100634026	100639018	+
ENSG00000179603	2.26485	2.04323	1.28e-07	4e-06	2918	GRM8	7	126078652	126893348	-
ENSG00000170412	-1.51266	4.307	8.47e-08	2.99e-06	55890	GPRC5C	17	72420990	72447792	+
ENSG00000183943	1.19041	4.89842	1.07e-07	3.55e-06	5613	PRKX	X	3522411	3631649	-
ENSG00000006432	1.14215	4.66947	1.06e-07	3.53e-06	4293	MAP3K9	14	71189243	71276251	-
ENSG00000166448	2.00861	1.48758	1.36e-07	4.17e-06	222865	TMEM130	7	98444111	98468394	-
ENSG00000179593	-3.93867	-0.328934	1.17e-07	3.76e-06	247	ALOX15B	17	7942335	7952452	+
ENSG00000166405	1.77639	3.23774	1.32e-07	4.08e-06	79608	RIC3	11	8127597	8190602	-
ENSG00000227124	-4.61775	0.18969	8.03e-08	2.89e-06	100131827	ZNF717	3	75758794	75834734	-
ENSG00000185668	3.11457	1.54347	1.29e-07	4.02e-06	5453	POU3F1	1	38509523	38512450	-
ENSG00000114631	1.61881	4.311	1.04e-07	3.47e-06	50512	PODXL2	3	127348024	127391652	+
ENSG00000071967	-1.39808	4.55198	8.36e-08	2.97e-06	79901	CYBRD1	2	172378757	172414643	+
ENSG00000084710	1.38633	3.49525	1.15e-07	3.72e-06	22979	EFR3B	2	25264999	25378243	+
ENSG00000202042	-1.11484	4.19824	1.09e-07	3.59e-06	692087	SNORD49B	17	16342819	16342890	+
ENSG00000125257	-0.979683	4.60015	9.86e-08	3.34e-06	10257	ABCC4	13	95672083	95953687	-
ENSG00000124140	1.83873	0.725614	1.5e-07	4.46e-06	57468	SLC12A5	20	44650329	44688789	+
ENSG00000160209	-0.817076	6.69948	8.57e-08	3.01e-06	8566	PDXK	21	45138975	45194151	+
ENSG00000137266	1.28298	4.08341	1.18e-07	3.78e-06	63027	SLC22A23	6	3269196	3457256	-
ENSG00000166173	-0.77091	4.36188	9.38e-08	3.22e-06	55323	LARP6	15	71123863	71146498	-
ENSG00000102760	-1.58546	0.0705422	1.29e-07	4.02e-06	28984	RGCC	13	42031695	42045018	+
ENSG00000245532	-1.46262	6.73576	8.68e-08	3.03e-06	283131	NEAT1	11	65190245	65213011	+
ENSG00000187323	4.82058	1.03326	1.53e-07	4.52e-06	1630	DCC	18	49866542	51057784	+
ENSG00000110987	1.62244	4.26705	1.1e-07	3.62e-06	605	BCL7A	12	122457328	122499948	+
ENSG00000080298	1.26982	4.71424	9.89e-08	3.34e-06	5991	RFX3	9	3218297	3526004	-
ENSG00000075711	-0.796669	6.546	8.85e-08	3.08e-06	1739	DLG1	3	196769431	197026171	-
ENSG00000196436	-5.77289	-1.68689	3.11e-08	1.53e-06	440348	NPIPL2	16	74411156	74425978	+
ENSG00000075420	-1.02826	6.90602	8.92e-08	3.1e-06	64778	FNDC3B	3	171757418	172119455	+
ENSG00000108784	-1.1826	3.55784	1.16e-07	3.75e-06	4669	NAGLU	17	40688190	40696467	+
ENSG00000101144	1.81578	4.3197	1.15e-07	3.72e-06	655	BMP7	20	55743804	55841685	-
ENSG00000167658	-0.689931	11.2956	9.13e-08	3.15e-06	1938	EEF2	19	3976055	3985461	-
ENSG00000101346	-0.704169	5.90538	9.15e-08	3.16e-06	23509	POFUT1	20	30795683	30826470	+
ENSG00000111490	1.86925	1.37098	1.61e-07	4.65e-06	23329	TBC1D30	12	65174589	65274812	+
ENSG00000246763	2.70794	1.29253	1.6e-07	4.65e-06	503569	CTC-463N11.3	5	98105322	98109173	-
ENSG00000197748	2.12649	0.123306	1.6e-07	4.65e-06	80217	WDR96	10	105889646	105992120	-
ENSG00000089327	-1.35851	4.61567	1.1e-07	3.62e-06	53827	FXYD5	19	35645633	35660786	+
ENSG00000164742	1.37601	4.56007	1.21e-07	3.85e-06	107	ADCY1	7	45613739	45762715	+
ENSG00000113721	-0.988532	5.304	9.46e-08	3.24e-06	5159	PDGFRB	5	149493400	149535423	-
ENSG00000043143	-1.01139	4.44567	1.25e-07	3.94e-06	23338	PHF15	5	133860003	133918918	+
ENSG00000116260	-1.18372	6.13631	9.72e-08	3.31e-06	5768	QSOX1	1	180123969	180173165	+
ENSG00000262526	-0.606101	6.10265	9.67e-08	3.3e-06		CTD-2545G14.7	17	7143746	7147954	-
ENSG00000184750	-6.36226	-1.77589	3.75e-08	1.74e-06	266740	MAGEA2	X	151918387	151922364	-
ENSG00000099725	-4.2781	1.36651	1.41e-07	4.3e-06	5616	PRKY	Y	7142013	7249589	+
ENSG00000115266	2.22659	3.38583	1.27e-07	3.98e-06	10297	APC2	19	1446300	1473243	+
ENSG00000171587	4.71936	-0.910096	1.1e-07	3.62e-06	1826	DSCAM	21	41382926	42219065	-
ENSG00000204650	1.06527	4.37516	1.36e-07	4.17e-06	147081	AC126544.2	17	43697694	43725582	+
ENSG00000106080	-1.13748	6.08997	9.73e-08	3.31e-06	55033	FKBP14	7	30050203	30066300	-
ENSG00000139220	2.247	2.00074	1.45e-07	4.37e-06	8499	PPFIA2	12	81652045	82153332	-
ENSG00000077943	-1.75545	3.4923	1.03e-07	3.45e-06	8516	ITGA8	10	15555948	15762124	-
ENSG00000206503	-1.60078	6.06927	1.03e-07	3.45e-06	3105	HLA-A	6	29909037	29913661	+
ENSG00000162761	3.76852	0.325837	1.78e-07	5e-06	4009	LMX1A	1	165171104	165325952	-
ENSG00000233927	2.62789	2.56571	1.68e-07	4.86e-06	6234	RPS28	19	8386384	8387809	+
ENSG00000181072	-1.27094	2.5456	1.07e-07	3.55e-06	1129	CHRM2	7	136553416	136705002	+
ENSG00000118971	-0.651606	9.53353	1.02e-07	3.43e-06	894	CCND2	12	4382938	4414516	+
ENSG00000099715	-4.29014	0.450407	1.21e-07	3.85e-06	27328	PCDH11Y	Y	4868267	5610265	+
ENSG00000120341	-1.4079	1.88799	1.59e-07	4.64e-06	89866	SEC16B	1	177896701	177939348	-
ENSG00000133687	1.60678	4.42493	1.34e-07	4.12e-06	83857	TMTC1	12	29653773	29937692	-
ENSG00000113196	-1.32067	3.25719	1.15e-07	3.72e-06	9421	HAND1	5	153854532	153857824	-
ENSG00000109956	3.22295	3.17459	1.85e-07	5.12e-06	27087	B3GAT1	11	134248398	134281812	-
ENSG00000138606	0.839341	3.71695	1.38e-07	4.21e-06	90525	SHF	15	45459412	45493373	-
ENSG00000150995	-0.968878	4.81253	1.11e-07	3.64e-06	3708	ITPR1	3	4535032	4889524	+
ENSG00000251660	1.52127	2.08989	1.67e-07	4.82e-06		AC007036.5	7	30197147	30199150	+
ENSG00000180998	1.83353	2.45761	1.71e-07	4.91e-06	283554	GPR137C	14	53019866	53104431	+
ENSG00000106484	-1.5954	8.07844	1.07e-07	3.55e-06	4232	MEST	7	130126046	130146133	+
ENSG00000178233	2.80504	3.29773	1.73e-07	4.93e-06	441151	TMEM151B	6	44238203	44346694	+
ENSG00000097021	1.10859	3.96452	1.5e-07	4.46e-06	11332	ACOT7	1	6324333	6454451	-
ENSG00000196132	3.67681	1.6492	1.93e-07	5.27e-06	4661	MYT1	20	62783144	62873604	+
ENSG00000163597	-0.723381	7.61874	1.07e-07	3.55e-06	677850	SNHG16	17	74553848	74561430	+
ENSG00000091664	4.34543	0.081848	1.93e-07	5.27e-06	57084	SLC17A6	11	22359643	22401049	+
ENSG00000182674	2.7847	0.429597	1.9e-07	5.2e-06	9312	KCNB2	8	73449626	73850584	+
ENSG00000198719	3.24305	2.24977	1.93e-07	5.27e-06	28514	DLL1	6	170591294	170599561	-
ENSG00000075651	-1.15951	3.58683	1.18e-07	3.79e-06	5337	PLD1	3	171318195	171528740	-
ENSG00000154975	4.17967	0.623185	1.9e-07	5.2e-06	56934	CA10	17	49707674	50237377	-
ENSG00000182771	-1.50226	1.49585	1.42e-07	4.31e-06	2894	GRID1	10	87359312	88126250	-
ENSG00000102781	0.763667	5.14651	1.15e-07	3.73e-06	84056	KATNAL1	13	30776767	30881621	-
ENSG00000186472	1.96565	3.39809	1.54e-07	4.56e-06	27445	PCLO	7	82387442	82792246	-
ENSG00000078018	3.69686	4.76433	1.18e-07	3.79e-06	4133	MAP2	2	210288782	210598842	+
ENSG00000187134	1.67873	1.6635	1.73e-07	4.93e-06	1645	AKR1C1	10	4934796	5025475	+
ENSG00000101349	3.77858	1.65156	1.98e-07	5.37e-06	57144	PAK7	20	9518036	9819689	-
ENSG00000227677	-1.64216	1.46736	1.78e-07	5e-06		RP11-326L24.7	9	136028340	136029645	+
ENSG00000157851	3.90357	3.96725	1.58e-07	4.63e-06	56896	DPYSL5	2	27070615	27173219	+
ENSG00000137868	-1.26845	4.06119	1.21e-07	3.85e-06	64220	STRA6	15	74471807	74504608	-
ENSG00000103202	-0.918294	6.36685	1.13e-07	3.7e-06	4833	NME4	16	446725	460367	+
ENSG00000185666	2.50014	2.85941	1.99e-07	5.39e-06	8224	SYN3	22	32908539	33454358	-
ENSG00000102359	-2.02089	1.11567	1.58e-07	4.63e-06	27286	SRPX2	X	99899215	99926296	+
ENSG00000184602	1.01009	5.35822	1.25e-07	3.94e-06	8303	SNN	16	11762270	11773015	+
ENSG00000101210	1.95813	4.19644	1.49e-07	4.44e-06	1917	EEF1A2	20	62119366	62130505	-
ENSG00000140264	-0.722837	7.6767	1.14e-07	3.72e-06	100302254	SERF2	15	44069285	44094787	+
ENSG00000167419	-1.80043	1.85706	1.8e-07	5.03e-06	4025	LPO	17	56295909	56345879	+
ENSG00000181754	1.24276	2.20867	2.01e-07	5.4e-06	57463	AMIGO1	1	110046797	110052360	-
ENSG00000182175	1.56313	3.68812	1.92e-07	5.24e-06	56963	RGMA	15	93586636	93632433	-
ENSG00000119283	3.31135	-1.44114	2.02e-07	5.43e-06	440730	TRIM67	1	231297858	231357302	+
ENSG00000170919	-1.03193	5.58937	1.21e-07	3.85e-06	100190939	TPT1-AS1	13	45915480	45965872	+
ENSG00000136026	-0.878891	7.14359	1.18e-07	3.79e-06	10970	CKAP4	12	106631655	106698057	-
ENSG00000139973	1.84646	0.603959	2.19e-07	5.8e-06	83851	SYT16	14	62453803	62568431	+
ENSG00000226608	-1.27682	6.99647	1.21e-07	3.85e-06		FTLP3	20	4004552	4005091	+
ENSG00000132970	0.958788	5.16306	1.42e-07	4.31e-06	10810	WASF3	13	27131840	27263085	+
ENSG00000146674	-2.44154	6.93318	1.24e-07	3.92e-06	3486	IGFBP3	7	45951951	45961473	-
ENSG00000099284	1.11559	5.62075	1.31e-07	4.08e-06	55506	H2AFY2	10	71812552	71872015	+
ENSG00000256261	-0.986604	5.41987	1.26e-07	3.98e-06		AC104698.1	2	30481193	30482893	+
ENSG00000153714	-1.11753	1.2682	1.53e-07	4.52e-06	286343	LURAP1L	9	12775020	12822130	+
ENSG00000169744	-1.25806	5.48491	1.44e-07	4.34e-06	9079	LDB2	4	16503164	16900432	-
ENSG00000170296	-0.598785	6.25597	1.27e-07	3.98e-06	11337	GABARAP	17	7143333	7146089	-
ENSG00000117461	1.10351	5.16164	1.35e-07	4.14e-06	8503	PIK3R3	1	46505812	46642160	-
ENSG00000143870	-0.897166	8.41636	1.27e-07	3.99e-06	10130	PDIA6	2	10923517	10978103	-
ENSG00000081791	-0.679089	5.5884	1.36e-07	4.17e-06	9812	KIAA0141	5	141303373	141321612	+
ENSG00000105483	-0.759474	4.29914	1.58e-07	4.63e-06	22900	CARD8	19	48706403	48759203	-
ENSG00000064199	1.87064	2.13216	2.18e-07	5.78e-06	53340	SPA17	11	124543694	124567414	+
ENSG00000013563	-1.07725	4.32233	1.48e-07	4.44e-06	1774	DNASE1L1	X	153629579	153640449	-
ENSG00000171817	1.53865	0.333647	2.32e-07	6.05e-06	163255	ZNF540	19	38042308	38104998	+
ENSG00000186007	3.09006	0.485378	1.85e-07	5.12e-06	93273	LEMD1	1	205350506	205425082	-
ENSG00000220749	-1.57754	3.62497	1.74e-07	4.95e-06		RP11-565J7.3	1	212224829	212225371	-
ENSG00000069974	-1.10637	2.90196	1.84e-07	5.1e-06	5873	RAB27A	15	55495164	55611311	-
ENSG00000135406	2.86619	1.19849	2.16e-07	5.73e-06	5630	PRPH	12	49687035	49692465	+
ENSG00000118997	1.95221	0.764697	2.34e-07	6.08e-06	56171	DNAH7	2	196602427	196933536	-
ENSG00000135363	1.51386	1.59412	2.2e-07	5.82e-06	4005	LMO2	11	33880122	33913836	-
ENSG00000132386	-2.06658	5.75355	1.32e-07	4.1e-06	5176	SERPINF1	17	1665253	1680868	+
ENSG00000099954	1.2085	5.80779	1.78e-07	5e-06	27443	CECR2	22	17840837	18033845	+
ENSG00000166033	1.43184	4.22568	1.49e-07	4.44e-06	5654	HTRA1	10	124221041	124274424	+
ENSG00000132471	0.796864	4.93781	1.51e-07	4.48e-06	23558	WBP2	17	73841780	73852588	-
ENSG00000267128	2.51357	1.22917	2.42e-07	6.2e-06	100507218	RNF157-AS1	17	74136637	74150731	+
ENSG00000158164	2.18514	4.63228	1.7e-07	4.89e-06	11013	TMSB15A	X	101768604	101771712	-
ENSG00000051596	0.918444	4.00174	1.88e-07	5.18e-06	84321	THOC3	5	175344876	175461683	-
ENSG00000140538	2.38851	3.21888	1.8e-07	5.04e-06	4916	NTRK3	15	88402982	88799999	-
ENSG00000181751	0.958239	4.26323	1.74e-07	4.95e-06	90355	C5orf30	5	102594403	102614361	+
ENSG00000135549	-1.8379	3.23743	1.74e-07	4.95e-06	5570	PKIB	6	122793062	123047518	+
ENSG00000155660	-0.766908	8.00493	1.38e-07	4.21e-06	9601	PDIA4	7	148700154	148725733	-
ENSG00000115935	-0.899533	3.77432	1.62e-07	4.68e-06	7456	WIPF1	2	175424300	175547644	-
ENSG00000175445	2.74434	1.72209	2.54e-07	6.38e-06	4023	LPL	8	19759228	19824769	+
ENSG00000196581	4.48822	-1.93215	1.42e-07	4.31e-06	55966	AJAP1	1	4714792	4843850	+
ENSG00000137942	0.68055	7.41608	1.4e-07	4.27e-06	54874	FNBP1L	1	93913658	94020218	+
ENSG00000254377	4.93546	2.43121	2.57e-07	6.43e-06	100130155	RP11-32K4.2	8	65285885	65296344	+
ENSG00000198795	1.59621	5.28043	1.5e-07	4.46e-06	25925	ZNF521	18	22641890	22932154	-
ENSG00000163873	3.65194	2.23344	2.55e-07	6.39e-06	2899	GRIK3	1	37261128	37499730	-
ENSG00000131242	0.942071	5.35405	1.75e-07	4.95e-06	84440	RAB11FIP4	17	29718642	29865236	+
ENSG00000105438	-0.726253	6.61752	1.43e-07	4.31e-06	10945	KDELR1	19	48885827	48894810	-
ENSG00000143545	-0.879493	4.96532	1.59e-07	4.64e-06	5872	RAB13	1	153954127	153958834	-
ENSG00000076826	1.53768	3.08758	2.46e-07	6.28e-06	57662	CAMSAP3	19	7660788	7683194	+
ENSG00000154734	-1.4413	5.76894	1.45e-07	4.37e-06	9510	ADAMTS1	21	28208606	28217728	-
ENSG00000163513	-0.90334	4.29098	1.57e-07	4.62e-06	7048	TGFBR2	3	30647994	30735634	+
ENSG00000198327	-2.1392	5.44743	1.89e-07	5.2e-06	121504	HIST1H4F	6	26240561	26240976	+
ENSG00000138346	1.05245	5.02495	1.9e-07	5.2e-06	1763	DNA2	10	70173821	70231879	-
ENSG00000130054	2.4643	2.20713	2.52e-07	6.37e-06	27112	FAM155B	X	68725084	68752351	+
ENSG00000227097	-0.969317	6.91139	1.48e-07	4.44e-06		RP11-742N3.1	11	82400571	82400944	+
ENSG00000198380	-0.912074	7.66556	1.48e-07	4.44e-06	2673	GFPT1	2	69546905	69614382	-
ENSG00000260230	1.82099	1.7204	2.39e-07	6.14e-06		RP11-526J3.3	9	111892573	111898218	-
ENSG00000143429	-2.84996	-0.759749	2.72e-07	6.69e-06	645166	AC027612.6	2	91823266	91847975	-
ENSG00000154654	-1.01064	1.09432	2.17e-07	5.75e-06	4685	NCAM2	21	22370633	22915650	+
ENSG00000237651	-1.2153	2.8877	2.38e-07	6.13e-06	339804	C2orf74	2	61372243	61391964	+
ENSG00000116990	1.94076	4.15187	2.23e-07	5.87e-06	4610	MYCL1	1	40361098	40367928	-
ENSG00000204386	-0.88909	5.17985	1.59e-07	4.64e-06	4758	NEU1	6	31825436	31830683	-
ENSG00000077080	4.04207	0.15836	2.35e-07	6.08e-06	51412	ACTL6B	7	100240720	100254084	-
ENSG00000119638	-1.00431	5.28662	1.7e-07	4.88e-06	91754	NEK9	14	75548822	75594047	-
ENSG00000101160	-1.20925	3.29119	2.27e-07	5.93e-06	1522	CTSZ	20	57570240	57582302	-
ENSG00000132357	-1.97354	0.237213	2.81e-07	6.85e-06	84674	CARD6	5	40841286	40860275	+
ENSG00000084207	-0.671948	8.00292	1.53e-07	4.52e-06	2950	GSTP1	11	67351066	67354131	+
ENSG00000159409	3.38753	0.881808	2.78e-07	6.8e-06	11189	CELF3	1	151674880	151689290	-
ENSG00000110900	2.33748	2.76859	2.29e-07	5.98e-06	441631	TSPAN11	12	31079362	31149534	+
ENSG00000251037	-9.02965	1.42641	1.24e-07	3.92e-06		AC006157.2	Y	2722771	2800041	+
ENSG00000267041	-0.832531	4.98562	1.83e-07	5.09e-06	342892	ZNF850	19	37205285	37263727	-
ENSG00000213318	-5.71547	-1.33674	8.13e-08	2.91e-06		RP11-331F4.1	16	75226363	75227145	-
ENSG00000175087	0.869875	3.8158	1.86e-07	5.12e-06	149420	PDIK1L	1	26437664	26452034	+
ENSG00000198959	-1.38788	3.17341	1.71e-07	4.91e-06	7052	TGM2	20	36756863	36794980	-
ENSG00000242557	0.945034	4.31958	1.73e-07	4.93e-06		RP11-316M1.11	1	151031995	151042801	-
ENSG00000041515	2.83608	-0.915793	2.49e-07	6.33e-06	23026	MYO16	13	109248500	109860355	+
ENSG00000109686	-1.2481	6.38352	1.61e-07	4.65e-06	152503	SH3D19	4	152041431	152149182	-
ENSG00000113594	-0.930244	7.06797	1.58e-07	4.63e-06	3977	LIFR	5	38475065	38608456	-
ENSG00000005249	2.09368	4.94543	1.94e-07	5.27e-06	5577	PRKAR2B	7	106685094	106802256	+
ENSG00000184905	3.3176	2.47745	3e-07	7.24e-06	140597	TCEAL2	X	101380660	101382683	+
ENSG00000011677	1.18626	2.7641	2.44e-07	6.24e-06	2556	GABRA3	X	151334706	151620337	-
ENSG00000111262	2.8731	0.451372	2.92e-07	7.06e-06	3736	KCNA1	12	5019071	5040527	+
ENSG00000170624	-1.51076	2.23772	1.79e-07	5.01e-06	6444	SGCD	5	155297354	156194499	+
ENSG00000259479	-2.23384	2.63907	2.74e-07	6.73e-06		CTD-2008A1.2	15	45118569	45176892	-
ENSG00000198715	-0.793551	4.70127	1.83e-07	5.09e-06	112770	C1orf85	1	156259880	156265463	-
ENSG00000105255	1.64412	3.58576	2.69e-07	6.63e-06	79187	FSD1	19	4304591	4323843	+
ENSG00000162630	1.42804	1.53696	2.47e-07	6.28e-06	8707	B3GALT2	1	193148175	193155784	-
ENSG00000171714	1.92808	3.8831	2.52e-07	6.36e-06	203859	ANO5	11	22214722	22304903	+
ENSG00000162728	3.39156	-0.956454	2.25e-07	5.91e-06	3765	KCNJ9	1	160051360	160060353	+
ENSG00000112562	-1.34915	3.90541	1.69e-07	4.87e-06	64094	SMOC2	6	168841831	169073984	+
ENSG00000091844	1.97516	1.83462	3.11e-07	7.38e-06	26575	RGS17	6	153331857	153452384	-
ENSG00000163412	1.35954	3.41417	2.72e-07	6.69e-06	317649	EIF4E3	3	71728440	71803924	-
ENSG00000110675	2.35526	1.13638	2.86e-07	6.95e-06	55531	ELMOD1	11	107461817	107537505	+
ENSG00000162738	1.32871	5.1762	1.99e-07	5.39e-06	57216	VANGL2	1	160370376	160398468	+
ENSG00000250658	-5.58581	-1.78606	9.2e-08	3.17e-06	339975	RP11-138B4.1	4	188225237	188230836	-
ENSG00000128595	-1.00335	8.98585	1.72e-07	4.92e-06	813	CALU	7	128379346	128411861	+
ENSG00000156675	-0.680613	6.11479	1.77e-07	4.99e-06	80223	RAB11FIP1	8	37716136	37756985	-
ENSG00000110693	-1.03787	3.64155	1.81e-07	5.06e-06	55553	SOX6	11	15987995	16761138	-
ENSG00000164107	-1.30983	3.12003	1.75e-07	4.95e-06	9464	HAND2	4	174446120	174451380	-
ENSG00000165238	2.60818	3.52339	3.09e-07	7.35e-06	65268	WNK2	9	95947198	96082854	+
ENSG00000093072	1.604	2.93942	3.28e-07	7.64e-06	51816	CECR1	22	17660194	17739125	-
ENSG00000129103	-0.612404	5.9213	1.8e-07	5.03e-06	25870	SUMF2	7	56131695	56148363	+
ENSG00000127399	1.55243	1.27631	3.22e-07	7.53e-06	65999	LRRC61	7	150019728	150035239	+
ENSG00000141314	3.8285	2.8067	3.2e-07	7.5e-06	162494	RHBDL3	17	30593195	30651680	+
ENSG00000168843	3.11246	1.28126	3.09e-07	7.35e-06	56884	FSTL5	4	162305049	163085187	-
ENSG00000148248	-0.870063	7.89092	1.78e-07	5e-06	6836	SURF4	9	136228325	136242970	-
ENSG00000113732	-0.962093	5.40932	1.86e-07	5.12e-06	8992	ATP6V0E1	5	172410760	172462448	+
ENSG00000244187	-0.998112	4.8076	1.9e-07	5.21e-06	85014	TMEM141	9	139685807	139695010	+
ENSG00000166780	1.21562	4.04847	2.23e-07	5.87e-06	89927	C16orf45	16	15528152	15718885	+
ENSG00000178171	2.96676	-0.0514913	3.42e-07	7.89e-06	205147	FAM123C	2	131513008	131525707	+
ENSG00000186462	2.00464	3.19465	3.16e-07	7.43e-06	4674	NAP1L2	X	72432135	72434684	-
ENSG00000197576	1.87895	-0.820516	3.18e-07	7.47e-06	3201	HOXA4	7	27168126	27170418	-
ENSG00000102003	3.71329	2.25109	3.13e-07	7.41e-06	6855	SYP	X	49044269	49056718	-
ENSG00000267328	-2.47732	-0.783199	3.44e-07	7.92e-06		AC002398.12	19	36245467	36246391	+
ENSG00000149571	2.89606	0.905445	3.43e-07	7.9e-06	84623	KIRREL3	11	126293254	126873355	-
ENSG00000130303	-1.78887	4.96143	2.11e-07	5.63e-06	684	BST2	19	17513748	17516457	-
ENSG00000174599	-1.6376	2.02966	3.07e-07	7.34e-06	133022	TRAM1L1	4	118004718	118006736	-
ENSG00000130287	4.3387	2.62074	3.52e-07	8.04e-06	1463	NCAN	19	19322838	19363042	+
ENSG00000071859	-0.645144	4.51288	2.15e-07	5.72e-06	9130	FAM50A	X	153672473	153679002	+
ENSG00000122012	3.21734	-0.437554	3.57e-07	8.09e-06	22987	SV2C	5	75378997	75649764	+
ENSG00000105559	-0.920431	3.62285	2.54e-07	6.38e-06	57664	PLEKHA4	19	49340355	49371884	-
ENSG00000174279	3.9472	-1.88867	3.09e-07	7.35e-06	344191	EVX2	2	176942200	176948641	-
ENSG00000185477	1.58575	3.10655	2.64e-07	6.56e-06	285513	GPRIN3	4	90165429	90229161	-
ENSG00000131773	1.58414	3.21275	3.19e-07	7.5e-06	10656	KHDRBS3	8	136469700	136668965	+
ENSG00000161010	-0.756981	5.79231	2e-07	5.4e-06	51149	C5orf45	5	179261436	179289173	-
ENSG00000186469	1.04958	4.97677	1.98e-07	5.37e-06	54331	GNG2	14	52292913	52446060	+
ENSG00000168913	3.60218	1.4504	3.08e-07	7.34e-06	375704	ENHO	9	34521038	34523039	-
ENSG00000157168	1.92349	1.50372	3.43e-07	7.91e-06	3084	NRG1	8	31496902	32622548	+
ENSG00000000971	-2.43238	0.279183	2.36e-07	6.1e-06	3075	CFH	1	196621008	196716634	+
ENSG00000140945	1.27493	2.13993	2.99e-07	7.23e-06	1012	CDH13	16	82660408	83830204	+
ENSG00000186866	-0.67484	5.28402	2.08e-07	5.56e-06	23275	POFUT2	21	46683843	46707813	-
ENSG00000104177	1.60793	5.54989	2.33e-07	6.06e-06	50804	MYEF2	15	48431625	48470714	-
ENSG00000112182	0.911441	4.09216	2.22e-07	5.85e-06	60468	BACH2	6	90636248	91006627	-
ENSG00000149273	-0.699011	8.8933	1.99e-07	5.38e-06	6188	RPS3	11	75110530	75133324	+
ENSG00000155966	1.3219	4.41005	2.36e-07	6.1e-06	2334	AFF2	X	147582139	148082193	+
ENSG00000157005	-1.78397	0.397864	2.69e-07	6.63e-06	6750	SST	3	187386694	187388187	-
ENSG00000160213	-0.822714	4.42076	2.35e-07	6.08e-06	1476	CSTB	21	45192393	45196326	-
ENSG00000140386	0.885648	4.07623	2.42e-07	6.2e-06	49855	SCAPER	15	76640526	77197785	-
ENSG00000105750	1.20911	3.70527	3.01e-07	7.25e-06	7639	ZNF85	19	21106059	21133503	+
ENSG00000144366	-0.734925	6.86264	2.04e-07	5.49e-06	51454	GULP1	2	189156396	189460653	+
ENSG00000175497	-1.06278	4.11715	2.42e-07	6.2e-06	57628	DPP10	2	115199876	116603328	+
ENSG00000232044	2.76463	-1.22028	3.56e-07	8.09e-06	100996530	AC073479.1	2	6072819	6141407	+
ENSG00000197535	0.812413	6.06001	2.11e-07	5.63e-06	4644	MYO5A	15	52599480	52821247	-
ENSG00000132842	-0.735999	6.41992	2.08e-07	5.57e-06	8546	AP3B1	5	77296349	77590579	-
ENSG00000228929	-0.844267	7.38725	2.07e-07	5.56e-06		RP11-159C21.4	1	53237866	53238320	-
ENSG00000102466	3.19488	-0.99854	3.12e-07	7.39e-06	2259	FGF14	13	102375035	103054124	-
ENSG00000170629	1.96394	0.929173	3.56e-07	8.09e-06	349152	DPY19L2P2	7	102815580	102920857	-
ENSG00000142408	2.63488	1.96754	3.98e-07	8.78e-06	59283	CACNG8	19	54466294	54493469	+
ENSG00000082684	2.09832	3.6571	3.48e-07	7.97e-06	54437	SEMA5B	3	122628041	122747452	-
ENSG00000114942	-0.67136	6.60913	2.12e-07	5.64e-06	1933	EEF1B2	2	207024309	207027652	+
ENSG00000070731	-0.716973	7.07204	2.11e-07	5.63e-06	10610	ST6GALNAC2	17	74559792	74583038	-
ENSG00000198914	4.34478	-0.0980366	3.08e-07	7.34e-06	5455	POU3F3	2	105471969	105476929	+
ENSG00000132932	2.06938	3.66752	3.07e-07	7.34e-06	51761	ATP8A2	13	25946209	26599989	+
ENSG00000176046	-1.71846	1.16029	2.51e-07	6.36e-06	26471	NUPR1	16	28548606	28550495	-
ENSG00000166111	4.64474	-0.13862	3.81e-07	8.53e-06	55530	SVOP	12	109304658	109459045	-
ENSG00000177302	-0.558634	5.27973	2.4e-07	6.16e-06	7156	TOP3A	17	18174742	18218321	-
ENSG00000171956	4.99103	-0.0142724	1.57e-07	4.62e-06	27023	FOXB1	15	60296421	60353929	+
ENSG00000109819	1.83033	1.8192	3.91e-07	8.64e-06	10891	PPARGC1A	4	23756664	23905712	-
ENSG00000247828	1.21331	3.06024	3.48e-07	7.97e-06	100505894	TMEM161B-AS1	5	87564712	87732502	+
ENSG00000174963	5.00981	0.671006	4.2e-07	9.15e-06	84107	ZIC4	3	147103833	147124647	-
ENSG00000112936	-2.3273	1.85806	2.41e-07	6.17e-06	730	C7	5	40909354	40983041	+
ENSG00000166441	-0.718658	7.70248	2.23e-07	5.87e-06	6157	RPL27A	11	8703958	8736306	+
ENSG00000179921	-1.88767	-0.0238136	4.28e-07	9.28e-06	151306	GPBAR1	2	219124219	219128582	+
ENSG00000174807	-0.974878	2.43858	2.53e-07	6.37e-06	57124	CD248	11	66081958	66084515	-
ENSG00000196368	0.804912	4.70561	2.67e-07	6.6e-06	55190	NUDT11	X	51232863	51239448	-
ENSG00000157103	3.11011	-0.127266	4.07e-07	8.91e-06	6529	SLC6A1	3	11034410	11080933	+
ENSG00000253230	3.89798	3.31873	4.3e-07	9.31e-06	157627	LINC00599	8	9757574	9762876	-
ENSG00000058262	-0.88775	7.72061	2.26e-07	5.92e-06	29927	SEC61A1	3	127770484	127790526	+
ENSG00000140022	1.06133	4.7167	2.78e-07	6.8e-06	85439	STON2	14	81727000	81902809	-
ENSG00000115226	1.4607	2.92134	3.65e-07	8.23e-06	64838	FNDC4	2	27714750	27718112	-
ENSG00000142089	-1.47236	6.78505	2.32e-07	6.05e-06	10410	IFITM3	11	319669	321340	-
ENSG00000146216	2.87917	0.558179	4.35e-07	9.37e-06	84630	TTBK1	6	43211418	43255997	+
ENSG00000123307	4.54754	-0.995298	2.76e-07	6.76e-06	58158	NEUROD4	12	55413729	55423798	+
ENSG00000115216	-0.576612	6.40881	2.38e-07	6.13e-06	29959	NRBP1	2	27650657	27665126	+
ENSG00000138080	-1.25883	4.67926	2.38e-07	6.13e-06	11117	EMILIN1	2	27301435	27309271	+
ENSG00000189223	-4.17327	1.3068	4.31e-07	9.32e-06	654433	AC016683.6	2	113969099	114024587	+
ENSG00000149926	2.46564	1.24522	4.24e-07	9.22e-06	100996332	FAM57B	16	30035748	30064299	-
ENSG00000196611	-2.7749	1.72131	2.89e-07	7.01e-06	4312	MMP1	11	102660651	102668891	-
ENSG00000182572	2.00429	4.93878	3.04e-07	7.3e-06	8350	HIST1H3I	6	27839623	27840099	-
ENSG00000140044	-0.954904	4.38079	2.66e-07	6.59e-06	122953	JDP2	14	75894419	75940814	+
ENSG00000164929	1.56143	2.08745	3.82e-07	8.53e-06	79870	BAALC	8	104152938	104242533	+
ENSG00000139329	-1.69823	6.89824	2.47e-07	6.3e-06	4060	LUM	12	91496406	91505608	-
ENSG00000130787	1.09374	3.78264	3.38e-07	7.83e-06	9026	HIP1R	12	123319000	123347507	+
ENSG00000128872	0.918283	4.46895	2.6e-07	6.5e-06	29767	TMOD2	15	52043758	52108565	+
ENSG00000168710	-0.707874	6.86176	2.49e-07	6.32e-06	10768	AHCYL1	1	110527308	110566357	+
ENSG00000136111	-0.588921	5.71452	2.61e-07	6.5e-06	9882	TBC1D4	13	75858808	76056250	-
ENSG00000154620	-5.53218	-1.59386	1.48e-07	4.44e-06	9087	TMSB4Y	Y	15815447	15817904	+
ENSG00000225972	-7.90601	0.566657	1.77e-07	4.99e-06		MTND1P23	1	564442	564813	+
ENSG00000134013	-1.40528	5.37617	2.62e-07	6.53e-06	4017	LOXL2	8	23154702	23282841	-
ENSG00000133640	1.59046	1.29799	4.56e-07	9.73e-06	84125	LRRIQ1	12	85430092	85657002	+
ENSG00000007062	1.58931	5.03428	3.33e-07	7.74e-06	8842	PROM1	4	15964699	16086001	-
ENSG00000135677	-0.551712	6.73327	2.51e-07	6.36e-06	2799	GNS	12	65107225	65153227	-
ENSG00000232928	-3.30629	-0.0348461	3.83e-07	8.54e-06		DDX3YP1	X	73340847	73351761	+
ENSG00000067560	-0.75255	8.11005	2.53e-07	6.37e-06	387	RHOA	3	49396578	49450431	-
ENSG00000179256	-1.15293	0.352614	4.5e-07	9.65e-06	440087	C12orf69	12	14957584	14967116	-
ENSG00000179119	-0.950902	5.37065	2.69e-07	6.63e-06	144108	SPTY2D1	11	18627948	18656338	-
ENSG00000250366	2.7204	3.27961	4.87e-07	1.02e-05	100507043	LINC00617	14	96342729	96391908	+
ENSG00000173114	-2.03686	4.25241	2.62e-07	6.53e-06	54674	LRRN3	7	110731062	110765507	+
ENSG00000188191	0.917222	4.10238	3.39e-07	7.83e-06	5575	PRKAR1B	7	588834	767287	-
ENSG00000172789	1.99265	-0.0308304	4.19e-07	9.13e-06	3222	HOXC5	12	54379629	54429145	+
ENSG00000155897	3.6186	0.550369	4.75e-07	1.01e-05	114	ADCY8	8	131792547	132054672	-
ENSG00000139370	-7.09544	2.10699	2.73e-07	6.71e-06	121260	SLC15A4	12	129277739	129308528	-
ENSG00000129682	1.87287	4.25771	3.65e-07	8.23e-06	2258	FGF13	X	137713735	138304939	-
ENSG00000162174	1.61145	3.28505	4.42e-07	9.5e-06	80150	ASRGL1	11	62104920	62160882	+
ENSG00000227018	-1.62848	3.95633	2.66e-07	6.59e-06		IL6STP1	17	15686602	15687621	+
ENSG00000196549	-1.94292	6.3952	2.64e-07	6.56e-06	4311	MME	3	154741913	154901497	+
ENSG00000225127	5.31476	-1.76904	1.82e-07	5.07e-06		LINC00237	20	21068245	21086999	-
ENSG00000205835	2.25878	-1.16791	5.14e-07	1.07e-05	647309	GMNC	3	190570666	190610218	-
ENSG00000142186	-0.622337	5.46078	2.81e-07	6.85e-06	57410	SCYL1	11	65292548	65306175	+
ENSG00000144834	5.07598	2.07142	5.21e-07	1.08e-05	29114	TAGLN3	3	111717511	111732734	+
ENSG00000183508	-1.24792	2.52085	3.55e-07	8.08e-06	54855	FAM46C	1	118148556	118170994	+
ENSG00000103460	1.66531	3.12253	4.67e-07	9.9e-06	27324	TOX3	16	52471917	52581714	-
ENSG00000156925	3.61514	4.24714	5.28e-07	1.09e-05	7547	ZIC3	X	136648301	136659850	+
ENSG00000146352	2.7606	0.741729	5.33e-07	1.1e-05	134829	CLVS2	6	123317116	123385612	+
ENSG00000008853	0.660169	4.38919	3.12e-07	7.4e-06	23221	RHOBTB2	8	22844930	22877712	+
ENSG00000112655	-1.06348	7.77837	2.8e-07	6.83e-06	5754	PTK7	6	43044006	43129457	+
ENSG00000120093	1.15571	3.33417	3.05e-07	7.31e-06	3213	HOXB3	17	46626232	46682274	-
ENSG00000126733	3.19865	1.57286	5.38e-07	1.1e-05	117154	DACH2	X	85403462	86087607	+
ENSG00000265401	-0.6658	7.92921	2.84e-07	6.9e-06		RP11-138I1.4	17	16285466	16285983	-
ENSG00000196814	0.969665	3.92606	3.3e-07	7.68e-06	89853	FAM125B	9	129089128	129269320	+
ENSG00000173193	-0.990075	5.62241	3.2e-07	7.5e-06	54625	PARP14	3	122399465	122449687	+
ENSG00000142676	-0.595215	9.37361	2.86e-07	6.95e-06	6135	RPL11	1	24018269	24022915	+
ENSG00000135506	-0.667141	6.99494	2.87e-07	6.97e-06	10956	OS9	12	58087738	58115340	+
ENSG00000187957	4.35466	1.62939	5e-07	1.05e-05	92737	DNER	2	230222345	230579274	-
ENSG00000105997	1.68342	1.26147	4.04e-07	8.87e-06	3200	HOXA3	7	27145816	27192200	-
ENSG00000129990	2.89216	0.175043	5.61e-07	1.14e-05	6861	SYT5	19	55682567	55691809	-
ENSG00000119715	3.32298	-0.459792	5.13e-07	1.07e-05	2103	ESRRB	14	76776957	76968178	+
ENSG00000255498	1.22751	1.77717	5.36e-07	1.1e-05		RP11-618K13.2	11	45927492	45928012	-
ENSG00000079308	-0.915184	4.50558	2.99e-07	7.22e-06	7145	TNS1	2	218664512	218867718	-
ENSG00000256148	-6.61945	0.110343	2.29e-07	5.98e-06		RP11-809N8.5	11	73221703	73221865	+
ENSG00000226752	-0.935579	4.14048	3.47e-07	7.97e-06	253039	RP11-27I1.2	9	123587106	123616651	+
ENSG00000155052	1.86126	0.564399	5.72e-07	1.16e-05	129684	CNTNAP5	2	124782864	125672864	+
ENSG00000117598	1.81413	1.73825	5.47e-07	1.12e-05	163404	LPPR5	1	99355806	99470588	-
ENSG00000204580	0.971583	6.58733	3.04e-07	7.3e-06	100616237	DDR1	6	30844198	30867933	+
ENSG00000133985	1.49802	4.0414	4.04e-07	8.87e-06	23508	TTC9	14	71108504	71142077	+
ENSG00000258584	3.9017	-2.78355	2.6e-07	6.5e-06	283592	FAM181A-AS1	14	94371076	94393412	-
ENSG00000265179	4.04238	-2.19553	3.84e-07	8.54e-06		RP11-672L10.2	18	903145	906668	-
ENSG00000183833	2.06575	2.22866	5.78e-07	1.17e-05	89876	C3orf15	3	119421869	119485949	+
ENSG00000183853	-0.809788	6.54234	3.04e-07	7.3e-06	55243	KIRREL	1	157963063	158070052	+
ENSG00000164574	-0.93454	5.76616	3.07e-07	7.34e-06	55568	GALNT10	5	153570290	153800544	+
ENSG00000172340	-0.71033	4.84888	3.68e-07	8.28e-06	8801	SUCLG2	3	67410884	67705038	-
ENSG00000101746	2.72115	0.779038	5.82e-07	1.18e-05	100996400	NOL4	18	31431064	31804916	-
ENSG00000100243	-0.797692	5.36028	3.23e-07	7.53e-06	1727	CYB5R3	22	43013846	43045574	-
ENSG00000255905	-1.31385	1.65938	3.76e-07	8.42e-06		AL391319.1	6	169067733	169068243	+
ENSG00000174460	3.81694	1.168	6.06e-07	1.21e-05	170261	ZCCHC12	X	117957753	117960931	+
ENSG00000104805	-0.867392	6.37941	3.16e-07	7.43e-06	4924	NUCB1	19	49403307	49426528	+
ENSG00000161011	-0.901158	6.4536	3.16e-07	7.43e-06	8878	SQSTM1	5	179233388	179265078	+
ENSG00000143882	-0.877534	7.15552	3.15e-07	7.43e-06	245973	ATP6V1C2	2	10861775	10925236	+
ENSG00000224883	4.20046	0.365324	4.58e-07	9.74e-06		CTA-250D10.19	22	42377308	42378221	-
ENSG00000152749	-0.945498	5.34885	3.34e-07	7.75e-06	160897	GPR180	13	95254157	95286899	+
ENSG00000150540	-1.16924	2.58281	4.13e-07	9.02e-06	3176	HNMT	2	138721590	138773930	+
ENSG00000183150	2.09015	2.55712	6.25e-07	1.23e-05	2842	GPR19	12	12813825	12849141	-
ENSG00000150961	-0.949061	6.51354	3.22e-07	7.53e-06	9871	SEC24D	4	119643978	119759838	-
ENSG00000140323	2.51374	-0.475422	6.22e-07	1.23e-05	85455	DISP2	15	40650436	40663257	+
ENSG00000158296	-1.24433	2.75721	5.77e-07	1.17e-05	64849	SLC13A3	20	45186463	45304714	-
ENSG00000133433	-4.64723	-0.937319	2.52e-07	6.37e-06	2953	GSTT2B	22	24299601	24303373	-
ENSG00000149115	-0.632427	6.33628	3.36e-07	7.77e-06	85456	TNKS1BP1	11	57067112	57092426	-
ENSG00000138376	0.875697	4.94213	3.91e-07	8.64e-06	580	BARD1	2	215590370	215674428	-
ENSG00000118402	0.751715	3.85199	4.33e-07	9.34e-06	6785	ELOVL4	6	80624529	80657297	-
ENSG00000145934	1.25814	2.75018	4.09e-07	8.94e-06	57451	ODZ2	5	166711804	167691162	+
ENSG00000182809	1.09164	2.45575	4e-07	8.81e-06	1397	CRIP2	14	105939299	105946499	+
ENSG00000130255	-0.84343	7.77234	3.31e-07	7.71e-06	25873	RPL36	19	5674958	5691887	+
ENSG00000163623	2.53241	-1.19034	5.33e-07	1.1e-05	4825	NKX6-1	4	85413061	85419603	-
ENSG00000183307	1.9186	1.81635	6.57e-07	1.27e-05	27439	CECR6	22	17597189	17602257	-
ENSG00000130203	-1.30409	7.65435	3.34e-07	7.75e-06	348	APOE	19	45409011	45412650	+
ENSG00000151023	2.57751	-0.468271	6.46e-07	1.26e-05	219670	ENKUR	10	25270908	25305085	-
ENSG00000122591	-0.568975	6.33393	3.46e-07	7.95e-06	84668	FAM126A	7	22980878	23053749	-
ENSG00000104725	4.85953	4.84558	4.35e-07	9.37e-06		NEFL	8	24808468	24814624	-
ENSG00000168772	1.60965	3.60316	4.05e-07	8.89e-06	80319	CXXC4	4	105389469	105416058	-
ENSG00000227766	-1.43093	4.08203	4.24e-07	9.21e-06		HCG4P5	6	29909852	29910844	-
ENSG00000169946	-1.00612	2.22465	3.58e-07	8.11e-06	23414	ZFPM2	8	106330920	106816760	+
ENSG00000165757	-0.982671	4.67602	3.54e-07	8.05e-06	57608	KIAA1462	10	30301729	30404423	-
ENSG00000197256	-0.810036	5.6043	3.53e-07	8.05e-06	25959	KANK2	19	11274943	11308467	-
ENSG00000205213	-1.0507	6.90883	3.46e-07	7.95e-06	55366	LGR4	11	27387508	27494322	-
ENSG00000155254	-0.77223	5.07683	3.6e-07	8.14e-06	83742	MARVELD1	10	99472930	99484694	+
ENSG00000124920	-0.850491	4.85607	3.49e-07	7.98e-06	745	C11orf9	11	61520114	61555990	+
ENSG00000099365	2.08161	2.11551	6.67e-07	1.28e-05	112755	STX1B	16	31000577	31021949	-
ENSG00000064012	-0.961024	2.92518	4.67e-07	9.9e-06	841	CASP8	2	202098166	202152434	+
ENSG00000184216	-0.953589	5.29846	3.66e-07	8.24e-06	3654	IRAK1	X	153275951	153285431	-
ENSG00000236107	2.36447	-0.551984	6.9e-07	1.32e-05		AC010127.3	2	166938041	167158294	+
ENSG00000215845	-3.55596	1.74307	5.35e-07	1.1e-05	100131187	TSTD1	1	161007421	161008780	-
ENSG00000196604	-1.5449	2.22721	6.79e-07	1.3e-05	728378	POTEF	2	130831108	130886795	-
ENSG00000225470	0.801237	3.93685	4.87e-07	1.02e-05		JPX	X	73164177	73220326	+
ENSG00000170315	-0.649058	8.38752	3.59e-07	8.13e-06	7314	UBB	17	16284112	16287220	+
ENSG00000160789	-0.828778	5.63434	3.66e-07	8.24e-06	4000	LMNA	1	156052364	156109880	+
ENSG00000143171	2.41713	0.207104	6.42e-07	1.25e-05	6258	RXRG	1	165370159	165414433	-
ENSG00000141098	0.996667	3.41099	5.23e-07	1.08e-05	81577	GFOD2	16	67708436	67753324	-
ENSG00000164398	2.15978	0.742343	7.3e-07	1.37e-05	23305	ACSL6	5	131142683	131347936	-
ENSG00000214455	-0.946229	5.92876	3.71e-07	8.32e-06		RCN1P2	13	45964486	45965402	-
ENSG00000151967	1.07358	3.69977	4.55e-07	9.72e-06	29970	SCHIP1	3	159557650	159615149	+
ENSG00000234456	-0.809638	3.3849	3.84e-07	8.54e-06	100505881	MAGI2-AS3	7	79082198	79100524	+
ENSG00000163032	1.22315	3.66834	5.91e-07	1.19e-05	7447	VSNL1	2	17720393	17838285	+
ENSG00000165794	-1.3654	0.356771	5.27e-07	1.09e-05	29986	SLC39A2	14	21467414	21470030	+
ENSG00000164294	-0.964308	7.07244	3.7e-07	8.3e-06	493869	GPX8	5	54455946	54462899	+
ENSG00000185215	-2.87211	3.27752	6.21e-07	1.23e-05	7127	TNFAIP2	14	103589779	103603776	+
ENSG00000110811	-0.766315	4.84796	4.07e-07	8.91e-06	10536	LEPREL2	12	6937204	6949018	+
ENSG00000249790	-1.70896	3.5524	7.37e-07	1.38e-05		RP11-20D14.6	12	8940853	8948385	+
ENSG00000234665	-1.99452	-0.0210756	7.29e-07	1.37e-05		RP11-262H14.3	9	66513488	66553911	-
ENSG00000131873	-1.28301	6.66989	3.82e-07	8.53e-06	22856	CHSY1	15	101715928	101792137	-
ENSG00000106006	2.91901	-0.529639	7.51e-07	1.4e-05	3203	HOXA6	7	27185015	27192217	-
ENSG00000203879	0.650679	6.18419	3.91e-07	8.65e-06	2664	GDI1	X	153665266	153671814	+
ENSG00000157613	-1.23184	3.60846	4.3e-07	9.31e-06	90993	CREB3L1	11	46299212	46342972	+
ENSG00000139239	-0.801108	7.65291	3.85e-07	8.55e-06		RPL14P1	12	63359095	63359764	+
ENSG00000136240	-0.897929	7.30612	3.88e-07	8.61e-06	11014	KDELR2	7	6485584	6523873	-
ENSG00000143434	1.32733	3.07261	6.31e-07	1.24e-05	10500	SEMA6C	1	151104161	151119104	-
ENSG00000100433	3.83068	1.25974	7.7e-07	1.43e-05	54207	KCNK10	14	88649113	88793251	-
ENSG00000122176	-1.80583	4.51203	3.97e-07	8.77e-06	2331	FMOD	1	203309753	203320617	-
ENSG00000166313	0.590895	4.8989	4.35e-07	9.37e-06	322	APBB1	11	6416354	6440644	-
ENSG00000146006	2.27407	-0.00624668	7.89e-07	1.45e-05	26045	LRRTM2	5	138208179	138211057	-
ENSG00000114805	1.42927	4.50842	5.74e-07	1.16e-05	23007	PLCH1	3	155093369	155462856	-
ENSG00000116005	-0.598503	6.45496	4.07e-07	8.91e-06	51449	PCYOX1	2	70484518	70508323	+
ENSG00000110108	-0.604861	4.38306	4.56e-07	9.73e-06	79073	TMEM109	11	60681346	60690915	+
ENSG00000087258	2.08226	2.76062	7e-07	1.33e-05	2775	GNAO1	16	56225302	56391356	+
ENSG00000187902	2.54304	-0.723391	6.98e-07	1.33e-05	729956	SHISA7	19	55940107	55954230	-
ENSG00000219438	6.72241	-0.715888	3.7e-07	8.3e-06	25817	FAM19A5	22	48885272	49246724	+
ENSG00000237515	2.73261	2.23615	8.24e-07	1.5e-05	729993	SHISA9	16	12995477	13334272	+
ENSG00000197157	-0.705982	7.946	4.15e-07	9.05e-06	27044	SND1	7	127292234	127732661	+
ENSG00000124212	-0.847582	4.79384	4.57e-07	9.73e-06	5740	PTGIS	20	48123992	48184683	-
ENSG00000107611	1.95288	1.48119	7.45e-07	1.39e-05	8029	CUBN	10	16865963	17171830	-
ENSG00000179915	1.49698	5.38437	4.47e-07	9.6e-06	9378	NRXN1	2	50145643	51259674	-
ENSG00000182742	0.917435	1.73917	5.39e-07	1.1e-05	3214	HOXB4	17	46652875	46657473	-
ENSG00000258334	2.22125	1.94035	7.24e-07	1.37e-05		RP11-161H23.9	12	49686414	49718359	-
ENSG00000171189	2.54402	0.630268	7.71e-07	1.43e-05	2897	GRIK1	21	30909254	31312351	-
ENSG00000090932	3.17582	1.36603	8.57e-07	1.54e-05	10683	DLL3	19	39989557	39999118	+
ENSG00000136167	-1.36188	2.72726	5.27e-07	1.09e-05	3936	LCP1	13	46700061	46786006	-
ENSG00000134982	0.851394	6.85019	4.33e-07	9.34e-06	324	APC	5	112043195	112181936	+
ENSG00000199097	-2.12768	-2.43764	8.83e-07	1.57e-05	494336	MIR424	X	133680644	133680741	-
ENSG00000230148	1.28139	1.66597	6.1e-07	1.22e-05	100874362	HOXB-AS1	17	46620913	46628610	+
ENSG00000234741	-0.700835	6.49734	4.52e-07	9.68e-06	26769	GAS5	1	173833038	173838020	-
ENSG00000168016	-0.859435	4.73595	5.09e-07	1.06e-05	9881	TRANK1	3	36868311	36986548	-
ENSG00000187122	4.13175	2.40058	8.21e-07	1.49e-05	6585	SLIT1	10	98757795	98945677	-
ENSG00000063015	1.86816	1.09612	8.91e-07	1.58e-05	124925	SEZ6	17	27281919	27333458	-
ENSG00000168495	-0.66384	5.42899	4.81e-07	1.01e-05	661	POLR3D	8	22102617	22109485	+
ENSG00000184524	2.05125	0.35257	9.01e-07	1.59e-05	51286	CEND1	11	787104	790123	-
ENSG00000150593	-0.747281	6.03494	4.52e-07	9.68e-06	100616113	PDCD4	10	112631565	112659764	+
ENSG00000102886	1.88735	0.672538	9.08e-07	1.6e-05	79153	GDPD3	16	30116131	30125177	-
ENSG00000180867	-0.800935	7.68472	4.51e-07	9.66e-06	171423	PDIA3P	1	146649692	146651206	+
ENSG00000185834	-0.861445	6.29916	4.62e-07	9.82e-06		RPL12P4	20	53691155	53691685	+
ENSG00000198822	3.17492	0.916523	8.88e-07	1.57e-05	2913	GRM3	7	86273230	86494200	+
ENSG00000134184	5.1936	-1.82893	3.9e-07	8.64e-06	2944	GSTM1	1	110230436	110251307	+
ENSG00000221866	-0.934247	4.06631	4.59e-07	9.75e-06	91584	PLXNA4	7	131808091	132333447	-
ENSG00000108511	1.06187	2.26419	5.16e-07	1.07e-05	3216	HOXB6	17	46671639	46682354	-
ENSG00000012232	0.609207	6.1822	4.81e-07	1.01e-05	2137	EXTL3	8	28457986	28613116	+
ENSG00000121064	-0.800019	4.70259	5.07e-07	1.06e-05	59342	SCPEP1	17	55055466	55084129	+
ENSG00000184838	-1.36194	1.24125	6.41e-07	1.25e-05	51334	PRR16	5	119799973	120023027	+
ENSG00000126217	1.33498	4.19183	6.19e-07	1.23e-05	23263	MCF2L	13	113548692	113754053	+
ENSG00000142494	-1.3886	2.91556	6.33e-07	1.24e-05	55244	SLC47A1	17	19398698	19482347	+
ENSG00000205639	1.57532	2.46937	8.93e-07	1.58e-05	388931	MFSD2B	2	24232951	24286191	+
ENSG00000103260	1.58921	3.0621	6.38e-07	1.25e-05	79006	METRN	16	765115	769499	+
ENSG00000225504	3.23186	-1.46851	7.11e-07	1.35e-05		RP11-160A10.2	6	123391444	123394072	+
ENSG00000186231	2.08764	-0.295521	9.33e-07	1.63e-05	114792	KLHL32	6	97372605	97588630	+
ENSG00000154309	-0.950808	4.33391	5.07e-07	1.06e-05	84976	DISP1	1	222988406	223179337	+
ENSG00000206532	2.66147	2.30952	5.79e-07	1.17e-05		RP11-553A10.1	3	110607231	110612323	-
ENSG00000185269	1.55663	0.354543	9.52e-07	1.65e-05	147111	NOTUM	17	79910388	79919716	-
ENSG00000231486	-3.84548	-3.34905	5.04e-07	1.05e-05		IGKJ5	2	89130700	89165653	-
ENSG00000183876	-1.02	3.92282	5.16e-07	1.07e-05	340075	ARSI	5	149675906	149718870	-
ENSG00000223749	-1.8717	1.98232	6.1e-07	1.22e-05	84848	AC004383.4	X	133677367	133680662	-
ENSG00000136068	-0.783412	8.32952	4.78e-07	1.01e-05	2317	FLNB	3	57994127	58157982	+
ENSG00000145362	1.19884	6.63958	4.86e-07	1.02e-05	287	ANK2	4	113739265	114304896	+
ENSG00000075643	-1.13439	3.303	7.41e-07	1.38e-05	55034	MOCOS	18	33767482	33852120	+
ENSG00000151229	-1.10468	5.22325	5.02e-07	1.05e-05	114134	SLC2A13	12	40148823	40499891	-
ENSG00000145391	-0.808159	5.33009	4.93e-07	1.03e-05	80854	SETD7	4	140417243	140477928	-
ENSG00000134323	1.34887	4.73259	7.54e-07	1.4e-05	4613	MYCN	2	16080686	16087129	+
ENSG00000167202	-1.02613	5.32686	5.09e-07	1.06e-05	23102	TBC1D2B	15	78276378	78370066	-
ENSG00000138768	-0.807595	7.93174	4.93e-07	1.04e-05	8615	USO1	4	76649762	76735382	+
ENSG00000136010	-1.49447	3.72936	5.46e-07	1.12e-05	160428	ALDH1L2	12	105413568	105478355	-
ENSG00000163479	-0.777698	7.0941	4.98e-07	1.04e-05	6746	SSR2	1	155978839	155990750	-
ENSG00000136155	2.24105	-1.41898	1.02e-06	1.74e-05	8796	SCEL	13	78109809	78219398	+
ENSG00000196154	-1.59283	2.10912	8.24e-07	1.5e-05	6275	S100A4	1	153516089	153522612	-
ENSG00000177679	1.95417	2.11365	1.02e-06	1.75e-05	222183	SRRM3	7	75831216	75916605	+
ENSG00000135631	-0.946863	4.0452	5.83e-07	1.18e-05	26056	RAB11FIP5	2	73300510	73383849	-
ENSG00000144118	-0.729596	4.84747	5.46e-07	1.12e-05	5899	RALB	2	120997640	121052285	+
ENSG00000213694	-1.04596	4.2757	5.52e-07	1.12e-05	1903	S1PR3	9	91606362	91619925	+
ENSG00000128203	1.36334	2.76039	9.37e-07	1.63e-05	57168	ASPHD2	22	26825239	26840981	+
ENSG00000130449	0.705083	4.38594	6.22e-07	1.23e-05	57688	ZSWIM6	5	60628100	60841997	+
ENSG00000182606	0.75371	5.5637	5.59e-07	1.14e-05	22906	TRAK1	3	42055294	42267381	+
ENSG00000171551	2.67623	1.82143	1.05e-06	1.79e-05	9427	ECEL1	2	233344537	233352538	-
ENSG00000136805	1.8688	0.347598	1.06e-06	1.79e-05	23732	FRRS1L	9	111899167	111929571	-
ENSG00000182993	-1.56365	3.76031	5.3e-07	1.09e-05	144608	C12orf60	12	14956506	15059520	+
ENSG00000115267	-2.16389	1.92289	8.95e-07	1.58e-05	64135	IFIH1	2	163123589	163175213	-
ENSG00000048052	0.855648	3.95661	7.33e-07	1.37e-05	9734	HDAC9	7	18126572	19036993	+
ENSG00000136854	1.12702	3.16417	8.11e-07	1.48e-05	6812	STXBP1	9	130374544	130457460	+
ENSG00000172461	2.39974	1.19375	1.09e-06	1.82e-05	10690	FUT9	6	96463860	96653420	+
ENSG00000196998	-0.688104	3.67979	6.33e-07	1.24e-05	11152	WDR45	X	48929385	48958108	-
ENSG00000189180	0.835801	5.88567	5.88e-07	1.18e-05	7581	ZNF33A	10	38299578	38356282	+
ENSG00000107731	-0.636157	6.24962	5.42e-07	1.11e-05	219699	UNC5B	10	72972327	73062621	+
ENSG00000080819	-0.621999	5.13224	5.96e-07	1.2e-05	1371	CPOX	3	98239976	98312567	-
ENSG00000092377	-5.03771	-1.46751	4.77e-07	1.01e-05	90665	TBL1Y	Y	6778727	6959977	+
ENSG00000248603	-1.19993	1.53568	9.72e-07	1.68e-05		RP3-412A9.10	22	31497862	31500743	+
ENSG00000142694	-0.905164	3.37233	6.53e-07	1.27e-05	55194	FAM176B	1	36787632	36789755	-
ENSG00000228065	-2.52108	0.742094	1.11e-06	1.84e-05		RP11-222A11.1	10	67330208	67441220	+
ENSG00000143768	-2.45195	2.00238	8.31e-07	1.51e-05	7044	LEFTY2	1	226124298	226129189	-
ENSG00000136436	-0.634225	4.86761	5.84e-07	1.18e-05	10241	CALCOCO2	17	46908350	46943884	+
ENSG00000118160	1.64198	2.41038	1.05e-06	1.78e-05	6543	SLC8A2	19	47931279	47975307	-
ENSG00000179331	1.66453	2.08247	1.14e-06	1.88e-05	54734	RAB39A	11	107799229	107834208	+
ENSG00000129595	0.838596	3.96855	7.09e-07	1.35e-05	64097	EPB41L4A	5	111478138	111755013	-
ENSG00000168487	-0.970401	4.38542	5.69e-07	1.15e-05	649	BMP1	8	22022249	22069839	+
ENSG00000067836	-0.716314	4.05736	6.52e-07	1.27e-05	79641	ROGDI	16	4846969	4852951	-
ENSG00000151136	1.29396	2.97616	8.59e-07	1.54e-05	121551	BTBD11	12	107712190	108053419	+
ENSG00000179242	3.4831	1.77129	1.14e-06	1.88e-05	1002	CDH4	20	59827559	60512307	+
ENSG00000151725	0.850784	5.00547	7.22e-07	1.36e-05	79682	MLF1IP	4	185615772	185655287	-
ENSG00000233836	1.0886	4.12086	8.63e-07	1.54e-05		RP11-255H23.2	19	23945746	24016116	+
ENSG00000017373	2.7112	2.38368	1.1e-06	1.84e-05	80725	SRCIN1	17	36686251	36762183	-
ENSG00000171940	-0.764348	6.33953	6.13e-07	1.22e-05	7764	ZNF217	20	52183604	52226446	-
ENSG00000236283	3.28369	-2.66015	8.8e-07	1.56e-05		AC013463.2	2	165848494	165947803	+
ENSG00000174672	1.88505	2.81359	9.64e-07	1.67e-05	9024	BRSK2	11	1411129	1483919	+
ENSG00000060718	-0.972868	6.46554	5.68e-07	1.15e-05	1301	COL11A1	1	103342023	103574052	-
ENSG00000179455	4.26239	-1.8406	9.67e-07	1.68e-05	7681	MKRN3	15	23810454	23873064	+
ENSG00000109062	-1.02428	5.71852	5.88e-07	1.18e-05	9368	SLC9A3R1	17	72744791	72765492	+
ENSG00000260244	-1.30011	0.67639	6.64e-07	1.28e-05		RP11-588K22.2	4	156655600	156658214	+
ENSG00000077150	-1.31736	3.8631	8.06e-07	1.47e-05	4791	NFKB2	10	104154229	104162281	+
ENSG00000176204	-1.09726	3.79382	6.81e-07	1.31e-05	80059	LRRTM4	2	76974845	77820445	-
ENSG00000135127	1.32311	2.85525	1.04e-06	1.78e-05	92558	CCDC64	12	120427673	120532298	+
ENSG00000164111	-1.06057	7.60332	5.93e-07	1.19e-05	308	ANXA5	4	122589110	122618268	-
ENSG00000113282	-0.672178	6.58118	6.02e-07	1.2e-05	9685	CLINT1	5	157212751	157286183	-
ENSG00000011105	-0.674535	5.03634	6.14e-07	1.22e-05	10867	TSPAN9	12	3186521	3395730	+
ENSG00000102755	-1.27654	7.0116	6e-07	1.2e-05	2321	FLT1	13	28874489	29069265	-
ENSG00000143494	1.02094	5.54474	7.87e-07	1.45e-05	79805	VASH2	1	213123862	213165379	+
ENSG00000099364	0.708017	5.2152	7e-07	1.33e-05	54620	FBXL19	16	30934376	30960104	+
ENSG00000197935	-2.27312	0.515482	1.23e-06	1.98e-05	282890	ZNF311	6	28962562	28973093	-
ENSG00000106624	-1.17427	5.46185	6.21e-07	1.23e-05	165	AEBP1	7	44143960	44154161	+
ENSG00000033122	1.4901	2.13706	9.69e-07	1.68e-05	57554	LRRC7	1	70034081	70617628	+
ENSG00000112473	-0.623541	6.68783	6.11e-07	1.22e-05	7922	SLC39A7	6	33168222	33172216	+
ENSG00000108852	0.844301	3.89147	8.53e-07	1.54e-05	4355	MPP2	17	41952725	41987068	-
ENSG00000161217	-0.717051	5.42897	6.33e-07	1.24e-05	5130	PCYT1A	3	195941093	196014828	-
ENSG00000122824	0.992749	3.6369	9.25e-07	1.62e-05	170685	NUDT10	X	51075083	51080377	+
ENSG00000110719	-1.39845	3.87781	7.96e-07	1.46e-05	10312	TCIRG1	11	67806483	67818362	+
ENSG00000129159	2.20494	-1.06106	1.21e-06	1.96e-05	3746	KCNC1	11	17756359	17804602	+
ENSG00000242242	2.88408	0.790986	1.21e-06	1.96e-05	100506555	PVRL3-AS1	3	110612555	110790400	-
ENSG00000197879	-0.667821	6.01473	6.33e-07	1.24e-05	4641	MYO1C	17	1367392	1396106	-
ENSG00000188674	3.91073	-1.32743	8.75e-07	1.56e-05	389073	C2orf80	2	209030067	209054797	-
ENSG00000181291	2.26099	0.757665	1.25e-06	2e-05	124842	TMEM132E	17	32907768	32966337	+
ENSG00000213553	-0.657699	9.63502	6.21e-07	1.23e-05		RPLP0P6	2	38708920	38710012	+
ENSG00000154118	1.27545	3.49317	1.09e-06	1.82e-05	57338	JPH3	16	87635441	87731762	+
ENSG00000049192	-1.19164	4.46838	6.44e-07	1.26e-05	11174	ADAMTS6	5	64444563	64777747	-
ENSG00000135116	2.16493	1.97635	1.26e-06	2.02e-05	8739	HRK	12	117293949	117319246	-
ENSG00000138293	-0.696439	7.43164	6.27e-07	1.24e-05	8031	NCOA4	10	51565108	51590734	+
ENSG00000176393	-0.691738	5.10089	6.99e-07	1.33e-05	6051	RNPEP	1	201951500	201975275	+
ENSG00000253552	1.31385	0.735976	9.23e-07	1.62e-05	285943	HOXA-AS2	7	27147396	27173921	+
ENSG00000164713	-0.7303	4.92416	7.13e-07	1.35e-05	25798	BRI3	7	97881691	97937162	+
ENSG00000049540	1.07267	2.60753	7.9e-07	1.45e-05	2006	ELN	7	73442119	73484237	+
ENSG00000135404	-1.01534	7.23863	6.32e-07	1.24e-05	967	CD63	12	56119107	56123491	-
ENSG00000197584	2.45257	-0.353751	1.31e-06	2.08e-05	10242	KCNMB2	3	177990720	178562217	+
ENSG00000230417	-2.55253	-1.0938	1.29e-06	2.06e-05	100132987	RP11-90J7.3	10	80008497	80434724	+
ENSG00000004399	-1.01033	4.6857	7.59e-07	1.41e-05	23129	PLXND1	3	129274018	129325661	-
ENSG00000145423	-1.71401	6.74079	6.44e-07	1.26e-05	6423	SFRP2	4	154701744	154710272	-
ENSG00000126012	0.575908	6.7129	6.55e-07	1.27e-05	8242	KDM5C	X	53220503	53254604	-
ENSG00000120820	-0.913268	3.7825	7.15e-07	1.35e-05	83468	GLT8D2	12	104382762	104457961	-
ENSG00000100196	-1.07878	5.0782	6.61e-07	1.28e-05	11015	KDELR3	22	38864067	38879452	+
ENSG00000114646	1.91545	1.71471	1.25e-06	2.01e-05	10675	CSPG5	3	47603729	47622282	-
ENSG00000177272	3.4855	0.124748	1.17e-06	1.92e-05	3738	KCNA3	1	111214310	111217655	-
ENSG00000136999	1.30085	0.669739	1.1e-06	1.83e-05	4856	NOV	8	120428546	120436593	+
ENSG00000071282	-1.48511	4.69968	6.55e-07	1.27e-05	29995	LMCD1	3	8543393	8609805	+
ENSG00000133138	-1.00668	3.50171	7.87e-07	1.45e-05	54885	TBC1D8B	X	106045910	106119375	+
ENSG00000180822	0.773311	3.98196	9.13e-07	1.6e-05	389362	PSMG4	6	3231637	3303607	+
ENSG00000262211	-1.61525	5.27972	6.61e-07	1.28e-05		CTD-2031P19.5	5	55231971	55237555	+
ENSG00000166770	5.6291	-2.22796	6.43e-07	1.26e-05	100128252	AC004696.2	19	56988619	57012035	+
ENSG00000253554	5.08898	-1.66329	6.23e-07	1.23e-05		RP11-32K4.1	8	64599737	65281115	-
ENSG00000143126	2.45621	4.22816	1.05e-06	1.79e-05	1952	CELSR2	1	109792641	109818377	+
ENSG00000057704	-0.938856	3.79099	7.54e-07	1.4e-05	57458	TMCC3	12	94960900	95044338	-
ENSG00000261658	3.24517	0.598582	1.32e-06	2.08e-05		RP11-102F4.3	8	70579284	70582549	-
ENSG00000104529	-0.596947	7.27207	6.65e-07	1.28e-05	1936	EEF1D	8	144661867	144681711	-
ENSG00000184640	-0.640253	7.70191	6.65e-07	1.28e-05	10801	40057	17	75276651	75496678	+
ENSG00000140988	-0.78341	8.24416	6.64e-07	1.28e-05	26784	RPS2	16	2012053	2014861	-
ENSG00000224237	-4.68996	-1.74374	6.69e-07	1.29e-05		MINOS1P3	3	27256307	27256509	-
ENSG00000105866	0.928329	5.21237	8.2e-07	1.49e-05	6671	SP4	7	21467652	21554440	+
ENSG00000139174	-0.972166	6.14128	6.73e-07	1.29e-05	144165	PRICKLE1	12	42852140	42984157	-
ENSG00000197580	-1.26091	0.929714	1.1e-06	1.84e-05	83875	BCO2	11	112046190	112095422	+
ENSG00000106258	-1.58772	1.09074	1.19e-06	1.94e-05	1577	CYP3A5	7	99245817	99277621	-
ENSG00000136478	-0.598186	5.25288	6.93e-07	1.32e-05	55852	TEX2	17	62224587	62340661	-
ENSG00000184005	-0.705029	6.00183	6.79e-07	1.3e-05	256435	ST6GALNAC3	1	76540404	77100286	+
ENSG00000258691	-1.60382	0.204603	1.03e-06	1.76e-05		RP11-404P21.8	14	96671181	96730266	+
ENSG00000169515	-0.779785	5.00297	7.09e-07	1.35e-05	83987	CCDC8	19	46913629	46916841	-
ENSG00000140598	0.747702	4.7702	8.48e-07	1.53e-05	79631	EFTUD1	15	82422571	82555104	-
ENSG00000161509	2.49402	-0.391986	1.43e-06	2.22e-05	2905	GRIN2C	17	72838162	72857627	-
ENSG00000204628	-0.623758	9.86274	6.86e-07	1.31e-05	10399	GNB2L1	5	180663909	180675096	-
ENSG00000228474	-0.767837	6.21721	6.91e-07	1.32e-05	100128731	OST4	2	27293340	27294641	-
ENSG00000197496	-1.0067	4.15474	8.02e-07	1.47e-05	81031	SLC2A10	20	45338126	45364965	+
ENSG00000111348	-1.36028	1.47923	9.34e-07	1.63e-05	397	ARHGDIB	12	15094951	15114662	-
ENSG00000105472	-1.13402	0.852695	9.36e-07	1.63e-05	6320	CLEC11A	19	51226605	51228979	+
ENSG00000115486	-0.744869	4.90931	7.5e-07	1.4e-05	2677	GGCX	2	85774743	85788670	-
ENSG00000141404	0.881763	4.66174	8.94e-07	1.58e-05	2774	GNAL	18	11688955	11885684	+
ENSG00000104722	2.88668	3.65751	9.93e-07	1.71e-05	4741	NEFM	8	24770525	24776607	+
ENSG00000125089	-1.28665	1.07734	1.09e-06	1.82e-05	54436	SH3TC1	4	8183799	8242830	+
ENSG00000112335	-0.606927	6.20323	7.09e-07	1.35e-05	8724	SNX3	6	108532426	108582464	-
ENSG00000172765	0.618233	4.95726	7.9e-07	1.45e-05	23023	TMCC1	3	129366635	129612419	-
ENSG00000135828	-0.999096	2.55097	9.78e-07	1.69e-05	6041	RNASEL	1	182542769	182558391	-
ENSG00000146938	1.16363	5.40853	8.65e-07	1.54e-05	57502	NLGN4X	X	5758678	6146904	-
ENSG00000163463	-0.720299	4.44177	8.39e-07	1.52e-05	200185	KRTCAP2	1	155141884	155159747	-
ENSG00000146477	-1.69279	3.29388	8.42e-07	1.52e-05	6581	SLC22A3	6	160769300	160876014	+
ENSG00000110169	-1.30937	0.583314	1.23e-06	1.98e-05	3263	HPX	11	6452279	6463847	-
ENSG00000136868	-0.95461	6.05882	7.26e-07	1.37e-05	1317	SLC31A1	9	115983842	116029217	+
ENSG00000214076	2.98924	1.73956	1.48e-06	2.28e-05		CPSF1P1	22	32665368	32669097	+
ENSG00000255690	1.50874	3.18668	1.06e-06	1.79e-05		AC005013.1	7	28992974	28998029	-
ENSG00000163462	1.30356	2.66476	1.27e-06	2.03e-05	80128	TRIM46	1	155145873	155157447	+
ENSG00000184432	-0.75204	7.77794	7.12e-07	1.35e-05	9276	COPB2	3	139074442	139108574	-
ENSG00000163273	3.07914	-1.38264	8.6e-07	1.54e-05	4880	NPPC	2	232786530	232791113	-
ENSG00000254959	-0.974032	2.60705	1.04e-06	1.77e-05		INMT-FAM188B	7	30791753	30931696	+
ENSG00000109814	-0.624783	6.3843	7.25e-07	1.37e-05	7358	UGDH	4	39500375	39529931	-
ENSG00000172731	1.07871	3.50399	1.13e-06	1.87e-05	55222	LRRC20	10	72058729	72142382	-
ENSG00000168280	4.19731	6.36384	8.93e-07	1.58e-05	3800	KIF5C	2	149632819	149883273	+
ENSG00000005801	0.696936	5.80792	8.09e-07	1.48e-05	7748	ZNF195	11	3360491	3400448	-
ENSG00000170837	2.10338	2.44554	1.48e-06	2.28e-05	2850	GPR27	3	71803201	71805647	+
ENSG00000072210	-0.594615	6.0698	7.64e-07	1.42e-05	224	ALDH3A2	17	19551449	19580911	+
ENSG00000175215	-0.684743	7.00913	7.35e-07	1.38e-05	10106	CTDSP2	12	58213710	58240522	-
ENSG00000102900	0.660741	6.16639	7.81e-07	1.44e-05	9688	NUP93	16	56764017	56880792	+
ENSG00000138674	-0.783437	7.69018	7.31e-07	1.37e-05	22872	SEC31A	4	83739814	83822319	-
ENSG00000172238	6.54582	-1.44921	8.15e-07	1.49e-05	474	ATOH1	4	94750042	94751221	+
ENSG00000126778	2.72655	-0.328094	1.44e-06	2.23e-05	6495	SIX1	14	61110132	61124977	-
ENSG00000261496	2.45499	-1.08127	1.54e-06	2.35e-05		RP13-514E23.1	4	86933449	86935027	-
ENSG00000132507	-0.663938	6.49984	7.53e-07	1.4e-05	1984	EIF5A	17	7210318	7215774	+
ENSG00000189129	-1.04718	1.33594	1.03e-06	1.76e-05	219348	PLAC9	10	81891477	81905115	+
ENSG00000169427	5.51044	-3.57416	7.3e-07	1.37e-05	51305	KCNK9	8	140613081	140715299	-
ENSG00000128791	-0.642112	5.92772	7.53e-07	1.4e-05	57045	TWSG1	18	9334765	9402418	+
ENSG00000232472	-0.676743	7.10418	7.47e-07	1.39e-05		EEF1B2P3	X	24806509	24807186	-
ENSG00000264589	3.68132	-2.21224	9.79e-07	1.69e-05		MAPT-AS1	17	43921017	43972966	-
ENSG00000214216	3.11868	-2.61067	1.35e-06	2.13e-05	654502	IQCJ	3	158680717	158984096	+
ENSG00000157087	2.40978	0.327267	1.6e-06	2.42e-05	491	ATP2B2	3	10365707	10749716	-
ENSG00000072657	-1.15803	2.66051	9.73e-07	1.68e-05	29953	TRHDE	12	72481046	73059422	+
ENSG00000135926	-1.02986	5.20288	7.82e-07	1.44e-05	64114	TMBIM1	2	219138915	219157309	-
ENSG00000122420	-1.79871	1.12016	9.01e-07	1.59e-05	5737	PTGFR	1	78769568	79005434	+
ENSG00000176734	1.49951	3.18159	1.15e-06	1.89e-05		TRIL	7	28992974	28997934	-
ENSG00000164532	-1.12765	1.02825	9.96e-07	1.71e-05	57057	TBX20	7	35242042	35293758	-
ENSG00000105696	2.25791	1.41408	1.6e-06	2.42e-05	25789	TMEM59L	19	18723682	18731841	+
ENSG00000179431	0.942365	3.73571	9.52e-07	1.65e-05	24147	FJX1	11	35639735	35642419	+
ENSG00000147202	-1.00952	5.40712	8.67e-07	1.55e-05	1730	DIAPH2	X	95939662	96859996	+
ENSG00000163785	-0.531046	6.19614	7.87e-07	1.45e-05	6259	RYK	3	133794023	133969689	-
ENSG00000204335	2.46776	1.91787	1.65e-06	2.47e-05	389058	SP5	2	171571861	171574588	+
ENSG00000110700	-0.892448	7.16056	7.86e-07	1.45e-05	100508408	RPS13	11	17095936	17099334	-
ENSG00000166922	1.68301	3.36999	1.39e-06	2.18e-05	6447	SCG5	15	32933877	32989299	+
ENSG00000154175	-1.25219	1.77242	1.03e-06	1.76e-05	25890	ABI3BP	3	100468000	100712359	-
ENSG00000131446	-0.709167	5.76925	8.09e-07	1.48e-05	4245	MGAT1	5	180217541	180242652	-
ENSG00000261824	-0.734699	3.49478	1.06e-06	1.79e-05	148189	LINC00662	19	28175488	28284848	-
ENSG00000168505	3.9327	0.633509	1.23e-06	1.98e-05	2637	GBX2	2	237073879	237077012	-
ENSG00000230202	-0.663319	6.96467	8.02e-07	1.47e-05		RP11-632C17__A.1	6	118320138	118320611	+
ENSG00000108947	0.939086	4.42683	8.63e-07	1.54e-05	1949	EFNB3	17	7608520	7614696	+
ENSG00000137752	-2.28755	-2.6656	1.69e-06	2.51e-05	834	CASP1	11	104896170	104972158	-
ENSG00000162073	1.44016	3.67796	1.25e-06	2e-05	124222	PAQR4	16	3019246	3023490	+
ENSG00000156298	1.96635	3.06412	1.15e-06	1.89e-05	7102	TSPAN7	X	38420623	38548169	+
ENSG00000240392	-3.68099	-0.440176	1.46e-06	2.26e-05		RP11-173D9.2	14	35731668	35732242	+
ENSG00000169241	-0.886421	3.91795	1.08e-06	1.82e-05	55974	SLC50A1	1	155107820	155111329	+
ENSG00000182022	1.02771	3.71541	1.11e-06	1.85e-05	51363	CHST15	10	125767184	125853206	-
ENSG00000185596	1.49386	1.54877	1.6e-06	2.42e-05		WASH3P	15	102501356	102516768	+
ENSG00000143344	-0.845653	3.71122	8.7e-07	1.55e-05	23179	RGL1	1	183605208	183897666	+
ENSG00000011028	-1.20075	6.74085	8.16e-07	1.49e-05	9902	MRC2	17	60704762	60770958	+
ENSG00000177239	-0.739649	5.54421	8.45e-07	1.52e-05	11253	MAN1B1	9	139981379	140003635	+
ENSG00000171444	-0.722843	6.07419	8.33e-07	1.51e-05	4163	MCC	5	112357796	112824527	-
ENSG00000123989	-0.985057	5.65933	8.35e-07	1.51e-05	79586	CHPF	2	220403669	220408509	-
ENSG00000156475	1.67418	4.37058	1.17e-06	1.92e-05	5521	PPP2R2B	5	145967936	146464347	-
ENSG00000163710	-1.26676	2.97852	1.43e-06	2.22e-05	26577	PCOLCE2	3	142534764	142608045	-
ENSG00000135446	-0.628593	6.55904	8.42e-07	1.52e-05	1019	CDK4	12	58142034	58149796	-
ENSG00000174521	3.83268	-1.71445	1.4e-06	2.18e-05	148014	TTC9B	19	40721965	40724306	-
ENSG00000243952	-0.754003	3.41403	1.09e-06	1.83e-05		RP11-392M18.5	20	30822717	30824519	+
ENSG00000165801	-0.633041	6.19167	8.58e-07	1.54e-05	55701	ARHGEF40	14	21538429	21558399	+
ENSG00000005102	-1.60164	0.593231	1.31e-06	2.08e-05	4222	MEOX1	17	41717756	41739322	-
ENSG00000144681	1.39678	1.92917	1.67e-06	2.49e-05	6769	STAC	3	36421836	36589499	+
ENSG00000265664	2.75303	-0.788231	1.72e-06	2.55e-05		RP11-74H8.1	17	65028525	65029406	-
ENSG00000168003	-0.77771	6.96875	8.56e-07	1.54e-05	6520	SLC3A2	11	62623518	62656352	+
ENSG00000123933	-0.63158	5.24587	8.67e-07	1.55e-05	100616358	MXD4	4	2249159	2264021	-
ENSG00000250064	-1.90158	-1.53721	1.6e-06	2.42e-05		RP11-123O22.1	4	28437071	28601897	+
ENSG00000040341	0.597314	5.88337	9.15e-07	1.6e-05	27067	STAU2	8	74332604	74659943	-
ENSG00000230903	-1.8051	1.73756	1.57e-06	2.37e-05		RPL9P8	15	83040957	83041655	-
ENSG00000157514	-0.685129	4.20475	9.13e-07	1.6e-05	1831	TSC22D3	X	106956451	107020572	-
ENSG00000100060	3.46559	0.00327515	1.38e-06	2.16e-05	4242	MFNG	22	37865101	37882439	-
ENSG00000116962	-0.687497	5.96379	8.76e-07	1.56e-05	4811	NID1	1	236139130	236228462	-
ENSG00000118181	-0.674496	7.62603	8.65e-07	1.54e-05	6230	RPS25	11	118886422	118889401	-
ENSG00000180879	-0.76325	5.84846	8.76e-07	1.56e-05	6748	SSR4	X	153058971	153063960	+
ENSG00000117477	1.81108	2.31649	1.61e-06	2.43e-05	57821	C1orf114	1	169364108	169429907	-
ENSG00000144339	2.31392	0.479042	1.66e-06	2.48e-05	23671	TMEFF2	2	192813769	193060435	-
ENSG00000069869	-0.956896	4.23185	9.4e-07	1.64e-05	4734	NEDD4	15	56119120	56285944	-
ENSG00000237493	-0.814606	4.38095	1.05e-06	1.79e-05		RP11-603J24.7	12	56374216	56374819	-
ENSG00000139364	2.26347	4.98058	1.38e-06	2.16e-05	114795	TMEM132B	12	125671382	126146917	+
ENSG00000238018	-0.951303	2.10068	1.29e-06	2.06e-05		AC093110.3	2	54888148	54889929	-
ENSG00000117151	-1.00997	3.29318	1.13e-06	1.87e-05	1486	CTBS	1	85018804	85040163	-
ENSG00000157404	1.0049	4.81151	1.08e-06	1.82e-05	3815	KIT	4	55524085	55606881	+
ENSG00000184840	-0.787326	5.96955	9.1e-07	1.6e-05	54732	TMED9	5	177019159	177023125	+
ENSG00000183715	3.16958	2.5276	1.49e-06	2.29e-05	4978	OPCML	11	132284871	133402414	-
ENSG00000164619	-1.52326	3.20309	1.09e-06	1.82e-05	168667	BMPER	7	33944523	34195484	+
ENSG00000172915	1.02934	5.96236	9.52e-07	1.65e-05	26960	NBEA	13	35516424	36247159	+
ENSG00000105991	1.13438	0.874823	1.67e-06	2.5e-05	3198	HOXA1	7	27132612	27135615	-
ENSG00000168646	0.872947	5.66197	9.51e-07	1.65e-05	8313	AXIN2	17	63524681	63557765	-
ENSG00000140488	1.08888	2.89294	1.35e-06	2.13e-05	60677	CELF6	15	72559087	72612470	-
ENSG00000137154	-0.671116	10.1225	9.2e-07	1.61e-05	6194	RPS6	9	19375713	19380252	-
ENSG00000104870	-0.739044	4.56443	9.76e-07	1.69e-05	2217	FCGRT	19	50015536	50029685	+
ENSG00000257918	5.24621	-1.76238	1.13e-06	1.87e-05		RP11-482D24.3	12	107108702	107126844	-
ENSG00000186106	0.631211	4.99466	9.98e-07	1.72e-05	157567	ANKRD46	8	101521980	101572012	-
ENSG00000248869	-5.30461	-1.66387	1.68e-06	2.5e-05		RP11-138I17.1	4	137717877	138133953	-
ENSG00000157557	-1.014	5.08649	9.82e-07	1.69e-05	2114	ETS2	21	40177231	40196879	+
ENSG00000029993	0.977555	6.44564	1.02e-06	1.74e-05	3149	HMGB3	X	150148982	150159248	+
ENSG00000169330	-0.626306	3.26636	1.07e-06	1.81e-05	23251	KIAA1024	15	79724858	79764632	+
ENSG00000179676	-2.63267	-2.31508	1.96e-06	2.81e-05	221241	LINC00305	18	61747243	61816264	-
ENSG00000178235	2.65989	0.656407	1.8e-06	2.64e-05	114798	SLITRK1	13	84451344	84456528	-
ENSG00000128596	1.51336	3.91968	1.46e-06	2.25e-05	64753	CCDC136	7	128430811	128462186	+
ENSG00000136944	3.25554	0.0931832	2.02e-06	2.87e-05	4010	LMX1B	9	129376722	129463311	+
ENSG00000108439	1.4924	0.765815	1.89e-06	2.74e-05	55163	PNPO	17	46018872	46025654	+
ENSG00000126970	0.864394	4.59907	1.15e-06	1.89e-05	55906	ZC4H2	X	64136250	64254593	-
ENSG00000213654	-1.0605	2.19773	1.64e-06	2.46e-05	63940	GPSM3	6	32158543	32163300	-
ENSG00000198468	2.39517	1.24024	2.03e-06	2.88e-05	642946	FLVCR1-AS1	1	213025450	213031430	-
ENSG00000140836	1.18891	4.25632	1.05e-06	1.78e-05	463	ZFHX3	16	72816784	73093597	-
ENSG00000167106	-1.07442	4.42133	1.14e-06	1.88e-05	399665	FAM102A	9	130702858	130742812	-
ENSG00000198113	-1.07832	2.51193	1.72e-06	2.55e-05	54863	TOR4A	9	140172201	140177093	+
ENSG00000173210	1.21938	0.308671	1.76e-06	2.6e-05	22885	ABLIM3	5	148521046	148640105	+
ENSG00000071889	-0.659076	3.77858	1.23e-06	1.98e-05	60343	FAM3A	X	153733350	153744566	-
ENSG00000225339	0.758148	6.54215	1e-06	1.72e-05		RP11-513I15.6	6	34247456	34254545	+
ENSG00000257342	-0.630024	5.30108	1.02e-06	1.74e-05		RP11-571M6.7	12	58087915	58115293	-
ENSG00000189306	-0.547776	5.19458	1.08e-06	1.82e-05	27341	RRP7A	22	42905974	42915808	-
ENSG00000198353	1.28721	1.54942	1.36e-06	2.13e-05	3221	HOXC4	12	54410715	54449814	+
ENSG00000114654	2.21859	-0.459829	2.18e-06	3.03e-05	79825	CCDC48	3	128720472	128759585	+
ENSG00000166974	0.635006	5.66005	1.06e-06	1.79e-05	10982	MAPRE2	18	32556892	32723434	+
ENSG00000182871	-1.17764	7.33872	1.01e-06	1.74e-05	80781	COL18A1	21	46825052	46933634	+
ENSG00000150086	2.27189	0.738178	2.13e-06	2.98e-05	2904	GRIN2B	12	13714144	14133053	-
ENSG00000162873	2.06692	1.46073	1.83e-06	2.67e-05	55220	KLHDC8A	1	205305220	205326166	-
ENSG00000149292	-0.925005	3.32066	1.36e-06	2.13e-05	54970	TTC12	11	113185251	113254266	+
ENSG00000248751	-0.93291	3.17356	1.39e-06	2.18e-05		RP1-130H16.18	22	30681227	30695471	-
ENSG00000174145	3.61378	-1.01522	2.16e-06	3.01e-05	57495	KIAA1239	4	37245842	37451087	+
ENSG00000117859	-0.664892	6.33993	1.04e-06	1.78e-05	114883	OSBPL9	1	52042851	52254889	+
ENSG00000024422	-0.849543	3.59282	1.21e-06	1.96e-05	30846	EHD2	19	48216601	48246390	+
ENSG00000198046	3.48228	-1.54931	1.94e-06	2.79e-05	63934	ZNF667	19	56950694	56989434	-
ENSG00000106034	-1.69098	3.55639	1.1e-06	1.84e-05	79974	CPED1	7	120628731	120937498	+
ENSG00000103540	0.853236	4.69868	1.23e-06	1.98e-05	9738	CCP110	16	19535133	19564730	+
ENSG00000151135	-0.913953	6.36541	1.05e-06	1.78e-05	90488	C12orf23	12	107349497	107372556	+
ENSG00000125170	-0.785181	5.52698	1.06e-06	1.79e-05	55715	DOK4	16	57505863	57521239	-
ENSG00000048545	-1.44367	2.28765	1.98e-06	2.83e-05	2978	GUCA1A	6	42123144	42147794	+
ENSG00000145908	1.2044	4.32031	1.33e-06	2.11e-05	91975	ZNF300	5	150273954	150284545	-
ENSG00000166292	-1.55898	1.45586	1.55e-06	2.36e-05	55273	TMEM100	17	53796988	53809482	-
ENSG00000233101	1.01646	2.68273	1.23e-06	1.98e-05	404266	HOXB-AS3	17	46626992	46683776	+
ENSG00000111249	3.00334	3.40927	1.63e-06	2.45e-05	23316	CUX2	12	111471828	111788358	+
ENSG00000180964	-0.60077	6.20404	1.08e-06	1.81e-05	90843	TCEAL8	X	102507923	102510131	-
ENSG00000152154	1.64426	1.70899	2.14e-06	2.98e-05	130733	TMEM178A	2	39892122	39945103	+
ENSG00000179240	1.29472	2.66672	1.84e-06	2.69e-05	100506127	RP11-111M22.2	11	76092357	76125663	+
ENSG00000165659	1.74492	2.29812	1.47e-06	2.27e-05	1602	DACH1	13	72012098	72441330	-
ENSG00000162733	-1.17198	3.74727	1.09e-06	1.82e-05	4921	DDR2	1	162601163	162750237	+
ENSG00000167232	0.799539	6.83158	1.09e-06	1.82e-05	7644	ZNF91	19	23540501	23578269	-
ENSG00000087245	-1.06767	6.81396	1.08e-06	1.82e-05	4313	MMP2	16	55423612	55540603	+
ENSG00000147234	2.88226	-0.0366111	2.26e-06	3.12e-05	84443	FRMPD3	X	106765680	106848481	+
ENSG00000006534	-1.33366	1.4723	1.99e-06	2.84e-05		ALDH3B1	11	67776048	67796744	+
ENSG00000173992	-0.843168	3.62444	1.52e-06	2.33e-05	9973	CCS	11	66360292	66373490	+
ENSG00000176490	1.39574	2.87934	1.81e-06	2.66e-05	148252	DIRAS1	19	2714565	2721416	-
ENSG00000162236	-0.590112	4.5751	1.23e-06	1.98e-05	6811	STX5	11	62574369	62599560	-
ENSG00000236537	0.81558	2.91554	1.6e-06	2.42e-05		RP11-732M18.3	6	158703295	158733390	+
ENSG00000125875	-0.593101	5.0334	1.16e-06	1.9e-05	128637	TBC1D20	20	416124	443197	-
ENSG00000128039	-0.689883	4.12745	1.46e-06	2.26e-05	79644	SRD5A3	4	56212276	56239263	+
ENSG00000068781	-0.823051	5.1038	1.18e-06	1.94e-05	286749	STON1-GTF2A1L	2	48757064	49003638	+
ENSG00000038427	-1.25792	10.3656	1.13e-06	1.87e-05	1462	VCAN	5	82767284	82878122	+
ENSG00000262831	-0.864864	6.87047	1.11e-06	1.85e-05		RP11-498C9.2	17	79801041	79801834	+
ENSG00000249835	-1.21034	6.53371	1.12e-06	1.85e-05		VCAN-AS1	5	82827171	82877139	-
ENSG00000137168	-0.734467	5.48375	1.22e-06	1.97e-05	51645	PPIL1	6	36822603	36842800	-
ENSG00000215114	0.829622	5.25623	1.24e-06	1.99e-05	137886	UBXN2B	8	59323823	59364060	+
ENSG00000202477	-1.11622	2.07854	2.16e-06	3.01e-05		SNORD25	11	62623040	62623102	-
ENSG00000122642	-0.704777	4.94994	1.14e-06	1.88e-05	11328	FKBP9	7	32997017	33046543	+
ENSG00000204950	2.40492	-0.649667	2.39e-06	3.25e-05	390205	LRRC10B	11	61276272	61278482	+
ENSG00000173638	-0.906271	5.87027	1.19e-06	1.94e-05	6573	SLC19A1	21	46913486	46964325	-
ENSG00000205593	1.02673	0.998212	2.06e-06	2.91e-05	414918	FAM116B	22	50750392	50765489	-
ENSG00000118922	0.815698	5.35832	1.19e-06	1.94e-05	11278	KLF12	13	74260226	74708394	-
ENSG00000169402	1.9448	1.14673	2.46e-06	3.33e-05	222967	RSPH10B2	7	6793740	6838996	+
ENSG00000123268	-0.679483	4.46064	1.37e-06	2.15e-05	466	ATF1	12	51157493	51214905	+
ENSG00000259834	3.88083	-0.675588	1.79e-06	2.63e-05		RP11-284N8.3	1	111196182	111199662	-
ENSG00000120254	-0.85399	5.22649	1.28e-06	2.05e-05	100996643	MTHFD1L	6	151186685	151423023	+
ENSG00000136059	-0.907691	2.4432	1.85e-06	2.69e-05	50853	VILL	3	38029550	38048679	+
ENSG00000063046	-0.54088	8.63331	1.15e-06	1.89e-05	1975	EIF4B	12	53399942	53435993	+
ENSG00000231121	2.72221	-0.434197	2.54e-06	3.41e-05		RP1-34H18.1	12	77718421	77966055	+
ENSG00000151883	-0.980205	4.48927	1.44e-06	2.23e-05	79668	PARP8	5	49961733	50142356	+
ENSG00000162878	-1.25532	6.21178	1.2e-06	1.95e-05	91461	PKDCC	2	42275160	42285668	+
ENSG00000160691	-1.07337	7.10623	1.17e-06	1.92e-05	6464	SHC1	1	154934774	154946871	-
ENSG00000108298	-0.737427	9.00022	1.17e-06	1.91e-05	6143	RPL19	17	37356536	37360980	+
ENSG00000095380	-0.771537	5.12093	1.28e-06	2.05e-05	54187	NANS	9	100819021	100845357	+
ENSG00000177951	-0.701971	4.71963	1.27e-06	2.03e-05	51272	BET1L	11	167784	207428	-
ENSG00000257315	-0.734258	6.04945	1.19e-06	1.94e-05	100381270	ZBED6	1	203765437	203769686	+
ENSG00000119782	1.48101	3.36443	2.09e-06	2.94e-05	2281	FKBP1B	2	24272571	24286551	+
ENSG00000174600	-2.16812	1.52097	2.13e-06	2.98e-05	1240	CMKLR1	12	108681821	108733118	-
ENSG00000051108	-0.799152	4.93335	1.22e-06	1.98e-05	9709	HERPUD1	16	56965960	56977798	+
ENSG00000114850	-0.866229	7.92823	1.2e-06	1.95e-05	6747	SSR3	3	156257929	156272973	-
ENSG00000132170	-1.10715	0.324844	1.93e-06	2.78e-05	5468	PPARG	3	12328867	12475855	+
ENSG00000164040	-0.665218	5.23487	1.31e-06	2.08e-05	10424	PGRMC2	4	129190392	129209984	-
ENSG00000154319	1.14601	2.41103	1.72e-06	2.55e-05	83648	FAM167A	8	11278972	11332224	-
ENSG00000117632	1.29263	8.30342	1.21e-06	1.97e-05	3925	STMN1	1	26210672	26233482	-
ENSG00000111254	2.24763	0.13916	2.67e-06	3.54e-05	10566	AKAP3	12	4724677	4758213	-
ENSG00000135750	-1.10609	3.24952	1.8e-06	2.64e-05	3775	KCNK1	1	233749750	233808258	+
ENSG00000255508	-0.52107	8.45806	1.22e-06	1.97e-05	100500804	MIR3654	11	62327075	62359003	-
ENSG00000236552	-0.626349	8.92846	1.22e-06	1.97e-05	728658	RPL13AP5	10	98510045	98510675	+
ENSG00000164588	2.36751	1.18132	2.64e-06	3.52e-05	348980	HCN1	5	45259349	45696253	-
ENSG00000185745	-1.13877	2.91072	1.74e-06	2.58e-05	3434	IFIT1	10	91152303	91163745	+
ENSG00000171735	0.672679	4.71536	1.48e-06	2.28e-05	23261	CAMTA1	1	6845384	7827916	+
ENSG00000164199	3.11918	6.37618	1.52e-06	2.32e-05	84059	GPR98	5	89825161	90460038	+
ENSG00000137845	-0.673963	7.31001	1.25e-06	2e-05	102	ADAM10	15	58887403	59042177	-
ENSG00000233639	4.99291	-2.35694	1.46e-06	2.26e-05	100506421	AC018730.1	2	105424030	105469641	-
ENSG00000123570	1.39506	1.52231	2.03e-06	2.88e-05	51209	RAB9B	X	103077252	103087158	-
ENSG00000155984	-0.902616	2.87279	1.75e-06	2.58e-05	84548	TMEM185A	X	148678216	148713568	-
ENSG00000136732	-1.05291	3.76677	1.53e-06	2.34e-05	2995	GYPC	2	127413509	127454246	+
ENSG00000253405	4.0862	-0.651342	2.16e-06	3.01e-05		EVX1-AS	7	27281048	27286848	-
ENSG00000127528	-1.50741	-1.03594	2.68e-06	3.55e-05	10365	KLF2	19	16435628	16438685	+
ENSG00000254497	4.27125	-0.595677	1.75e-06	2.58e-05		CTD-2560E9.5	11	45275435	45276200	+
ENSG00000165434	1.21305	5.87679	1.33e-06	2.1e-05	283209	PGM2L1	11	74041363	74109518	-
ENSG00000185164	-0.65327	4.38901	1.55e-06	2.36e-05	283820	NOMO2	16	18511182	18573533	-
ENSG00000118985	-1.01441	5.74983	1.32e-06	2.09e-05	22936	ELL2	5	95220802	95297775	-
ENSG00000196208	1.05287	4.26557	1.88e-06	2.73e-05	9687	GREB1	2	11674242	11782914	+
ENSG00000040608	1.82996	2.17081	2.68e-06	3.55e-05	65078	RTN4R	22	20228938	20270769	-
ENSG00000167004	-0.782959	7.67313	1.29e-06	2.05e-05	2923	PDIA3	15	44038590	44065477	+
ENSG00000227615	-0.887413	7.70978	1.29e-06	2.05e-05		RP11-864N7.2	11	74456761	74457159	-
ENSG00000250349	1.37703	2.20715	2.11e-06	2.96e-05		RP5-972B16.2	X	37208583	38546928	+
ENSG00000103335	-0.855973	5.13489	1.36e-06	2.14e-05	9780	PIEZO1	16	88781751	88851619	-
ENSG00000182916	0.945164	3.05527	1.79e-06	2.63e-05	56849	TCEAL7	X	102585124	102587254	+
ENSG00000205302	-0.581948	6.40908	1.31e-06	2.08e-05	6643	SNX2	5	122110691	122165803	+
ENSG00000053524	0.727233	3.71384	1.81e-06	2.65e-05	23101	MCF2L2	3	182895831	183146566	-
ENSG00000149451	-1.35708	3.48547	1.64e-06	2.46e-05	80332	ADAM33	20	3648612	3662893	-
ENSG00000143409	1.02975	2.89481	2.09e-06	2.94e-05	55793	FAM63A	1	150969025	150980851	-
ENSG00000143641	-0.832215	6.75632	1.31e-06	2.08e-05	2590	GALNT2	1	230193536	230417870	+
ENSG00000104635	-0.912206	6.90665	1.32e-06	2.09e-05	23516	SLC39A14	8	22224762	22291642	+
ENSG00000186073	-1.0682	3.20719	1.97e-06	2.82e-05	84529	C15orf41	15	36871812	37102449	+
ENSG00000189171	-0.794637	4.88243	1.5e-06	2.29e-05	6284	S100A13	1	153591263	153606873	-
ENSG00000102158	-0.743244	6.5148	1.33e-06	2.09e-05	84061	MAGT1	X	77081861	77151090	-
ENSG00000144730	1.69814	5.4726	1.61e-06	2.42e-05	54756	IL17RD	3	57124010	57204334	-
ENSG00000184232	-1.01972	2.98189	1.56e-06	2.36e-05	220323	OAF	11	120081475	120101001	+
ENSG00000138696	1.38911	1.81062	2.21e-06	3.06e-05	658	BMPR1B	4	95679119	96079599	+
ENSG00000116544	2.32542	1.07595	2.92e-06	3.82e-05	58512	DLGAP3	1	35331037	35395186	-
ENSG00000171224	1.86714	1.78318	2.86e-06	3.75e-05	219738	C10orf35	10	71390007	71393352	+
ENSG00000204837	2.32463	-0.430541	2.84e-06	3.74e-05	654466	RP11-204M4.2	9	41961615	42019580	-
ENSG00000255436	5.16688	-0.970144	2.22e-06	3.07e-05		Z95704.2	4	85621	87340	+
ENSG00000118004	-2.30557	1.11662	2.59e-06	3.46e-05	78989	COLEC11	2	3642426	3692048	+
ENSG00000049769	1.34618	2.32316	2.59e-06	3.46e-05	89801	PPP1R3F	X	49126306	49157929	+
ENSG00000079257	-1.23874	3.58424	1.73e-06	2.56e-05	56925	LXN	3	158363611	158390482	-
ENSG00000166352	-1.8998	2.66222	2.32e-06	3.17e-05	119710	C11orf74	11	36616051	36694823	+
ENSG00000240666	-1.69199	1.67717	1.97e-06	2.81e-05		MME-AS1	3	154876530	154901074	-
ENSG00000181965	4.00263	-2.44838	1.94e-06	2.79e-05	4762	NEUROG1	5	134869991	134871639	-
ENSG00000183655	0.95412	3.39376	2.15e-06	3e-05	64410	KLHL25	15	86302554	86338261	-
ENSG00000078808	-0.65311	5.51018	1.4e-06	2.19e-05	51150	SDF4	1	1152288	1167411	-
ENSG00000101150	-0.707738	5.94524	1.4e-06	2.18e-05	7165	TPD52L2	20	62496596	62522898	+
ENSG00000230629	-0.725204	8.35712	1.36e-06	2.14e-05		RPS23P8	X	70182814	70183140	+
ENSG00000249491	-2.08774	-0.995652	3.05e-06	3.94e-05		EGFLAM-AS1	5	38425138	38427478	-
ENSG00000254772	-0.522715	8.41216	1.36e-06	2.14e-05	100500804	EEF1G	11	62327073	62342401	-
ENSG00000120896	-0.829733	4.17768	1.65e-06	2.47e-05	10174	SORBS3	8	22402499	22433301	+
ENSG00000184545	1.12874	1.20331	2.63e-06	3.51e-05	1850	DUSP8	11	1575274	1593150	-
ENSG00000105854	-0.680025	5.43634	1.43e-06	2.22e-05	5445	PON2	7	95034175	95064510	-
ENSG00000148408	1.95503	2.46049	2.92e-06	3.81e-05	774	CACNA1B	9	140772241	141019076	+
ENSG00000143149	-0.557395	5.99096	1.45e-06	2.24e-05	223	ALDH9A1	1	165631453	165668100	-
ENSG00000138814	-0.488957	5.87872	1.43e-06	2.22e-05	5530	PPP3CA	4	101944566	102269435	-
ENSG00000246985	2.30957	1.49961	3.05e-06	3.94e-05	144481	SOCS2-AS1	12	93936239	93965544	-
ENSG00000198964	-0.945794	5.11796	1.54e-06	2.35e-05	259230	SGMS1	10	52065360	52384795	-
ENSG00000155380	-0.786662	8.43572	1.43e-06	2.22e-05	6566	SLC16A1	1	113454469	113499635	-
ENSG00000116183	2.1503	1.87873	2.49e-06	3.36e-05	60676	PAPPA2	1	176432307	176814735	+
ENSG00000129951	1.44288	4.82957	1.71e-06	2.54e-05	79948	hsa-mir-3187	19	812518	821978	-
ENSG00000237517	1.73395	1.87234	2.97e-06	3.86e-05	100287576	DGCR5	22	18958027	19018742	+
ENSG00000111341	-1.66342	4.14267	1.43e-06	2.22e-05	4256	MGP	12	15034115	15038860	-
ENSG00000254369	1.81699	1.15487	2.31e-06	3.16e-05	100133311	HOXA-AS3	7	27169596	27195542	+
ENSG00000197563	-0.517656	5.14616	1.57e-06	2.38e-05	23556	PIGN	18	59710800	59854351	-
ENSG00000198722	0.595052	6.10132	1.56e-06	2.37e-05	10497	UNC13B	9	35161999	35405335	+
ENSG00000110660	-0.662048	4.76837	1.78e-06	2.62e-05	54733	SLC35F2	11	107661717	107799019	-
ENSG00000189343	-0.631187	7.39994	1.44e-06	2.24e-05		RPS2P46	17	19349246	19350169	-
ENSG00000108684	2.39302	0.723621	3.16e-06	4.05e-05	40	ASIC2	17	31340105	32501983	-
ENSG00000155465	-1.2902	3.83939	1.55e-06	2.36e-05	9056	SLC7A7	14	23242431	23299029	-
ENSG00000115665	3.4078	-1.50498	3e-06	3.89e-05	60482	SLC5A7	2	108602979	108630450	+
ENSG00000242808	4.17848	1.38701	3.23e-06	4.11e-05	347689	SOX2-OT	3	180721562	181508734	+
ENSG00000168952	-1.28425	4.7078	1.5e-06	2.3e-05	29091	STXBP6	14	25278862	25519503	-
ENSG00000254741	-0.646086	6.33261	1.49e-06	2.29e-05		RP11-661A12.7	8	144661806	144662840	+
ENSG00000112320	0.966982	2.73721	2.33e-06	3.18e-05	55084	SOBP	6	107811162	107981357	+
ENSG00000136156	-0.597798	7.18074	1.49e-06	2.28e-05	9445	ITM2B	13	48807294	48837063	+
ENSG00000139793	-0.975513	4.62221	1.5e-06	2.29e-05	10150	MBNL2	13	97873688	98046374	+
ENSG00000165185	1.15172	5.00424	1.89e-06	2.74e-05	158405	KIAA1958	9	115249127	115431677	+
ENSG00000175198	0.717446	4.61705	2e-06	2.84e-05	5095	PCCA	13	100741269	101182686	+
ENSG00000130558	3.16653	4.77896	1.93e-06	2.78e-05	10439	OLFM1	9	137967268	138013025	+
ENSG00000166557	-0.960641	5.59346	1.55e-06	2.36e-05	23423	TMED3	15	79603404	79704334	+
ENSG00000111817	-0.592472	7.06332	1.53e-06	2.33e-05	29940	DSE	6	116575336	116759442	+
ENSG00000221792	-0.792558	5.94448	1.56e-06	2.36e-05	100302254	MIR1282	15	44085857	44085957	-
ENSG00000253151	3.31708	-0.640472	3.06e-06	3.94e-05		RP11-628E19.3	8	56438745	56446511	+
ENSG00000263053	1.31438	0.029184	3.19e-06	4.07e-05		RP11-1055B8.6	17	79369275	79376779	+
ENSG00000198168	1.34911	3.64434	2.05e-06	2.9e-05	258010	SVIP	11	22835345	22851845	-
ENSG00000225792	1.53176	1.18716	2.98e-06	3.87e-05		AC004540.4	7	26411764	26416321	-
ENSG00000184792	-1.2005	3.34419	1.86e-06	2.7e-05	23762	OSBP2	22	31089769	31303811	+
ENSG00000184324	-5.15306	-2.13756	1.96e-06	2.81e-05		CSAG2	X	151922445	151928738	+
ENSG00000250638	3.17667	0.0441128	3.35e-06	4.23e-05		AC068499.6	19	18313148	18314845	-
ENSG00000198453	0.934287	2.44398	2.44e-06	3.31e-05	374900	ZNF568	19	37407231	37489602	+
ENSG00000144426	-0.790721	7.57393	1.55e-06	2.36e-05	65065	NBEAL1	2	203879602	204091101	+
ENSG00000106236	2.14438	3.85822	2.4e-06	3.25e-05	4885	NPTX2	7	98246609	98259180	+
ENSG00000166510	-2.3844	0.582729	3.08e-06	3.97e-05	80323	CCDC68	18	52568740	52626739	-
ENSG00000066382	1.12349	2.49525	2.39e-06	3.25e-05	744	MPPED2	11	30406040	30608419	-
ENSG00000196267	1.2146	2.86754	2.62e-06	3.5e-05	162962	ZNF836	19	52658125	52674896	-
ENSG00000225614	-1.23291	2.29279	2.25e-06	3.1e-05	84627	ZNF469	16	88493879	88507165	+
ENSG00000143228	1.1625	4.1159	2.27e-06	3.13e-05	83540	NUF2	1	163236366	163325554	+
ENSG00000188596	1.95826	-0.620386	3.46e-06	4.33e-05	374467	C12orf55	12	96883349	97269333	+
ENSG00000013016	-0.975172	4.44097	1.83e-06	2.67e-05	30845	EHD3	2	31456880	31492313	+
ENSG00000114993	-0.638525	4.46402	1.96e-06	2.81e-05	6242	RTKN	2	74652963	74669549	-
ENSG00000121281	-0.524811	4.28676	1.81e-06	2.65e-05	113	ADCY7	16	50280048	50352046	+
ENSG00000165868	0.793307	3.46067	2.25e-06	3.11e-05	259217	HSPA12A	10	118430703	118502085	-
ENSG00000109113	-0.621783	5.97607	1.64e-06	2.46e-05	100861437	RAB34	17	27041299	27045447	-
ENSG00000226479	-0.652268	3.74179	2.06e-06	2.91e-05	79134	TMEM185B	2	120978854	120980984	-
ENSG00000109654	0.696513	6.8854	1.62e-06	2.43e-05	23321	TRIM2	4	154073494	154260472	+
ENSG00000142875	0.744186	5.33242	1.66e-06	2.48e-05	5567	PRKACB	1	84543745	84704181	+
ENSG00000175183	-1.02839	6.63607	1.61e-06	2.43e-05	1466	CSRP2	12	77252495	77272840	-
ENSG00000054793	1.0478	5.31262	1.66e-06	2.48e-05	10079	ATP9A	20	50213053	50385173	-
ENSG00000153066	-0.635644	4.01295	1.86e-06	2.71e-05	51061	TXNDC11	16	11772936	11836734	-
ENSG00000100889	-1.10197	4.63038	1.87e-06	2.72e-05	5106	PCK2	14	24563262	24579807	+
ENSG00000132196	-1.13141	3.00825	2.56e-06	3.44e-05	51478	HSD17B7	1	162760492	162782607	+
ENSG00000172070	-0.836711	4.50068	1.96e-06	2.81e-05	140809	SRXN1	20	627259	656444	-
ENSG00000168297	-0.830036	4.0246	1.84e-06	2.68e-05	54899	PXK	3	58318607	58411748	+
ENSG00000226278	-5.18555	-0.37813	3.15e-06	4.05e-05		PSPHP1	7	55832490	55840981	+
ENSG00000183960	2.10578	1.96631	3.48e-06	4.35e-05	131096	KCNH8	3	19189946	19577138	+
ENSG00000085733	-0.595745	7.17921	1.63e-06	2.45e-05	2017	CTTN	11	70244510	70282690	+
ENSG00000180828	3.56384	-0.858879	3.66e-06	4.53e-05	27319	BHLHE22	8	65492814	65496181	+
ENSG00000134326	1.5258	0.674898	3.46e-06	4.33e-05	129607	CMPK2	2	6980701	7006766	-
ENSG00000185634	2.28174	0.304282	3.47e-06	4.33e-05	399694	SHC4	15	49115932	49255641	-
ENSG00000163888	2.70326	0.543179	3.57e-06	4.43e-05	94032	CAMK2N2	3	183977001	183979251	-
ENSG00000021574	0.533498	5.85979	1.71e-06	2.54e-05	6683	SPAST	2	32288680	32382706	+
ENSG00000259529	-0.569672	4.62414	1.9e-06	2.75e-05	10379	RP11-468E2.4	14	24620427	24636611	+
ENSG00000166619	0.662887	5.11928	1.77e-06	2.61e-05	10904	BLCAP	20	36130816	36156333	-
ENSG00000181234	-7.59603	-0.431104	2.72e-06	3.59e-05	92293	TMEM132C	12	128751948	129192460	+
ENSG00000113763	2.87671	1.34764	3.79e-06	4.64e-05	90249	UNC5A	5	176237478	176307897	+
ENSG00000218227	-0.636084	7.46053	1.68e-06	2.5e-05		RP11-889L3.1	5	177482605	177483195	+
ENSG00000203952	2.08064	1.50372	3.82e-06	4.68e-05	347475	CCDC160	X	133371077	133380237	+
ENSG00000260838	2.8878	-1.66089	3.39e-06	4.26e-05		RP11-531A24.3	8	73859385	73862680	+
ENSG00000213390	1.09857	5.93269	1.87e-06	2.71e-05	84986	ARHGAP19	10	98757795	99052413	-
ENSG00000148082	2.47424	2.12038	3.2e-06	4.08e-05	53358	SHC3	9	91628060	91793682	-
ENSG00000196169	2.90861	-0.685187	2.99e-06	3.88e-05	124602	KIF19	17	72322349	72351959	+
ENSG00000126950	2.06956	2.92875	2.61e-06	3.48e-05	59353	TMEM35	X	100333709	100351353	+
ENSG00000253308	3.58789	-1.22621	3.03e-06	3.91e-05		RP1-170O19.17	7	27278862	27280847	-
ENSG00000152953	1.38363	1.82841	3.32e-06	4.2e-05	55351	STK32B	4	5053169	5502725	+
ENSG00000198755	-0.679369	8.46835	1.72e-06	2.55e-05	4736	RPL10A	6	35436185	35438562	+
ENSG00000162302	-0.822998	3.80356	2.18e-06	3.03e-05	8986	RPS6KA4	11	64126620	64139687	+
ENSG00000127884	0.632633	5.08133	1.91e-06	2.76e-05	1892	ECHS1	10	135175984	135187193	-
ENSG00000253837	-1.32646	2.20615	2.86e-06	3.75e-05	100507156	RP11-177H13.2	8	23193684	23223638	+
ENSG00000145592	-0.532197	8.81501	1.74e-06	2.58e-05	6167	RPL37	5	40825364	40835437	-
ENSG00000125246	2.17331	2.71781	3.29e-06	4.17e-05	171425	CLYBL	13	100258919	100549387	+
ENSG00000170477	2.40697	-0.870608	2.92e-06	3.81e-05	3851	KRT4	12	53200333	53208335	-
ENSG00000236349	-0.680807	3.86423	2.52e-06	3.39e-05		SUCLG2P2	12	94942017	94943312	+
ENSG00000249568	3.26353	-1.24789	3.96e-06	4.79e-05		RP11-234O6.2	4	162300105	162309569	+
ENSG00000167281	1.98992	1.33628	4.05e-06	4.87e-05	146713	RBFOX3	17	77085427	77613550	-
ENSG00000135747	0.93911	3.61489	3.01e-06	3.9e-05	93474	ZNF670	1	247108849	247242113	-
ENSG00000136160	1.2409	5.57395	2.08e-06	2.94e-05	1910	EDNRB	13	78469616	78493903	-
ENSG00000134352	-1.65849	8.08697	1.82e-06	2.66e-05	3572	IL6ST	5	55230923	55290821	-
ENSG00000218426	-0.707333	8.5104	1.78e-06	2.63e-05		RP11-475C16.1	6	153603422	153603868	-
ENSG00000103056	2.2509	1.79467	3.34e-06	4.23e-05	55512	SMPD3	16	68392231	68482591	-
ENSG00000165458	-0.612641	6.25902	1.83e-06	2.67e-05	3636	INPPL1	11	71934745	71950149	+
ENSG00000102100	-0.577375	3.90701	2.11e-06	2.96e-05	7355	SLC35A2	X	48760459	48769235	-
ENSG00000225782	1.57299	1.04957	3.92e-06	4.76e-05		RP11-322F10.2	1	220835813	220836458	-
ENSG00000115020	-0.459699	6.7856	1.82e-06	2.66e-05	200576	PIKFYVE	2	209130991	209223475	+
ENSG00000111879	1.28748	3.74322	3.03e-06	3.92e-05	79632	FAM184A	6	119280928	119470552	-
ENSG00000154764	2.48141	-1.51078	4.14e-06	4.94e-05	7476	WNT7A	3	13857755	13921618	-
ENSG00000242125	-1.70935	8.37281	1.81e-06	2.65e-05	6080	SNHG3	1	28832492	28837404	+
ENSG00000250588	0.963801	3.82217	2.2e-06	3.05e-05	100505385	IQCJ-SCHIP1	3	158680024	159615155	+
ENSG00000091428	0.995696	1.6593	3.36e-06	4.23e-05	11069	RAPGEF4	2	173600002	173917621	+
ENSG00000236304	-1.48859	0.568647	3.05e-06	3.94e-05		AP001189.4	11	76368100	76374910	+
ENSG00000169129	-1.18229	3.08384	2.51e-06	3.38e-05	84632	AFAP1L2	10	116054583	116164515	-
ENSG00000196092	3.75434	0.667598	4.25e-06	5.04e-05	5079	PAX5	9	36833272	37034103	-
ENSG00000168077	-0.742214	4.28122	2.09e-06	2.94e-05	51435	SCARA3	8	27491385	27534190	+
ENSG00000104967	2.87503	2.29658	4.08e-06	4.89e-05	4858	NOVA2	19	46437010	46476804	-
ENSG00000231792	-0.776188	4.79986	2.21e-06	3.06e-05	100506046	GAS5-AS1	1	173831290	173833079	+
ENSG00000106689	2.92562	0.745335	3.2e-06	4.08e-05	9355	LHX2	9	126763949	126795580	+
ENSG00000184164	-0.742563	3.9364	2.16e-06	3.01e-05	79174	CRELD2	22	50311815	50321188	+
ENSG00000107521	-0.72688	4.09928	2.38e-06	3.23e-05	3257	HPS1	10	100175955	100206684	-
ENSG00000102924	4.38041	2.26015	4.03e-06	4.85e-05	869	CBLN1	16	49312436	49315742	-
ENSG00000124766	0.827801	7.6369	1.89e-06	2.74e-05	6659	SOX4	6	21593972	21598847	+
ENSG00000242477	-0.665186	5.40405	2e-06	2.85e-05		CTD-2161E19.1	5	86180048	86180698	-
ENSG00000175130	0.696894	7.31399	1.9e-06	2.75e-05	65108	MARCKSL1	1	32799433	32801980	-
ENSG00000169499	-0.915161	3.65732	2.2e-06	3.05e-05	59339	PLEKHA2	8	38758753	38831428	+
ENSG00000133112	-0.811255	10.1859	1.92e-06	2.77e-05	7178	TPT1	13	45911008	45915505	-
ENSG00000133134	1.11194	3.9434	2.48e-06	3.35e-05	84707	BEX2	X	102564274	102565974	-
ENSG00000261762	1.566	2.05219	4.15e-06	4.95e-05		RP11-650L12.2	15	78881465	78883618	-
ENSG00000139116	0.826752	5.82779	2e-06	2.85e-05	55605	KIF21A	12	39687030	39837192	-
ENSG00000169684	1.17512	2.7671	3.78e-06	4.64e-05	1138	CHRNA5	15	78857862	78887611	+
ENSG00000015592	4.20503	-0.38764	3.93e-06	4.77e-05	81551	STMN4	8	27092840	27115937	-
ENSG00000145687	0.742535	5.39648	2.05e-06	2.9e-05	23635	SSBP2	5	80708840	81047616	-
ENSG00000159202	-0.455792	6.1917	1.96e-06	2.81e-05	65264	UBE2Z	17	46985731	47006418	+
ENSG00000083857	0.748163	9.17048	1.92e-06	2.76e-05	2195	FAT1	4	187508937	187647876	-
ENSG00000171812	-0.960532	4.01703	1.97e-06	2.81e-05	1296	COL8A2	1	36560837	36590821	-
ENSG00000173926	-1.55854	3.69572	2.38e-06	3.23e-05	115123	37681	5	126203406	126366500	-
ENSG00000008952	-0.54458	6.81369	1.93e-06	2.78e-05	7095	SEC62	3	169684423	169716161	+
ENSG00000121989	-1.10954	5.86149	1.94e-06	2.79e-05	92	ACVR2A	2	148602086	148688393	+
ENSG00000165152	0.848041	4.38151	2.42e-06	3.27e-05	84302	TMEM246	9	104235453	104295819	-
ENSG00000139800	3.78285	3.29445	4.43e-06	5.19e-05	85416	ZIC5	13	100617451	100624163	-
ENSG00000155363	-0.644397	5.37246	2.13e-06	2.98e-05	4343	MOV10	1	113215763	113243368	+
ENSG00000152661	-1.52971	9.69458	1.95e-06	2.8e-05	2697	GJA1	6	121756838	121770873	+
ENSG00000197594	-1.70854	5.93465	2.08e-06	2.94e-05	5167	ENPP1	6	132129156	132216295	+
ENSG00000181450	0.531886	5.50814	2.24e-06	3.09e-05	339500	ZNF678	1	227751236	227847594	+
ENSG00000120549	-1.66598	5.30612	2.09e-06	2.94e-05	56243	KIAA1217	10	23983675	24836772	+
ENSG00000182141	0.672962	4.95915	2.35e-06	3.2e-05	7562	ZNF708	19	21473963	21512212	-
ENSG00000204196	-0.863832	7.25672	1.99e-06	2.83e-05		AC011737.2	2	204055503	204056000	+
ENSG00000185896	-0.60212	6.57385	2.02e-06	2.86e-05	3916	LAMP1	13	113951556	113977987	+
ENSG00000213560	-0.838777	4.28055	2.28e-06	3.13e-05		RP11-386I14.3	1	78557183	78557740	+
ENSG00000125492	4.20857	-1.14639	3.84e-06	4.69e-05	56751	BARHL1	9	135457572	135465653	+
ENSG00000158528	1.08997	5.44735	2.31e-06	3.16e-05	55607	PPP1R9A	7	94536514	94925727	+
ENSG00000139266	1.08152	1.9601	3.83e-06	4.68e-05	92979	39873	12	58148881	58154190	+
ENSG00000160695	-0.475837	4.54366	2.29e-06	3.14e-05		VPS11	11	118938403	118952688	+
ENSG00000223911	-1.14496	1.58018	3.35e-06	4.23e-05		AC009480.3	2	148656970	148660525	-
ENSG00000248590	1.88005	3.52721	4.37e-06	5.15e-05		GLDCP	4	57459170	57461847	+
ENSG00000179348	1.22925	1.68646	3.77e-06	4.63e-05	2624	GATA2	3	128198270	128212028	-
ENSG00000170681	2.03445	2.71101	4.14e-06	4.94e-05	347273	MURC	9	103340361	103350188	+
ENSG00000144619	4.73243	-2.6383	3.63e-06	4.5e-05	152330	CNTN4	3	2140497	3099645	+
ENSG00000255043	2.59025	-2.37503	4.59e-06	5.33e-05	100874012	NAV2-AS5	11	19524219	19528776	-
ENSG00000127561	1.57831	2.57547	3.98e-06	4.81e-05	9143	SYNGR3	16	2039661	2044276	+
ENSG00000117152	-1.01615	3.78969	2.08e-06	2.93e-05	5999	RGS4	1	163038565	163046592	+
ENSG00000196263	4.77772	-2.04633	3.74e-06	4.6e-05	57573	ZNF471	19	57019212	57041590	+
ENSG00000141002	-0.537475	5.8947	2.11e-06	2.96e-05	22980	TCF25	16	89940000	89977792	+
ENSG00000122592	1.48125	0.567757	3.71e-06	4.58e-05	3204	HOXA7	7	27193335	27197555	-
ENSG00000167123	-1.02494	4.17803	2.19e-06	3.04e-05	51148	CERCAM	9	131174030	131199626	+
ENSG00000141905	-0.962991	2.21336	3.07e-06	3.95e-05	4782	NFIC	19	3359561	3469215	+
ENSG00000129654	3.08022	0.89008	4.62e-06	5.35e-05	2302	FOXJ1	17	74132414	74137380	-
ENSG00000175356	2.11622	0.83716	4.55e-06	5.3e-05	57758	SCUBE2	11	9041071	9159661	-
ENSG00000111834	2.22008	0.610215	4.53e-06	5.28e-05	345895	RSPH4A	6	116937642	116954148	+
ENSG00000185222	-0.687535	5.88891	2.13e-06	2.98e-05	51186	WBP5	X	102611373	102613397	+
ENSG00000145545	0.809996	3.82244	2.95e-06	3.84e-05	6715	SRD5A1	5	6633456	6669675	+
ENSG00000187210	-0.75689	5.5228	2.33e-06	3.18e-05	2650	GCNT1	9	79034752	79122332	+
ENSG00000164176	-1.03961	7.26946	2.11e-06	2.96e-05	10085	EDIL3	5	83236373	83680611	-
ENSG00000137076	-0.628849	7.60755	2.11e-06	2.96e-05	7094	TLN1	9	35696945	35732392	-
ENSG00000152954	3.79554	-2.54555	3.93e-06	4.77e-05	140767	NRSN1	6	24126350	24156424	+
ENSG00000124610	-4.36119	-0.957195	2.94e-06	3.84e-05	3024	HIST1H1A	6	26017260	26018040	-
ENSG00000171368	1.91678	1.78359	4.2e-06	5e-05	11076	TPPP	5	660883	693510	-
ENSG00000125733	-0.85362	5.11485	2.54e-06	3.41e-05	9322	TRIP10	19	6739707	6751526	+
ENSG00000201699	-2.41683	0.109385	4.87e-06	5.58e-05		U1	1	144534038	144534199	+
ENSG00000107862	-0.55369	5.90561	2.2e-06	3.05e-05	8729	GBF1	10	104005289	104142656	+
ENSG00000106536	1.88244	0.839585	4.89e-06	5.59e-05	11281	POU6F2	7	39017598	39532694	+
ENSG00000240891	1.5411	1.46236	4.24e-06	5.04e-05	257068	PLCXD2	3	111393523	111565294	+
ENSG00000180440	1.93429	-0.406792	5.05e-06	5.73e-05	400120	SERTM1	13	37248049	37271976	+
ENSG00000248265	3.12141	-0.457502	4.5e-06	5.25e-05	440101	RP11-834C11.3	12	54452038	54516018	+
ENSG00000267396	2.01979	1.70837	4.5e-06	5.25e-05		RP11-845C23.3	18	56065895	56067314	-
ENSG00000181789	-0.589003	7.12934	2.18e-06	3.03e-05	22820	COPG1	3	128968449	128996614	+
ENSG00000165915	-0.675961	4.23548	2.5e-06	3.37e-05	91252	SLC39A13	11	47428683	47438047	+
ENSG00000172687	0.950779	4.51473	2.88e-06	3.77e-05		ZNF738	19	21541732	21562104	+
ENSG00000059573	-0.750306	7.12653	2.22e-06	3.07e-05	5832	ALDH18A1	10	97365696	97416463	-
ENSG00000250937	-2.85662	-0.548184	4.5e-06	5.25e-05		RP11-90D4.1	12	8404007	8450140	+
ENSG00000166439	-0.590942	5.96189	2.27e-06	3.12e-05	254225	RNF169	11	74459913	74553458	+
ENSG00000197177	3.8706	-1.47887	4.42e-06	5.19e-05	84435	GPR123	10	134901409	134945179	+
ENSG00000143032	3.78248	-2.66692	4.64e-06	5.36e-05	343472	BARHL2	1	91177159	91182794	-
ENSG00000164118	-1.15943	5.38576	2.34e-06	3.19e-05	80817	CEP44	4	175204828	175254531	+
ENSG00000100528	-0.699358	5.82683	2.28e-06	3.13e-05	10175	CNIH	14	54893654	54908149	-
ENSG00000099337	-1.10495	3.40271	2.99e-06	3.88e-05	9424	KCNK6	19	38810484	38819660	+
ENSG00000166598	-0.788098	9.53117	2.25e-06	3.1e-05	100500842	HSP90B1	12	104323885	104347423	+
ENSG00000150672	1.13371	3.37191	3.11e-06	4e-05	1740	DLG2	11	83166055	85338966	-
ENSG00000170941	1.96279	-0.515007	5.25e-06	5.92e-05		AC135352.1	8	12808865	12865179	+
ENSG00000005893	-0.622848	6.35665	2.27e-06	3.13e-05	3920	LAMP2	X	119561682	119603220	-
ENSG00000183010	-0.728445	6.37393	2.3e-06	3.15e-05	5831	PYCR1	17	79890260	79900288	-
ENSG00000197448	-0.570875	4.46761	2.64e-06	3.51e-05	373156	GSTK1	7	142941186	142967947	+
ENSG00000100284	-0.841905	4.17675	2.67e-06	3.54e-05	10043	TOM1	22	35695268	35743985	+
ENSG00000136367	1.5655	2.88567	4.43e-06	5.2e-05	85446	ZFHX2	14	23990069	24025401	-
ENSG00000157399	1.80782	1.82264	4.71e-06	5.43e-05	415	ARSE	X	2852699	2886286	-
ENSG00000165271	-0.547829	5.462	2.51e-06	3.38e-05	65083	NOL6	9	33461439	33473928	-
ENSG00000170889	-0.644392	7.8967	2.29e-06	3.14e-05	6203	RPS9	19	54704610	54752862	+
ENSG00000108107	-0.732054	7.64268	2.31e-06	3.16e-05	6158	RPL28	19	55896713	55914612	+
ENSG00000178202	-0.625899	5.51747	2.38e-06	3.23e-05	143888	KDELC2	11	108342832	108369159	-
ENSG00000151575	0.980724	2.73879	3.76e-06	4.62e-05	374618	TEX9	15	56536207	56738195	+
ENSG00000119698	1.18242	2.7148	4.79e-06	5.49e-05	57718	PPP4R4	14	94612465	94746072	+
ENSG00000134757	-1.54071	-1.07461	3.95e-06	4.78e-05	1830	DSG3	18	29027758	29058665	+
ENSG00000260916	-0.716661	5.48272	2.41e-06	3.26e-05	9236	CCPG1	15	55632230	55700708	-
ENSG00000167037	1.6208	2.23467	4.92e-06	5.62e-05	129049	SGSM1	22	25202236	25323545	+
ENSG00000213928	-0.818295	3.35298	3.06e-06	3.94e-05	10379	IRF9	14	24630262	24635774	+
ENSG00000117480	1.07606	2.62788	3.86e-06	4.71e-05	2166	FAAH	1	46859937	46879520	+
ENSG00000165912	-0.757225	4.20774	3.11e-06	3.99e-05	29763	PACSIN3	11	47199076	47207994	-
ENSG00000227077	2.49786	0.223256	5.52e-06	6.14e-05		AC107983.4	17	18476045	18476415	+
ENSG00000145979	0.848465	3.51239	3.55e-06	4.42e-05	51256	TBC1D7	6	13275081	13328776	-
ENSG00000171522	-1.20338	1.4471	3.68e-06	4.55e-05	5734	PTGER4	5	40679600	40693837	+
ENSG00000161960	-0.605078	8.78214	2.36e-06	3.21e-05	1973	EIF4A1	17	7476024	7482323	+
ENSG00000170091	5.4297	0.963739	4.29e-06	5.08e-05	51617	HMP19	5	173472607	173670504	+
ENSG00000152969	2.54184	0.911502	5.5e-06	6.13e-05	152789	JAKMIP1	4	6027926	6202318	-
ENSG00000154027	1.57246	1.37487	5.46e-06	6.1e-05	26289	AK5	1	77747736	78025651	+
ENSG00000119523	-0.778539	5.01625	2.59e-06	3.46e-05	85365	ALG2	9	101978708	101984238	-
ENSG00000103365	-0.6343	6.12972	2.52e-06	3.39e-05	23062	GGA2	16	23474863	23533316	-
ENSG00000197043	-0.513762	6.88587	2.4e-06	3.25e-05	309	ANXA6	5	150480273	150537443	-
ENSG00000177570	1.24202	3.30123	4.36e-06	5.15e-05	401474	SAMD12	8	119201698	119634234	-
ENSG00000229481	2.29633	0.157666	5.13e-06	5.81e-05		CTD-2554C21.3	19	38320191	38322797	+
ENSG00000117569	1.04961	5.90768	2.65e-06	3.52e-05	58155	PTBP2	1	97187221	97280349	+
ENSG00000257096	1.03144	3.81081	4.35e-06	5.14e-05		AE000658.22	14	21989234	21990794	+
ENSG00000256500	0.410741	6.58053	2.47e-06	3.34e-05	3831	RP11-73M18.2	14	104029299	104152261	+
ENSG00000067066	-1.22738	0.811574	3.4e-06	4.28e-05	6672	SP100	2	231280657	231408805	+
ENSG00000198832	-1.02655	3.6666	2.7e-06	3.57e-05	140606	RP3-412A9.11	22	31500758	31516055	-
ENSG00000227822	-4.38939	-2.32006	3.17e-06	4.06e-05		AC006370.2	Y	15863673	15970474	+
ENSG00000087077	-0.719241	5.35956	2.78e-06	3.67e-05	7205	TRIP6	7	100464760	100471076	+
ENSG00000140326	-0.714517	4.26468	3e-06	3.89e-05	146059	CDAN1	15	43015757	43029324	-
ENSG00000165943	0.595482	4.43582	2.82e-06	3.71e-05	64112	MOAP1	14	93648541	93651273	-
ENSG00000166130	-1.09374	5.14631	2.57e-06	3.44e-05	121457	IKBIP	12	99007183	99038891	-
ENSG00000198908	1.01506	3.98094	3.36e-06	4.23e-05	80823	BHLHB9	X	101975616	102008468	+
ENSG00000123179	-0.96525	4.79235	3.06e-06	3.94e-05	84650	EBPL	13	50234859	50265623	-
ENSG00000126790	-0.819268	3.12651	3.31e-06	4.19e-05	112849	L3HYPDH	14	59927081	59951148	-
ENSG00000113161	0.581768	7.39727	2.51e-06	3.38e-05	3156	HMGCR	5	74632154	74657929	+
ENSG00000172733	1.14287	2.57245	4.54e-06	5.29e-05	29942	PURG	8	30853321	30891231	-
ENSG00000178718	-1.40938	4.33275	2.99e-06	3.88e-05	54913	RPP25	15	75246757	75249805	-
ENSG00000106991	-1.34288	1.74957	4.86e-06	5.57e-05	2022	ENG	9	130577291	130617035	-
ENSG00000104728	-0.59157	5.6692	2.91e-06	3.81e-05	9639	ARHGEF10	8	1772142	1906807	+
ENSG00000111640	-0.520782	10.6439	2.54e-06	3.41e-05	2597	GAPDH	12	6643093	6647537	+
ENSG00000177511	3.86745	1.80658	5.96e-06	6.5e-05	51046	ST8SIA3	18	55018044	55038962	+
ENSG00000165633	-0.941637	1.09669	4.28e-06	5.07e-05	196740	VSTM4	10	50226490	50323554	-
ENSG00000176244	1.54634	1.97734	5.83e-06	6.41e-05	414149	ACBD7	10	15119522	15130775	-
ENSG00000188730	2.88011	-0.510719	5.81e-06	6.39e-05	375567	VWC2	7	49813257	49952138	+
ENSG00000136099	0.957238	3.21208	3.91e-06	4.75e-05	5100	PCDH8	13	53418109	53422775	-
ENSG00000060709	-1.82716	-0.463476	5.24e-06	5.91e-05	23504	RIMBP2	12	130880682	131200826	-
ENSG00000133101	2.73215	-0.207989	5.71e-06	6.3e-05	8900	CCNA1	13	37005967	37017019	+
ENSG00000164889	-0.609096	5.82873	2.63e-06	3.51e-05	6522	SLC4A2	7	150754297	150773614	+
ENSG00000112763	-0.679518	4.14535	2.95e-06	3.84e-05	11120	BTN2A1	6	26458150	26476849	+
ENSG00000227081	-0.620432	7.48492	2.57e-06	3.45e-05		RP11-543P15.1	12	3320775	3321096	-
ENSG00000112062	-0.449575	5.8047	2.68e-06	3.55e-05	1432	MAPK14	6	35995488	36079013	+
ENSG00000241741	-0.659458	6.24861	2.65e-06	3.52e-05		RPL7AP30	4	113709239	113710034	-
ENSG00000087301	0.749427	4.41355	3.22e-06	4.1e-05	57544	TXNDC16	14	52897308	53019240	-
ENSG00000105173	-0.854895	3.88878	4.01e-06	4.84e-05	898	CCNE1	19	30302805	30315215	+
ENSG00000239282	-1.04283	2.49338	4.16e-06	4.96e-05	652968	GATSL3	22	30681106	30685616	-
ENSG00000227008	-0.563513	6.76138	2.63e-06	3.51e-05		RP3-417G15.1	X	132804999	132805414	+
ENSG00000232677	0.825497	4.4716	3.78e-06	4.64e-05	100506930	LINC00665	19	36803969	36822620	-
ENSG00000133466	-0.966831	3.4759	3.28e-06	4.16e-05	114904	C1QTNF6	22	37576207	37595425	-
ENSG00000103489	-0.517656	5.65196	2.74e-06	3.61e-05	64131	XYLT1	16	17195626	17564738	-
ENSG00000153250	-0.86517	6.58775	2.67e-06	3.54e-05	5937	RBMS1	2	161128662	161350305	-
ENSG00000198930	-5.48433	-2.39637	4.13e-06	4.93e-05	158511	CSAG1	X	151903228	151909518	+
ENSG00000197701	3.58392	-0.0482647	6.26e-06	6.76e-05		ZNF595	4	53179	88099	+
ENSG00000177105	-0.626633	3.07385	3.96e-06	4.79e-05	391	RHOG	11	3848208	3862213	-
ENSG00000138326	-0.58259	8.9101	2.65e-06	3.52e-05	6229	RPS24	10	79793518	79816570	+
ENSG00000115756	1.03365	2.57195	4.07e-06	4.89e-05	3241	HPCAL1	2	10443015	10567743	+
ENSG00000170581	-0.856828	5.85165	2.74e-06	3.61e-05	6773	STAT2	12	56735381	56753939	-
ENSG00000182103	1.90472	1.04054	5.44e-06	6.09e-05	220382	FAM181B	11	82443053	82444906	-
ENSG00000154096	-1.80641	6.81599	2.85e-06	3.75e-05	7070	THY1	11	119288090	119295695	-
ENSG00000130158	-0.686936	4.31758	3.85e-06	4.69e-05	57572	DOCK6	19	11309971	11373157	-
ENSG00000173267	2.13795	1.56831	5.58e-06	6.19e-05	6623	SNCG	10	88718375	88723017	+
ENSG00000149231	0.598151	4.62294	3.18e-06	4.07e-05	79780	CCDC82	11	96085933	96123087	-
ENSG00000230269	3.86429	-0.524244	4.64e-06	5.36e-05	100507194	RP1-40E16.9	6	3182978	3195990	-
ENSG00000167840	0.851771	3.90514	4.1e-06	4.9e-05	7775	ZNF232	17	5008836	5026411	-
ENSG00000109991	3.2595	-0.6583	6.55e-06	6.99e-05	5024	P2RX3	11	57105848	57138073	+
ENSG00000090863	-0.552053	7.59496	2.81e-06	3.71e-05	2734	GLG1	16	74485856	74641012	-
ENSG00000131459	-1.71592	6.50528	2.86e-06	3.75e-05	9945	GFPT2	5	179727690	179780387	-
ENSG00000230734	4.27392	-0.264008	6.47e-06	6.93e-05		RPL10P3	9	119942907	119943374	-
ENSG00000100505	1.44788	2.05003	5.16e-06	5.83e-05	114088	TRIM9	14	51441980	51562779	-
ENSG00000102580	-0.745418	4.79288	2.96e-06	3.85e-05	5611	DNAJC3	13	96329411	96443301	+
ENSG00000153930	1.98518	-1.68442	6.57e-06	7e-05	162282	ANKFN1	17	54188319	54589020	+
ENSG00000167912	2.42359	1.37948	6.69e-06	7.1e-05	100505501	RP11-25K19.1	8	60031599	60033905	+
ENSG00000169169	0.837793	4.30511	3.85e-06	4.7e-05	126129	CPT1C	19	50194373	50216988	+
ENSG00000163902	-0.784166	7.85297	2.84e-06	3.73e-05	6184	RPN1	3	128338817	128399918	-
ENSG00000058668	-0.737938	7.38213	2.86e-06	3.75e-05	493	ATP2B4	1	203595689	203713209	+
ENSG00000167874	-0.94907	2.76616	3.71e-06	4.57e-05	92162	TMEM88	17	7758383	7759417	+
ENSG00000122545	-0.640069	7.49899	2.88e-06	3.77e-05	989	39326	7	35840542	35944917	+
ENSG00000230729	2.96567	0.341007	6.13e-06	6.66e-05		RP11-296L22.8	9	34521525	34524239	+
ENSG00000188290	0.813275	1.581	4.57e-06	5.31e-05	57801	HES4	1	934342	935552	-
ENSG00000068697	-0.78217	7.00348	2.91e-06	3.8e-05	9741	LAPTM4A	2	20232411	20251789	-
ENSG00000184828	1.70616	0.530883	6.17e-06	6.68e-05	201501	ZBTB7C	18	45553044	45937123	-
ENSG00000265072	-0.67789	4.61778	3.26e-06	4.14e-05	100500842	MIR3652	12	104324203	104324333	+
ENSG00000140839	2.80131	-0.712313	6.82e-06	7.19e-05	497190	CLEC18B	16	74442529	74455368	-
ENSG00000089157	-0.70546	8.43803	2.95e-06	3.84e-05	6175	RPLP0	12	120634489	120639038	-
ENSG00000078114	-0.782586	5.39202	3.17e-06	4.06e-05	10529	NEBL	10	21068902	21463116	-
ENSG00000079215	0.847398	4.41039	3.44e-06	4.31e-05	6507	SLC1A3	5	36606457	36688436	+
ENSG00000144218	0.961299	2.11054	3.74e-06	4.61e-05	3899	AFF3	2	100163718	100759201	-
ENSG00000140557	3.28223	1.55048	6.71e-06	7.1e-05	8128	ST8SIA2	15	92937058	93015640	+
ENSG00000128272	-0.570007	7.87428	3.01e-06	3.9e-05	468	ATF4	22	39915700	39918691	+
ENSG00000170638	-0.700881	4.34919	3.94e-06	4.78e-05	80305	TRABD	22	50624344	50638027	+
ENSG00000116299	1.92938	0.502547	6.86e-06	7.23e-05	57535	KIAA1324	1	109656301	109749401	+
ENSG00000139352	1.65353	-0.452498	6.7e-06	7.1e-05	429	ASCL1	12	103351464	103354294	+
ENSG00000214357	-0.944255	4.18307	3.66e-06	4.53e-05	54492	NEURL1B	5	172068269	172118543	+
ENSG00000164099	-0.640748	4.49582	3.41e-06	4.28e-05	8492	PRSS12	4	119201193	119274158	-
ENSG00000171786	4.56834	-1.54671	5.45e-06	6.1e-05	4807	NHLH1	1	160336857	160342638	+
ENSG00000120318	-0.992325	4.2777	4.49e-06	5.24e-05	64411	ARAP3	5	141013251	141061788	-
ENSG00000136997	-1.11328	4.84861	3.56e-06	4.43e-05	4609	MYC	8	128747680	128753674	+
ENSG00000260614	4.07229	-1.28404	5.19e-06	5.87e-05		RP11-491F9.1	16	49321341	49324138	+
ENSG00000198720	0.937453	3.33651	5e-06	5.69e-05	124930	ANKRD13B	17	27916787	27941779	+
ENSG00000105856	-0.530302	6.20429	3.18e-06	4.07e-05	26959	HBP1	7	106809406	106842974	+
ENSG00000126088	-0.607916	5.05906	3.42e-06	4.29e-05	7389	UROD	1	45477819	45481247	+
ENSG00000107295	2.61137	2.4766	6.3e-06	6.79e-05	6456	SH3GL2	9	17579080	17797127	+
ENSG00000129038	-0.946714	4.39435	3.28e-06	4.16e-05	4016	LOXL1	15	74218330	74244478	+
ENSG00000170191	-0.704642	3.65873	4.39e-06	5.16e-05	140838	NANP	20	25593571	25604811	-
ENSG00000165309	1.78502	-0.345656	7.63e-06	7.87e-05	219681	ARMC3	10	23216953	23326518	+
ENSG00000144713	-0.661573	8.48504	3.16e-06	4.05e-05	6161	RPL32	3	12875984	12883087	-
ENSG00000115468	1.32277	1.33642	6.85e-06	7.22e-05	80303	EFHD1	2	233470767	233547491	+
ENSG00000115504	0.622147	5.35093	3.41e-06	4.28e-05	23301	EHBP1	2	62900986	63273622	+
ENSG00000140650	-0.829031	5.23651	3.48e-06	4.34e-05	5373	PMM2	16	8882680	8943188	+
ENSG00000115252	-1.07352	0.914745	4.17e-06	4.97e-05	5136	PDE1A	2	183004763	183387919	-
ENSG00000142937	-0.711402	9.34415	3.18e-06	4.07e-05	26811	RPS8	1	45240923	45244451	+
ENSG00000101019	0.642498	4.79022	3.94e-06	4.78e-05	55245	UQCC	20	33890369	33999944	-
ENSG00000109586	-0.639026	6.17847	3.29e-06	4.17e-05	51809	GALNT7	4	174089904	174245118	+
ENSG00000244313	-0.607722	8.10617	3.19e-06	4.07e-05		RP11-425L10.1	11	46450163	46450700	-
ENSG00000196923	-0.761015	5.22431	3.37e-06	4.24e-05	9260	PDLIM7	5	176910395	176924607	-
ENSG00000241202	5.04284	-1.96412	6.26e-06	6.76e-05		ZIC4-AS1	3	147104754	147105240	+
ENSG00000198856	-0.90107	6.87309	3.21e-06	4.09e-05	58505	OSTC	4	109571740	109588976	+
ENSG00000260804	1.08547	3.09005	4.04e-06	4.86e-05	150967	RP11-566E18.3	2	217081768	217084915	+
ENSG00000127022	-0.702297	9.62709	3.22e-06	4.1e-05	821	CANX	5	179105629	179157926	+
ENSG00000100095	1.40346	2.78385	4.42e-06	5.19e-05	23544	SEZ6L	22	26565440	26779562	+
ENSG00000067191	0.830738	2.69919	5.42e-06	6.08e-05	782	CACNB1	17	37329709	37353956	-
ENSG00000172216	-1.20065	3.01677	4.6e-06	5.34e-05	1051	CEBPB	20	48807376	48809212	+
ENSG00000167110	-0.528128	5.75906	3.33e-06	4.21e-05	2801	GOLGA2	9	131018108	131038274	-
ENSG00000253851	1.91157	0.467685	7.21e-06	7.54e-05		RP11-318M2.3	8	104240653	104241542	-
ENSG00000109265	1.04064	4.86539	3.76e-06	4.62e-05	57482	KIAA1211	4	57036361	57194791	+
ENSG00000148303	-0.641531	8.4448	3.24e-06	4.12e-05	26814	RPL7A	9	136215069	136218281	+
ENSG00000162722	-3.83802	-1.49467	6.72e-06	7.11e-05	25893	TRIM58	1	248020501	248041507	+
ENSG00000159479	-0.688272	4.65966	3.46e-06	4.33e-05	112950	MED8	1	43849588	43855479	-
ENSG00000173825	2.48425	-0.552484	7.6e-06	7.86e-05	220359	TIGD3	11	65122238	65125084	+
ENSG00000115657	-0.877389	3.84769	4.5e-06	5.25e-05	10058	ABCB6	2	220074490	220083712	-
ENSG00000112530	1.80251	-0.743066	7.77e-06	7.99e-05	135138	PACRG	6	163148164	163736524	+
ENSG00000257225	-0.959258	5.34317	3.41e-06	4.28e-05		RP11-328C8.4	12	42853168	42859930	+
ENSG00000155511	1.20719	2.21278	4.58e-06	5.32e-05	2890	GRIA1	5	152869175	153193240	+
ENSG00000113615	-0.713806	6.18172	3.37e-06	4.24e-05	10802	SEC24A	5	133984479	134063513	+
ENSG00000153820	2.28076	-1.475	8.03e-06	8.22e-05	80309	SPHKAP	2	228844666	229046361	-
ENSG00000005243	-1.11122	1.4173	3.69e-06	4.56e-05	51226	COPZ2	17	46103533	46115392	-
ENSG00000101898	1.15476	1.39422	6.73e-06	7.11e-05	100101490	RP3-324O17.4	20	30135307	30135852	+
ENSG00000074842	-0.999468	4.46889	3.61e-06	4.47e-05	56005	C19orf10	19	4657566	4670415	-
ENSG00000247595	-0.922659	2.72529	5.34e-06	6e-05	100506540	SPTY2D1-AS1	11	18621334	18631802	+
ENSG00000074527	1.83914	1.89058	5.88e-06	6.44e-05	59277	NTN4	12	96051583	96184930	-
ENSG00000146677	-0.633194	7.52066	3.37e-06	4.25e-05		AC004453.8	7	44507441	44507939	+
ENSG00000026950	-0.79067	3.3479	4.63e-06	5.35e-05	11119	BTN3A1	6	26402465	26415444	+
ENSG00000134504	0.962168	3.8326	4.57e-06	5.31e-05	284252	KCTD1	18	24034874	24237365	-
ENSG00000129965	-1.30937	3.17017	3.53e-06	4.4e-05	723961	INS-IGF2	11	2153768	2182439	-
ENSG00000242173	0.977677	1.1632	6.36e-06	6.84e-05	398	ARHGDIG	16	318726	333003	+
ENSG00000103257	-0.764092	6.08663	3.49e-06	4.35e-05	8140	SLC7A5	16	87863629	87903094	-
ENSG00000187714	-1.87871	-1.2179	6.67e-06	7.09e-05	6572	SLC18A3	10	50818347	50820765	+
ENSG00000115806	-0.513917	6.01105	3.53e-06	4.4e-05	26003	GORASP2	2	171784974	171823639	+
ENSG00000165507	-1.30764	2.1683	5.54e-06	6.15e-05	11067	C10orf10	10	45466429	45474258	-
ENSG00000184702	0.649084	3.66736	4.08e-06	4.89e-05	2812	38596	22	19701987	19712295	+
ENSG00000141179	-0.748652	3.75945	4.72e-06	5.43e-05	58488	PCTP	17	53828340	53920191	+
ENSG00000223380	-0.691804	5.94505	3.55e-06	4.41e-05	100996517	SEC22B	1	145096220	145116922	+
ENSG00000131469	-0.668508	8.24457	3.51e-06	4.38e-05	6155	RPL27	17	41150290	41154976	+
ENSG00000185909	-0.951376	4.64164	3.67e-06	4.54e-05	200942	KLHDC8B	3	49209044	49213917	+
ENSG00000173258	1.34237	4.54611	6.3e-06	6.79e-05	158399	ZNF483	9	114287439	114340124	+
ENSG00000067798	1.08309	3.63719	3.83e-06	4.68e-05	89795	NAV3	12	78224685	78606790	+
ENSG00000169223	-0.565964	6.03542	3.64e-06	4.51e-05	10960	LMAN2	5	176758563	176778853	-
ENSG00000204387	-0.697688	6.36269	3.58e-06	4.45e-05	50854	C6orf48	6	31802385	31807541	+
ENSG00000135503	0.572909	4.95502	4.07e-06	4.89e-05	91	ACVR1B	12	52345451	52390862	+
ENSG00000168389	1.41518	1.97588	7.69e-06	7.92e-05	84879	MFSD2A	1	40420802	40435638	+
ENSG00000077279	4.15664	3.78645	4.74e-06	5.45e-05	1641	DCX	X	110537007	110655603	-
ENSG00000074276	1.05716	1.0358	7.54e-06	7.81e-05	54825	CDHR2	5	175969512	176022975	+
ENSG00000176788	0.524985	6.94317	3.64e-06	4.51e-05	10409	BASP1	5	17217669	17276943	+
ENSG00000124067	-0.74777	5.20762	3.83e-06	4.69e-05	6560	SLC12A4	16	67977377	68003504	-
ENSG00000240972	-0.633149	7.189	3.67e-06	4.54e-05	4282	MIF	22	24236191	24237414	+
ENSG00000065485	-0.882987	4.73963	4.01e-06	4.84e-05	10954	PDIA5	3	122785909	122944074	+
ENSG00000250091	-0.81159	1.48231	5.62e-06	6.22e-05		DNAH10OS	12	124410971	124419531	-
ENSG00000088854	0.602305	4.69343	4.08e-06	4.89e-05	25943	C20orf194	20	3229951	3388272	-
ENSG00000263503	1.0976	1.60592	7.6e-06	7.86e-05	100996710	RP11-707O23.5	17	43678235	43679706	-
ENSG00000249035	-0.986104	2.81742	4.02e-06	4.84e-05		CTB-113P19.1	5	151056506	151104343	+
ENSG00000171130	1.56984	3.16074	5.35e-06	6e-05	155066	ATP6V0E2	7	149570057	149577787	+
ENSG00000186056	-1.07977	0.0613014	7.51e-06	7.78e-05	100129196	MATN1-AS1	1	31190940	31199674	+
ENSG00000164418	-0.860801	3.20771	4.4e-06	5.18e-05	2898	GRIK2	6	101846664	102517958	+
ENSG00000006042	-0.61911	5.59023	3.8e-06	4.66e-05	26022	TMEM98	17	31254928	31272124	+
ENSG00000104833	2.62193	1.37683	9.08e-06	9.06e-05	10382	TUBB4A	19	6494331	6502330	-
ENSG00000243620	5.3656	-2.96453	7.23e-06	7.56e-05		RP11-649A16.1	3	146627472	147088443	-
ENSG00000065833	-0.706359	3.2017	4.69e-06	5.4e-05	4199	ME1	6	83920108	84140797	-
ENSG00000106066	-0.607869	4.33886	4.93e-06	5.62e-05	54504	CPVL	7	29034847	29235067	-
ENSG00000161016	-0.608861	8.90761	3.76e-06	4.62e-05	6132	RPL8	8	146015150	146017972	-
ENSG00000135424	1.41962	3.67706	7.32e-06	7.63e-05	3679	ITGA7	12	56078352	56109827	-
ENSG00000224189	2.83327	1.15029	7.64e-06	7.88e-05	401022	HOXD-AS1	2	177037923	177053686	-
ENSG00000128283	-0.868894	3.34251	4.67e-06	5.38e-05	11135	CDC42EP1	22	37956454	37965412	+
ENSG00000149499	-0.672878	3.88507	5.01e-06	5.7e-05	256364	EML3	11	62369690	62380237	-
ENSG00000124275	-0.586167	4.97906	4.29e-06	5.08e-05	4552	MTRR	5	7851299	7906138	+
ENSG00000164070	1.10621	3.03187	6.48e-06	6.93e-05	22824	HSPA4L	4	128702976	128755226	+
ENSG00000054523	0.815899	7.36229	3.84e-06	4.69e-05	23095	KIF1B	1	10270863	10441661	+
ENSG00000147408	-1.08793	-0.0651877	6.53e-06	6.98e-05	55790	CSGALNACT1	8	19261672	19615540	-
ENSG00000253676	-0.954864	2.64758	5.89e-06	6.44e-05		TAGLN2P1	8	107709655	107710241	-
ENSG00000220472	-0.630933	7.55924	3.85e-06	4.7e-05		RP11-69L16.5	6	7339072	7339801	-
ENSG00000197837	-1.24489	4.4141	5.15e-06	5.83e-05	121504	HIST4H4	12	14920933	14924065	-
ENSG00000095139	-0.687059	7.57891	3.87e-06	4.72e-05	372	ARCN1	11	118443105	118473730	+
ENSG00000235109	0.778413	2.78479	6.59e-06	7.02e-05	64288	ZNF323	6	28292470	28324048	-
ENSG00000178882	-0.993746	2.73648	5.34e-06	6e-05	100533183	FAM101A	12	124773710	124800570	+
ENSG00000102317	-0.606235	7.06708	3.9e-06	4.74e-05	5935	RBM3	X	48432837	48437454	+
ENSG00000175928	1.11374	6.23676	4.28e-06	5.07e-05	57633	LRRN1	3	3841121	3889387	+
ENSG00000007384	-0.779845	4.20706	5.25e-06	5.92e-05	64285	RHBDF1	16	108058	126354	-
ENSG00000102401	-0.540742	5.86891	3.95e-06	4.79e-05	51566	ARMCX3	X	100877787	100882833	+
ENSG00000143753	-0.791156	6.03514	4.02e-06	4.85e-05	8560	DEGS1	1	224363458	224381143	+
ENSG00000163428	-0.512514	6.22873	4.03e-06	4.85e-05	116064	LRRC58	3	120043356	120068186	-
ENSG00000178035	-0.679174	7.75619	3.98e-06	4.81e-05	3615	IMPDH2	3	49061758	49066841	-
ENSG00000119812	-0.727155	5.48916	4.29e-06	5.08e-05	25940	FAM98A	2	33808725	33824449	-
ENSG00000114738	-0.566399	5.16561	4.6e-06	5.34e-05	7867	MAPKAPK3	3	50648951	50686720	+
ENSG00000143507	-0.950109	3.34251	5.34e-06	6e-05	11221	DUSP10	1	221874766	221915518	-
ENSG00000100031	-1.20957	2.24722	7.36e-06	7.65e-05	2678	GGT1	22	24979718	25024972	+
ENSG00000197415	1.12106	2.46824	7.59e-06	7.85e-05	79674	VEPH1	3	156977531	157251408	-
ENSG00000042980	-1.46519	0.922899	8.3e-06	8.42e-05	10863	ADAM28	8	24151553	24216531	+
ENSG00000136653	-1.11317	0.882316	8.04e-06	8.22e-05	83593	RASSF5	1	206680879	206762616	+
ENSG00000256558	0.859612	2.92294	5.51e-06	6.13e-05		RP11-713B9.1	11	115045697	115046044	+
ENSG00000218537	-0.626045	7.19521	4.05e-06	4.87e-05		AP000350.4	22	24236613	24241117	-
ENSG00000147257	-0.858503	7.24347	4.03e-06	4.85e-05	2719	GPC3	X	132669773	133119922	-
ENSG00000182199	-0.725162	6.60443	4.08e-06	4.89e-05	6472	SHMT2	12	57623110	57628718	+
ENSG00000132640	0.72935	6.48807	4.15e-06	4.95e-05	22903	BTBD3	20	11871371	11907257	+
ENSG00000233875	3.18948	-1.00345	8.97e-06	8.98e-05		RP11-61L14.6	1	154551541	154552139	-
ENSG00000102383	1.04612	2.56472	6.48e-06	6.93e-05	158866	ZDHHC15	X	74588262	74743337	-
ENSG00000185885	-2.08576	6.23514	4.61e-06	5.34e-05	8519	IFITM1	11	313506	315272	+
ENSG00000134684	-0.664023	7.0385	4.13e-06	4.93e-05	8565	YARS	1	33240840	33283754	-
ENSG00000197016	1.04027	2.79028	6.55e-06	6.99e-05	388566	ZNF470	19	57078890	57094261	+
ENSG00000070540	-0.968556	4.82254	4.46e-06	5.22e-05	55062	WIPI1	17	66417089	66453654	-
ENSG00000197746	-0.555333	8.70236	4.11e-06	4.92e-05	5660	PSAP	10	73576055	73611126	-
ENSG00000198189	-0.723965	4.83982	4.38e-06	5.16e-05	51170	HSD17B11	4	88257762	88312538	-
ENSG00000253830	-0.945113	1.38212	6.37e-06	6.84e-05		AC005895.3	5	149516867	149535435	-
ENSG00000114739	1.05467	4.65035	5.89e-06	6.44e-05	93	ACVR2B	3	38495342	38524948	+
ENSG00000176531	-0.868087	2.23316	7.14e-06	7.49e-05	653583	PHLDB3	19	43979255	44009087	-
ENSG00000176463	1.48106	1.82127	8.5e-06	8.59e-05	28232	SLCO3A1	15	92396925	92715665	+
ENSG00000232495	-0.728911	3.32568	5.54e-06	6.15e-05		AC069287.1	11	203485	204363	-
ENSG00000084652	-0.576975	6.51103	4.19e-06	4.99e-05	200081	TXLNA	1	32645287	32663886	+
ENSG00000164050	0.929984	5.85075	4.65e-06	5.36e-05	5364	PLXNB1	3	48445261	48471594	-
ENSG00000138639	-1.21633	2.74764	5.03e-06	5.71e-05	83478	ARHGAP24	4	86396267	86923823	+
ENSG00000225465	1.96536	1.52988	8.24e-06	8.38e-05	10740	RFPL1-AS1	22	29833006	29838118	-
ENSG00000158427	1.21877	3.3325	6e-06	6.53e-05	11013	TMSB15B	X	103173479	103229570	+
ENSG00000159445	-0.77471	2.95863	5.81e-06	6.39e-05	117145	THEM4	1	151846060	151882284	-
ENSG00000171067	-0.688523	4.58739	4.73e-06	5.44e-05	53838	C11orf24	11	68028803	68039469	-
ENSG00000122550	0.545625	5.84295	4.42e-06	5.19e-05	55975	KLHL7	7	23145353	23215040	+
ENSG00000244038	-0.571624	7.40676	4.24e-06	5.03e-05	1650	DDOST	1	20978270	20988000	-
ENSG00000087095	0.532073	5.13114	4.92e-06	5.62e-05	51701	NLK	17	26368763	26523407	+
ENSG00000164244	-0.683408	6.50139	4.29e-06	5.08e-05	133619	PRRC1	5	126853301	126890782	+
ENSG00000173918	-1.45036	1.23483	6.76e-06	7.14e-05	114897	C1QTNF1	17	77018896	77045870	+
ENSG00000187189	0.888859	4.58503	4.66e-06	5.38e-05	23270	TSPYL4	6	116571151	116575261	-
ENSG00000111252	-0.830366	4.48905	5.44e-06	6.09e-05	10019	SH2B3	12	111843752	111889427	+
ENSG00000242951	-0.514359	5.93131	4.39e-06	5.17e-05		RP11-507E23.1	14	76062148	76062549	-
ENSG00000184347	-1.02483	4.40432	4.28e-06	5.07e-05	6586	SLIT3	5	168088745	168728133	-
ENSG00000117984	-0.644908	6.15934	4.36e-06	5.15e-05	1509	CTSD	11	1773982	1785222	-
ENSG00000264449	1.38331	0.117961	1.01e-05	9.84e-05		RP11-945C19.4	18	5887486	5909121	+
ENSG00000138867	-0.526892	5.87836	4.45e-06	5.21e-05	83606	C22orf13	22	24936406	24951903	-
ENSG00000125821	0.633368	4.93339	5.05e-06	5.73e-05	92675	DTD1	20	18568537	18744561	+
ENSG00000205089	1.83881	-0.370985	1.07e-05	0.000103179	645121	CCNI2	5	132083137	132089856	+
ENSG00000073670	1.40939	2.0392	9.19e-06	9.14e-05	4185	ADAM11	17	42836399	42859214	+
ENSG00000151093	-0.855338	2.00489	7.35e-06	7.65e-05	54995	OXSM	3	25824408	25836025	+
ENSG00000135535	-0.824979	7.45705	4.33e-06	5.12e-05	8763	CD164	6	109687717	109703762	-
ENSG00000130338	0.60581	6.04722	4.47e-06	5.23e-05	56995	TULP4	6	158733692	158932860	+
ENSG00000204264	-1.75129	2.43822	8.72e-06	8.77e-05	5696	PSMB8	6	32808494	32812480	-
ENSG00000092607	3.88491	-1.03605	9.91e-06	9.69e-05	6913	TBX15	1	119425669	119532179	-
ENSG00000242802	-0.666008	3.75796	5.48e-06	6.12e-05	100616465	AP5Z1	7	4815253	4833943	+
ENSG00000089009	-0.506672	7.01438	4.43e-06	5.19e-05	6128	RPL6	12	112842994	112856642	-
ENSG00000160460	1.42048	1.0807	1.06e-05	0.000101747	57731	SPTBN4	19	40973126	41082364	+
ENSG00000197119	0.657798	5.09516	5.69e-06	6.28e-05	123096	SLC25A29	14	100757448	100772884	-
ENSG00000149925	-0.826212	8.57916	4.42e-06	5.19e-05	226	ALDOA	16	30064411	30081778	+
ENSG00000008513	-1.01694	4.54491	4.59e-06	5.33e-05	6482	ST3GAL1	8	134467091	134584183	-
ENSG00000084754	-0.444089	6.55502	4.5e-06	5.25e-05	3030	HADHA	2	26413504	26467594	-
ENSG00000078687	0.827425	4.79077	5.65e-06	6.25e-05	57690	TNRC6C	17	76000249	76104916	+
ENSG00000149243	1.4217	-0.0744538	1.02e-05	9.92e-05	283212	KLHL35	11	75133438	75141674	-
ENSG00000187800	-1.30119	2.44875	5.76e-06	6.36e-05	375033	PEAR1	1	156863490	156886226	+
ENSG00000250232	-0.670621	2.67258	6.33e-06	6.82e-05		AF196779.12	X	48929385	48937546	-
ENSG00000108389	0.544026	6.02527	4.63e-06	5.35e-05	9110	MTMR4	17	56566898	56595266	-
ENSG00000234690	2.17596	0.205602	1.12e-05	0.000107046		AC073283.4	2	47419544	47572213	-
ENSG00000248322	-2.58026	-0.121943	1.04e-05	0.000100145		RP4-559A3.6	1	226124111	226125257	-
ENSG00000140497	-0.564182	4.46095	5.3e-06	5.96e-05	10066	SCAMP2	15	75136071	75165706	-
ENSG00000171094	1.36641	0.146616	8.92e-06	8.94e-05	238	ALK	2	29415640	30144432	-
ENSG00000153291	1.2524	2.46022	9.2e-06	9.14e-05	9481	SLC25A27	6	46620678	46649356	+
ENSG00000147231	0.946468	2.27126	8.05e-06	8.23e-05	55086	CXorf57	X	105855160	105922672	+
ENSG00000156959	3.89781	0.563867	9.53e-06	9.4e-05	375323	LHFPL4	3	9543481	9595486	-
ENSG00000079156	0.921039	3.33358	7.44e-06	7.72e-05	114880	OSBPL6	2	179059208	179264160	+
ENSG00000116983	-0.627976	2.29965	4.93e-06	5.62e-05	51440	HPCAL4	1	40144320	40157361	-
ENSG00000109107	-1.23426	4.98605	5.74e-06	6.33e-05	230	ALDOC	17	26900133	26904282	-
ENSG00000065911	-1.03166	7.38216	4.65e-06	5.36e-05	10797	MTHFD2	2	74425689	74444692	+
ENSG00000082482	1.23808	0.560394	9.05e-06	9.05e-05	3776	KCNK2	1	215179118	215410436	+
ENSG00000225492	-1.72492	-0.989594	1.12e-05	0.000107031	400759	GBP1P1	1	89873238	89891802	+
ENSG00000176641	0.735164	4.96395	4.89e-06	5.59e-05	220441	RNF152	18	59475296	59561480	-
ENSG00000136720	0.490422	5.6002	4.99e-06	5.69e-05	9394	HS6ST1	2	128994290	129076151	-
ENSG00000081181	-0.71684	5.63842	5e-06	5.69e-05	384	ARG2	14	68086515	68118437	+
ENSG00000149654	2.70891	-1.43906	1.18e-05	0.000111323	64405	CDH22	20	44802372	44937137	-
ENSG00000164853	4.46184	-2.30799	1.12e-05	0.000106816	340260	UNCX	7	1272543	1276954	+
ENSG00000116157	-1.61238	3.90607	5.78e-06	6.37e-05	2882	GPX7	1	53068044	53074723	+
ENSG00000150760	-0.485791	6.87094	4.79e-06	5.49e-05	1793	DOCK1	10	128593978	129250781	+
ENSG00000103742	-1.21245	4.8762	5.06e-06	5.74e-05	57722	IGDCC4	15	65673802	65715410	-
ENSG00000138434	-0.656975	5.88213	4.76e-06	5.47e-05	6744	SSFA2	2	182756560	182795465	+
ENSG00000157227	-1.01724	6.958	4.74e-06	5.45e-05	4323	MMP14	14	23305766	23318236	+
ENSG00000214212	-1.90825	-0.577023	1.09e-05	0.00010424	255809	C19orf38	19	10947251	10980466	+
ENSG00000112419	-1.31608	7.66104	4.81e-06	5.51e-05	9749	PHACTR2	6	143857982	144152322	+
ENSG00000171970	-1.22543	2.35467	1.06e-05	0.000102023	126295	ZNF57	19	2900896	2918474	+
ENSG00000152207	-2.50365	-0.30821	7.34e-06	7.64e-05	57105	CYSLTR2	13	49280951	49283498	+
ENSG00000188846	-0.736351	7.19938	4.92e-06	5.62e-05	9045	RPL14	3	40498783	40503861	+
ENSG00000220924	-0.943846	1.9168	8.28e-06	8.42e-05		OSTCP4	4	113606211	113606659	+
ENSG00000130812	-0.996027	2.10992	9.05e-06	9.05e-05	83854	ANGPTL6	19	10203014	10213472	-
ENSG00000154529	-2.1743	0.607178	1.23e-05	0.000115044	728577	CNTNAP3B	9	43684902	43924049	+
ENSG00000224729	-1.31314	3.634	5.68e-06	6.28e-05	100129845	PCOLCE-AS1	7	100187025	100201829	-
ENSG00000161970	-0.596875	8.58862	4.92e-06	5.62e-05	6154	RPL26	17	8280838	8286531	-
ENSG00000133302	0.752728	4.66152	6.38e-06	6.85e-05	84250	ANKRD32	5	93954052	94075141	+
ENSG00000102935	1.16108	5.37208	5.53e-06	6.14e-05	23090	ZNF423	16	49521435	49891830	-
ENSG00000138600	-0.72835	4.72677	5.5e-06	6.13e-05	84888	SPPL2A	15	50999506	51058005	-
ENSG00000182704	-0.932493	4.66266	5.45e-06	6.1e-05	25987	TSKU	11	76493295	76509198	+
ENSG00000196961	-0.437993	5.83929	5.21e-06	5.89e-05	160	AP2A1	19	50270180	50310369	+
ENSG00000224165	1.28265	-0.175363	1.18e-05	0.000111545	729723	DNAJC27-AS1	2	25194259	25262563	+
ENSG00000187688	-1.54501	1.41101	9.29e-06	9.2e-05	51393	TRPV2	17	16318856	16340317	+
ENSG00000173540	-0.547716	4.66303	5.65e-06	6.25e-05	29925	GMPPB	3	49754277	49761384	-
ENSG00000183145	3.52751	-0.326768	1.12e-05	0.000107031	53820	DSCR6	21	38378450	38391959	+
ENSG00000235587	-0.628455	6.28654	5.22e-06	5.89e-05		GAPDHP65	X	46299144	46300149	-
ENSG00000179222	-0.467568	7.70096	5.07e-06	5.75e-05	9500	MAGED1	X	51546103	51645453	+
ENSG00000058673	-0.587851	7.38736	5.08e-06	5.76e-05	9877	ZC3H11A	1	203764782	203823252	+
ENSG00000224223	2.92983	-2.04575	1.26e-05	0.000117506	285878	GS1-18A18.1	7	54624663	54639419	+
ENSG00000139269	-1.89295	2.48584	8.95e-06	8.97e-05	83729	INHBE	12	57846106	57853063	+
ENSG00000135899	-1.1149	1.75761	9.62e-06	9.44e-05	3431	SP110	2	231032009	231090444	-
ENSG00000145741	-0.476458	7.66895	5.15e-06	5.83e-05	689	BTF3	5	72794233	72801460	+
ENSG00000172005	2.90062	-2.1421	1.3e-05	0.000119677	4118	MAL	2	95691422	95719737	+
ENSG00000262902	-3.26754	-1.20731	1.01e-05	9.81e-05		RP11-750B16.1	17	51183095	51183719	+
ENSG00000172889	-1.46608	3.77772	7.04e-06	7.4e-05	51162	EGFL7	9	139553308	139567130	+
ENSG00000197928	0.865852	2.46853	8.92e-06	8.94e-05	342926	ZNF677	19	53731577	53758126	-
ENSG00000157368	-1.58501	1.16347	1.03e-05	9.98e-05	146433	IL34	16	70613798	70694585	+
ENSG00000116337	-0.556336	5.13283	5.49e-06	6.12e-05	271	AMPD2	1	110158726	110174673	+
ENSG00000249593	-1.09389	1.65247	8.46e-06	8.55e-05		CTB-46B19.2	5	138348336	138386892	+
ENSG00000170791	-0.590369	4.68727	6.14e-06	6.66e-05	79145	CHCHD7	8	57124245	57131357	+
ENSG00000174748	-0.494707	9.15059	5.21e-06	5.88e-05	6138	RPL15	3	23958036	23965183	+
ENSG00000257065	-1.16681	4.00524	6.34e-06	6.82e-05		RP3-468K18.5	6	144128229	144165754	+
ENSG00000112539	3.10732	-0.708838	1.25e-05	0.000116836	168090	C6orf118	6	165693153	165723096	-
ENSG00000181827	0.698345	5.67713	5.75e-06	6.34e-05	64864	RFX7	15	56379478	56535483	-
ENSG00000250722	-0.571482	6.92303	5.23e-06	5.9e-05	6414	SEPP1	5	42799982	42887494	-
ENSG00000222009	-1.03798	0.694527	9.42e-06	9.31e-05	149478	BTBD19	1	45274154	45281257	+
ENSG00000131951	1.53719	0.513251	1.32e-05	0.000121032		LRRC9	14	60386431	60530277	+
ENSG00000132824	-0.709238	6.45264	5.28e-06	5.95e-05	10955	SERINC3	20	43124862	43150750	-
ENSG00000204308	0.465518	4.68157	6.28e-06	6.78e-05	6048	RNF5	6	32146131	32151930	+
ENSG00000105355	-0.645938	5.59112	5.52e-06	6.14e-05	10226	PLIN3	19	4838353	4867780	-
ENSG00000066117	0.464019	6.18241	5.67e-06	6.27e-05	6602	SMARCD1	12	50478755	50494495	+
ENSG00000205978	-0.622995	5.91354	5.35e-06	6e-05	57523	NYNRIN	14	24867992	24888494	+
ENSG00000258331	-2.02181	-2.50133	1.3e-05	0.000119922		RP11-118A3.1	12	43549118	43556913	+
ENSG00000155085	1.03615	1.78965	8.87e-06	8.91e-05	221264	AKD1	6	109814059	110012420	-
ENSG00000257060	3.14225	-1.31698	1.33e-05	0.000121786		RP11-266O8.1	15	93855786	94112712	+
ENSG00000185761	-1.16934	0.746035	9.62e-06	9.44e-05	339366	ADAMTSL5	19	1505017	1513603	-
ENSG00000128683	2.31806	2.02302	1.34e-05	0.000122538	2571	GAD1	2	171669723	171717661	+
ENSG00000165521	0.678409	4.46122	6.47e-06	6.93e-05	161436	EML5	14	89078775	89259096	-
ENSG00000237125	-0.922662	2.2122	5.51e-06	6.13e-05	79804	RP11-471J12.1	4	174448421	174512475	+
ENSG00000077713	-1.06407	2.61681	8.64e-06	8.71e-05	203427	SLC25A43	X	118533023	118588441	+
ENSG00000166582	0.903561	5.12325	6.34e-06	6.82e-05	201161	CENPV	17	16245848	16256970	-
ENSG00000100934	-0.740928	7.49502	5.36e-06	6.01e-05	10484	SEC23A	14	39501123	39578850	-
ENSG00000088451	-0.700126	3.89937	7.33e-06	7.64e-05	23483	TGDS	13	95226308	95248511	-
ENSG00000142235	1.30742	2.43263	1.1e-05	0.000105574	114783	LMTK3	19	48988528	49016446	-
ENSG00000198939	1.33014	0.923971	1.24e-05	0.000116055	80108	ZFP2	5	178322895	178360213	+
ENSG00000128482	-1.66714	2.75618	7.15e-06	7.49e-05	7732	RNF112	17	19314438	19320589	+
ENSG00000176354	-0.712615	3.00116	8e-06	8.19e-05		AC097359.1	3	37283303	37285686	-
ENSG00000173681	0.798513	3.38557	8.08e-06	8.24e-05	256643	CXorf23	X	19930978	19988416	-
ENSG00000261604	0.687382	5.2793	5.89e-06	6.44e-05		CTD-2636A23.2	5	43287703	43290941	+
ENSG00000137573	-1.13241	6.91434	5.43e-06	6.08e-05	23213	SULF1	8	70378859	70573150	+
ENSG00000254768	3.26706	-2.39062	1.26e-05	0.000116888		CTD-2140G10.2	11	22305276	22359791	-
ENSG00000057294	-1.012	5.42468	5.6e-06	6.2e-05	5318	PKP2	12	32943679	33049774	-
ENSG00000179344	-3.74391	0.245202	1.37e-05	0.000124574	100507714	HLA-DQB1	6	32627244	32636160	-
ENSG00000182901	1.63011	0.789217	1.33e-05	0.000121877	6000	RGS7	1	240931554	241520530	-
ENSG00000175229	1.68998	1.7638	1.35e-05	0.000123401	89792	GAL3ST3	11	65809423	65816651	-
ENSG00000108018	-3.91992	0.464346	1.38e-05	0.000125665	114815	SORCS1	10	108336940	108924292	-
ENSG00000227407	2.37563	0.277112	1.4e-05	0.000126774		AC008746.3	19	54941832	54945878	-
ENSG00000143355	2.09558	-0.0560838	7.29e-06	7.6e-05	56956	LHX9	1	197881618	197904608	+
ENSG00000132182	1.67688	4.57858	9.56e-06	9.42e-05	23225	NUP210	3	13357737	13461809	-
ENSG00000125149	-0.524436	4.38437	6.6e-06	7.03e-05	80262	C16orf70	16	67143861	67182442	+
ENSG00000114757	1.83426	0.697919	1.34e-05	0.000122663	51555	PEX5L	3	179512746	179754841	-
[truncated: 4,890 more rows]
