# Supplementary material for: Human iPSC-Derived Cerebellar Neurons from a Patient with Ataxia-Telangiectasia Reveal Disrupted Gene Regulatory Networks
Source: Front Cell Neurosci. 2017 Oct 13;11:321. doi: 10.3389/fncel.2017.00321 (PMC5645492; doi:10.3389/fncel.2017.00321)
Supplement: Supplementary file 5 [file Table_5.XLSX]

## Sheet: Sheet1
#	signf	p-value	T	Q	Q&T	Q&T/Q	Q&T/T	term ID	t type	t group	t name	t depth	Q&T list
1	!	0.0343	16	2053	9	0.004	0.562	GO:0003215	BP	14	cardiac right ventricle morphogenesis	11	ENSG00000016082,ENSG00000075223,ENSG00000082014,ENSG00000107485,ENSG00000113196,ENSG00000136574,ENSG00000164107,ENSG00000164532,ENSG00000169946
1	!	0.000891	49	2053	19	0.009	0.388	GO:0060411	BP	14	cardiac septum morphogenesis	10	ENSG00000016082,ENSG00000077092,ENSG00000085741,ENSG00000089225,ENSG00000101665,ENSG00000113196,ENSG00000120149,ENSG00000121068,ENSG00000131759,ENSG00000135111,ENSG00000136574,ENSG00000141448,ENSG00000157240,ENSG00000163909,ENSG00000164093,ENSG00000164532,ENSG00000164683,ENSG00000169946,ENSG00000197702
2	!	0.00013	49	2275	21	0.009	0.429	GO:0060411	BP	19	cardiac septum morphogenesis	10	ENSG00000016082,ENSG00000077092,ENSG00000085741,ENSG00000089225,ENSG00000101665,ENSG00000113196,ENSG00000120149,ENSG00000121068,ENSG00000131759,ENSG00000135111,ENSG00000135766,ENSG00000136574,ENSG00000141448,ENSG00000157240,ENSG00000163909,ENSG00000164093,ENSG00000164532,ENSG00000164683,ENSG00000169946,ENSG00000180340,ENSG00000197702
1	!	7.54e-07	62	2053	26	0.013	0.419	GO:0003208	BP	14	cardiac ventricle morphogenesis	10	ENSG00000016082,ENSG00000060718,ENSG00000069702,ENSG00000075223,ENSG00000081189,ENSG00000082014,ENSG00000089225,ENSG00000101665,ENSG00000103241,ENSG00000107485,ENSG00000109472,ENSG00000113196,ENSG00000118194,ENSG00000128917,ENSG00000136574,ENSG00000152192,ENSG00000157168,ENSG00000159173,ENSG00000160808,ENSG00000163217,ENSG00000163909,ENSG00000164107,ENSG00000164532,ENSG00000164683,ENSG00000169946…
2	!	5.89e-06	62	2275	26	0.011	0.419	GO:0003208	BP	19	cardiac ventricle morphogenesis	10	ENSG00000016082,ENSG00000054598,ENSG00000057294,ENSG00000060718,ENSG00000069702,ENSG00000075223,ENSG00000081189,ENSG00000082014,ENSG00000089225,ENSG00000101665,ENSG00000103241,ENSG00000109472,ENSG00000113196,ENSG00000118194,ENSG00000128917,ENSG00000136574,ENSG00000159173,ENSG00000160808,ENSG00000163217,ENSG00000163909,ENSG00000164107,ENSG00000164532,ENSG00000164683,ENSG00000169946,ENSG00000173706…
1	!	0.00386	8	2053	7	0.003	0.875	GO:0072102	BP	14	glomerulus morphogenesis	10	ENSG00000081189,ENSG00000113721,ENSG00000118526,ENSG00000125378,ENSG00000134853,ENSG00000149571,ENSG00000170873
1	!	1.92e-05	75	2053	27	0.013	0.36	GO:0072088	BP	14	nephron epithelium morphogenesis	10	ENSG00000005073,ENSG00000085741,ENSG00000107485,ENSG00000113578,ENSG00000115596,ENSG00000118526,ENSG00000125084,ENSG00000125378,ENSG00000125931,ENSG00000128713,ENSG00000134245,ENSG00000135744,ENSG00000143867,ENSG00000147257,ENSG00000158955,ENSG00000162552,ENSG00000162849,ENSG00000164690,ENSG00000168743,ENSG00000171791,ENSG00000180772,ENSG00000183691,ENSG00000184937,ENSG00000196159,ENSG00000197921…
2	!	0.000603	75	2275	26	0.011	0.347	GO:0072088	BP	19	nephron epithelium morphogenesis	10	ENSG00000005073,ENSG00000085741,ENSG00000105329,ENSG00000112715,ENSG00000113578,ENSG00000115596,ENSG00000118526,ENSG00000119630,ENSG00000128713,ENSG00000134245,ENSG00000135744,ENSG00000143867,ENSG00000147257,ENSG00000158955,ENSG00000162849,ENSG00000164690,ENSG00000166341,ENSG00000166923,ENSG00000168743,ENSG00000171791,ENSG00000180772,ENSG00000183691,ENSG00000184937,ENSG00000196159,ENSG00000251493…
1	!	0.00734	14	2053	9	0.004	0.643	GO:0003148	BP	14	outflow tract septum morphogenesis	10	ENSG00000016082,ENSG00000077092,ENSG00000120149,ENSG00000121068,ENSG00000131759,ENSG00000141448,ENSG00000164532,ENSG00000169946,ENSG00000197702
2	!	0.0146	14	2275	9	0.004	0.643	GO:0003148	BP	19	outflow tract septum morphogenesis	10	ENSG00000016082,ENSG00000077092,ENSG00000120149,ENSG00000121068,ENSG00000131759,ENSG00000141448,ENSG00000164532,ENSG00000169946,ENSG00000197702
2	!	0.000157	62	2275	24	0.011	0.387	GO:0002040	BP	19	sprouting angiogenesis	10	ENSG00000020181,ENSG00000073756,ENSG00000099250,ENSG00000102359,ENSG00000112715,ENSG00000112902,ENSG00000119630,ENSG00000120156,ENSG00000120899,ENSG00000125266,ENSG00000128917,ENSG00000133121,ENSG00000134013,ENSG00000137801,ENSG00000138795,ENSG00000139567,ENSG00000145147,ENSG00000154188,ENSG00000164283,ENSG00000164619,ENSG00000166923,ENSG00000170381,ENSG00000185043,ENSG00000197702
1	!	1.11e-16	412	2053	110	0.054	0.267	GO:0001525	BP	14	angiogenesis	9	ENSG00000005108,ENSG00000006210,ENSG00000016082,ENSG00000019991,ENSG00000020181,ENSG00000025708,ENSG00000039537,ENSG00000067066,ENSG00000070193,ENSG00000078098,ENSG00000078401,ENSG00000086062,ENSG00000087245,ENSG00000091583,ENSG00000092969,ENSG00000099250,ENSG00000102359,ENSG00000102554,ENSG00000102678,ENSG00000102760,ENSG00000105894,ENSG00000105974,ENSG00000105997,ENSG00000106004,ENSG00000106366…
2	!	1.06e-28	412	2275	139	0.061	0.337	GO:0001525	BP	19	angiogenesis	9	ENSG00000005108,ENSG00000006210,ENSG00000016082,ENSG00000019991,ENSG00000020181,ENSG00000025708,ENSG00000039537,ENSG00000054598,ENSG00000064989,ENSG00000067066,ENSG00000070193,ENSG00000071246,ENSG00000073756,ENSG00000074842,ENSG00000078098,ENSG00000078401,ENSG00000086062,ENSG00000087245,ENSG00000091879,ENSG00000092969,ENSG00000099250,ENSG00000102359,ENSG00000102554,ENSG00000102678,ENSG00000102760…
2	!	0.00225	52	2275	20	0.009	0.385	GO:0048844	BP	19	artery morphogenesis	9	ENSG00000008196,ENSG00000054598,ENSG00000084674,ENSG00000085741,ENSG00000099250,ENSG00000101665,ENSG00000103241,ENSG00000105991,ENSG00000106799,ENSG00000112715,ENSG00000113721,ENSG00000116132,ENSG00000121068,ENSG00000128917,ENSG00000137868,ENSG00000141052,ENSG00000164107,ENSG00000164683,ENSG00000168542,ENSG00000171522
1	!	1.11e-05	287	2053	65	0.032	0.226	GO:0043010	BP	14	camera-type eye development	9	ENSG00000002745,ENSG00000007372,ENSG00000026025,ENSG00000070193,ENSG00000077092,ENSG00000082014,ENSG00000099250,ENSG00000102878,ENSG00000105894,ENSG00000105989,ENSG00000106689,ENSG00000107485,ENSG00000109846,ENSG00000111186,ENSG00000113721,ENSG00000115596,ENSG00000116745,ENSG00000121039,ENSG00000121068,ENSG00000122641,ENSG00000122691,ENSG00000125378,ENSG00000126785,ENSG00000128573,ENSG00000128917…
2	!	1.96e-08	287	2275	76	0.033	0.265	GO:0043010	BP	19	camera-type eye development	9	ENSG00000002745,ENSG00000007372,ENSG00000008196,ENSG00000026025,ENSG00000049449,ENSG00000054598,ENSG00000058668,ENSG00000070193,ENSG00000077092,ENSG00000082014,ENSG00000099250,ENSG00000102878,ENSG00000105329,ENSG00000105894,ENSG00000105989,ENSG00000106689,ENSG00000106799,ENSG00000109846,ENSG00000111186,ENSG00000112715,ENSG00000113721,ENSG00000115596,ENSG00000116745,ENSG00000121039,ENSG00000121068…
1	!	6.51e-11	104	2053	41	0.02	0.394	GO:0003206	BP	14	cardiac chamber morphogenesis	9	ENSG00000016082,ENSG00000060718,ENSG00000069702,ENSG00000075223,ENSG00000077092,ENSG00000081189,ENSG00000082014,ENSG00000085741,ENSG00000089225,ENSG00000101665,ENSG00000103241,ENSG00000105989,ENSG00000107485,ENSG00000109472,ENSG00000113196,ENSG00000118194,ENSG00000120149,ENSG00000120156,ENSG00000121068,ENSG00000128917,ENSG00000131759,ENSG00000135111,ENSG00000136574,ENSG00000138207,ENSG00000141448…
2	!	3.37e-10	104	2275	42	0.018	0.404	GO:0003206	BP	19	cardiac chamber morphogenesis	9	ENSG00000016082,ENSG00000054598,ENSG00000057294,ENSG00000060718,ENSG00000069702,ENSG00000075223,ENSG00000077092,ENSG00000081189,ENSG00000082014,ENSG00000085741,ENSG00000089225,ENSG00000101665,ENSG00000103241,ENSG00000105989,ENSG00000109472,ENSG00000113196,ENSG00000118194,ENSG00000120149,ENSG00000120156,ENSG00000121068,ENSG00000128917,ENSG00000131759,ENSG00000135111,ENSG00000135766,ENSG00000136574…
1	!	0.0232	54	2053	18	0.009	0.333	GO:0055008	BP	14	cardiac muscle tissue morphogenesis	9	ENSG00000016082,ENSG00000060718,ENSG00000069702,ENSG00000101665,ENSG00000105989,ENSG00000113196,ENSG00000118194,ENSG00000128917,ENSG00000148677,ENSG00000152192,ENSG00000157168,ENSG00000159173,ENSG00000160808,ENSG00000163217,ENSG00000164093,ENSG00000164532,ENSG00000169946,ENSG00000170989
2	!	0.00453	54	2275	20	0.009	0.37	GO:0055008	BP	19	cardiac muscle tissue morphogenesis	9	ENSG00000016082,ENSG00000054598,ENSG00000057294,ENSG00000060718,ENSG00000069702,ENSG00000101665,ENSG00000105989,ENSG00000113196,ENSG00000118194,ENSG00000128917,ENSG00000135766,ENSG00000148677,ENSG00000159173,ENSG00000160808,ENSG00000163217,ENSG00000164093,ENSG00000164532,ENSG00000169946,ENSG00000170989,ENSG00000173706
2	!	0.00071	85	2275	28	0.012	0.329	GO:0003279	BP	19	cardiac septum development	9	ENSG00000016082,ENSG00000049192,ENSG00000049323,ENSG00000077092,ENSG00000085741,ENSG00000089225,ENSG00000099139,ENSG00000101665,ENSG00000112655,ENSG00000113196,ENSG00000120149,ENSG00000121068,ENSG00000131759,ENSG00000135111,ENSG00000135766,ENSG00000136574,ENSG00000137834,ENSG00000137868,ENSG00000141448,ENSG00000157240,ENSG00000163909,ENSG00000164093,ENSG00000164532,ENSG00000164683,ENSG00000169946…
1	!	2.85e-05	106	2053	33	0.016	0.311	GO:0003231	BP	14	cardiac ventricle development	9	ENSG00000016082,ENSG00000060718,ENSG00000069702,ENSG00000075223,ENSG00000081189,ENSG00000082014,ENSG00000082482,ENSG00000085741,ENSG00000089225,ENSG00000101665,ENSG00000103241,ENSG00000107485,ENSG00000109472,ENSG00000113196,ENSG00000118194,ENSG00000128917,ENSG00000135111,ENSG00000136574,ENSG00000137834,ENSG00000141052,ENSG00000152192,ENSG00000157168,ENSG00000157240,ENSG00000159173,ENSG00000160808…
2	!	3.37e-07	106	2275	38	0.017	0.358	GO:0003231	BP	19	cardiac ventricle development	9	ENSG00000016082,ENSG00000049323,ENSG00000054598,ENSG00000057294,ENSG00000060718,ENSG00000069702,ENSG00000075223,ENSG00000081189,ENSG00000082014,ENSG00000082482,ENSG00000085741,ENSG00000089225,ENSG00000101665,ENSG00000103241,ENSG00000109472,ENSG00000112655,ENSG00000113196,ENSG00000118194,ENSG00000128917,ENSG00000135111,ENSG00000135766,ENSG00000136574,ENSG00000137834,ENSG00000137868,ENSG00000141052…
1	!	0.0121	372	2053	69	0.034	0.185	GO:0072503	BP	14	cellular divalent inorganic cation homeostasis	9	ENSG00000006128,ENSG00000010310,ENSG00000050628,ENSG00000051108,ENSG00000067842,ENSG00000078401,ENSG00000100678,ENSG00000100739,ENSG00000101188,ENSG00000102468,ENSG00000103888,ENSG00000104154,ENSG00000105974,ENSG00000109991,ENSG00000111424,ENSG00000113448,ENSG00000120899,ENSG00000120907,ENSG00000121966,ENSG00000123191,ENSG00000124205,ENSG00000125378,ENSG00000127249,ENSG00000130037,ENSG00000130988…
1	!	0.000208	471	2053	89	0.043	0.189	GO:0006875	BP	14	cellular metal ion homeostasis	9	ENSG00000006128,ENSG00000010310,ENSG00000050628,ENSG00000051108,ENSG00000067842,ENSG00000071967,ENSG00000076351,ENSG00000078401,ENSG00000091513,ENSG00000100678,ENSG00000100739,ENSG00000101188,ENSG00000102468,ENSG00000103888,ENSG00000104154,ENSG00000105409,ENSG00000105974,ENSG00000109991,ENSG00000110169,ENSG00000111424,ENSG00000113448,ENSG00000118515,ENSG00000120899,ENSG00000120907,ENSG00000121966…
2	!	0.0143	471	2275	89	0.039	0.189	GO:0006875	BP	19	cellular metal ion homeostasis	9	ENSG00000010310,ENSG00000010704,ENSG00000050628,ENSG00000051108,ENSG00000058668,ENSG00000071553,ENSG00000071967,ENSG00000076351,ENSG00000078401,ENSG00000091513,ENSG00000096968,ENSG00000100678,ENSG00000100739,ENSG00000102468,ENSG00000103888,ENSG00000104154,ENSG00000105329,ENSG00000105974,ENSG00000108691,ENSG00000110169,ENSG00000111424,ENSG00000113448,ENSG00000115353,ENSG00000118515,ENSG00000120899…
1	!	0.000404	80	2053	26	0.013	0.325	GO:0021536	BP	14	diencephalon development	9	ENSG00000007372,ENSG00000016082,ENSG00000069011,ENSG00000070193,ENSG00000099250,ENSG00000105894,ENSG00000108576,ENSG00000112902,ENSG00000115507,ENSG00000125084,ENSG00000125378,ENSG00000128918,ENSG00000129159,ENSG00000138795,ENSG00000141433,ENSG00000149295,ENSG00000152192,ENSG00000160716,ENSG00000162552,ENSG00000164093,ENSG00000164690,ENSG00000166006,ENSG00000169554,ENSG00000179348,ENSG00000183691…
2	!	0.0281	46	2275	17	0.007	0.37	GO:0048701	BP	19	embryonic cranial skeleton morphogenesis	9	ENSG00000081189,ENSG00000105991,ENSG00000105996,ENSG00000106799,ENSG00000115844,ENSG00000116132,ENSG00000119699,ENSG00000121039,ENSG00000122691,ENSG00000124813,ENSG00000134853,ENSG00000152582,ENSG00000156103,ENSG00000157227,ENSG00000158955,ENSG00000163513,ENSG00000166949
1	!	3.16e-09	31	2053	20	0.01	0.645	GO:0035115	BP	14	embryonic forelimb morphogenesis	9	ENSG00000005073,ENSG00000052850,ENSG00000078399,ENSG00000089225,ENSG00000108379,ENSG00000120149,ENSG00000121039,ENSG00000122691,ENSG00000124813,ENSG00000128918,ENSG00000135111,ENSG00000143867,ENSG00000144320,ENSG00000147655,ENSG00000154764,ENSG00000163064,ENSG00000163132,ENSG00000164690,ENSG00000164920,ENSG00000168779
2	!	1.81e-08	31	2275	20	0.009	0.645	GO:0035115	BP	19	embryonic forelimb morphogenesis	9	ENSG00000005073,ENSG00000052850,ENSG00000078399,ENSG00000089225,ENSG00000108379,ENSG00000120149,ENSG00000121039,ENSG00000122691,ENSG00000122707,ENSG00000124813,ENSG00000128918,ENSG00000135111,ENSG00000143867,ENSG00000144320,ENSG00000147655,ENSG00000154764,ENSG00000163064,ENSG00000163132,ENSG00000164690,ENSG00000164920
1	!	1.47e-06	29	2053	17	0.008	0.586	GO:0035116	BP	14	embryonic hindlimb morphogenesis	9	ENSG00000052850,ENSG00000069011,ENSG00000077092,ENSG00000108379,ENSG00000120149,ENSG00000122691,ENSG00000125378,ENSG00000135111,ENSG00000143867,ENSG00000144218,ENSG00000147257,ENSG00000147655,ENSG00000154764,ENSG00000163132,ENSG00000164093,ENSG00000164690,ENSG00000164920
2	!	6.04e-05	29	2275	16	0.007	0.552	GO:0035116	BP	19	embryonic hindlimb morphogenesis	9	ENSG00000052850,ENSG00000069011,ENSG00000077092,ENSG00000108379,ENSG00000120149,ENSG00000122691,ENSG00000135111,ENSG00000143867,ENSG00000144218,ENSG00000147257,ENSG00000147655,ENSG00000154764,ENSG00000163132,ENSG00000164093,ENSG00000164690,ENSG00000164920
1	!	0.0433	20	2053	10	0.005	0.5	GO:0003203	BP	14	endocardial cushion morphogenesis	9	ENSG00000016082,ENSG00000019549,ENSG00000120149,ENSG00000121068,ENSG00000122691,ENSG00000163132,ENSG00000163909,ENSG00000164532,ENSG00000164683,ENSG00000166292
1	!	0.0117	47	2053	17	0.008	0.362	GO:0060350	BP	14	endochondral bone morphogenesis	9	ENSG00000005073,ENSG00000077092,ENSG00000081189,ENSG00000108821,ENSG00000112964,ENSG00000120156,ENSG00000124813,ENSG00000125378,ENSG00000131759,ENSG00000138696,ENSG00000147408,ENSG00000153162,ENSG00000157227,ENSG00000162510,ENSG00000163273,ENSG00000168779,ENSG00000204217
2	!	0.000314	47	2275	20	0.009	0.426	GO:0060350	BP	19	endochondral bone morphogenesis	9	ENSG00000005073,ENSG00000077092,ENSG00000081189,ENSG00000104331,ENSG00000108821,ENSG00000112964,ENSG00000120156,ENSG00000124813,ENSG00000131759,ENSG00000147408,ENSG00000149257,ENSG00000153162,ENSG00000156103,ENSG00000156427,ENSG00000157227,ENSG00000159167,ENSG00000162510,ENSG00000163513,ENSG00000169231,ENSG00000204217
2	!	0.000963	54	2275	21	0.009	0.389	GO:0001706	BP	19	endoderm formation	9	ENSG00000053747,ENSG00000060718,ENSG00000087245,ENSG00000107984,ENSG00000109072,ENSG00000111799,ENSG00000115232,ENSG00000115414,ENSG00000120129,ENSG00000122641,ENSG00000130635,ENSG00000134871,ENSG00000138448,ENSG00000141448,ENSG00000144810,ENSG00000157227,ENSG00000161638,ENSG00000164532,ENSG00000183691,ENSG00000196878,ENSG00000204262
2	!	0.00835	143	2275	37	0.016	0.259	GO:0048592	BP	19	eye morphogenesis	9	ENSG00000002745,ENSG00000007372,ENSG00000008196,ENSG00000077092,ENSG00000105894,ENSG00000105989,ENSG00000112715,ENSG00000116745,ENSG00000117122,ENSG00000121068,ENSG00000122691,ENSG00000127928,ENSG00000130635,ENSG00000133216,ENSG00000134160,ENSG00000134183,ENSG00000134245,ENSG00000134376,ENSG00000137273,ENSG00000137868,ENSG00000138207,ENSG00000138829,ENSG00000140807,ENSG00000143995,ENSG00000144810…
1	!	7.74e-05	56	2053	22	0.011	0.393	GO:0032835	BP	14	glomerulus development	9	ENSG00000081189,ENSG00000107796,ENSG00000113721,ENSG00000118526,ENSG00000125378,ENSG00000129654,ENSG00000134853,ENSG00000137573,ENSG00000138193,ENSG00000143867,ENSG00000149571,ENSG00000151490,ENSG00000154188,ENSG00000163909,ENSG00000166396,ENSG00000170873,ENSG00000170962,ENSG00000171791,ENSG00000174059,ENSG00000180772,ENSG00000183691,ENSG00000184937
2	!	7.98e-05	56	2275	23	0.01	0.411	GO:0032835	BP	19	glomerulus development	9	ENSG00000018408,ENSG00000081189,ENSG00000091879,ENSG00000107796,ENSG00000113721,ENSG00000118526,ENSG00000134853,ENSG00000137573,ENSG00000138193,ENSG00000138792,ENSG00000143867,ENSG00000151490,ENSG00000154188,ENSG00000163909,ENSG00000166396,ENSG00000170962,ENSG00000171791,ENSG00000172037,ENSG00000174059,ENSG00000180772,ENSG00000183691,ENSG00000184937,ENSG00000196562
1	!	0.000529	176	2053	43	0.021	0.244	GO:0048839	BP	14	inner ear development	9	ENSG00000042781,ENSG00000060718,ENSG00000070193,ENSG00000077943,ENSG00000082482,ENSG00000099250,ENSG00000102678,ENSG00000107485,ENSG00000109132,ENSG00000111052,ENSG00000112319,ENSG00000113140,ENSG00000113721,ENSG00000115507,ENSG00000116132,ENSG00000117600,ENSG00000119699,ENSG00000121742,ENSG00000125084,ENSG00000125378,ENSG00000139292,ENSG00000139304,ENSG00000140538,ENSG00000145824,ENSG00000148516…
1	!	1.44e-07	98	2053	35	0.017	0.357	GO:0072163	BP	14	mesonephric epithelium development	9	ENSG00000005073,ENSG00000077092,ENSG00000085741,ENSG00000101665,ENSG00000107485,ENSG00000112246,ENSG00000113578,ENSG00000115596,ENSG00000118526,ENSG00000120693,ENSG00000125084,ENSG00000125378,ENSG00000125931,ENSG00000128713,ENSG00000129654,ENSG00000131759,ENSG00000134245,ENSG00000135744,ENSG00000137834,ENSG00000143867,ENSG00000147257,ENSG00000158955,ENSG00000162552,ENSG00000162849,ENSG00000164619…
2	!	4.66e-07	98	2275	36	0.016	0.367	GO:0072163	BP	19	mesonephric epithelium development	9	ENSG00000005073,ENSG00000054598,ENSG00000077092,ENSG00000085741,ENSG00000101665,ENSG00000105329,ENSG00000112715,ENSG00000113578,ENSG00000115596,ENSG00000118526,ENSG00000119630,ENSG00000120693,ENSG00000128713,ENSG00000131759,ENSG00000134245,ENSG00000135744,ENSG00000137834,ENSG00000143867,ENSG00000145147,ENSG00000147257,ENSG00000158955,ENSG00000162849,ENSG00000164619,ENSG00000164690,ENSG00000166341…
1	!	0.00544	64	2053	21	0.01	0.328	GO:0060415	BP	14	muscle tissue morphogenesis	9	ENSG00000016082,ENSG00000060718,ENSG00000069702,ENSG00000101665,ENSG00000105989,ENSG00000113196,ENSG00000118194,ENSG00000128917,ENSG00000148677,ENSG00000152192,ENSG00000157168,ENSG00000157240,ENSG00000159173,ENSG00000160808,ENSG00000163217,ENSG00000164093,ENSG00000164532,ENSG00000168542,ENSG00000168779,ENSG00000169946,ENSG00000170989
2	!	0.00143	64	2275	23	0.01	0.359	GO:0060415	BP	19	muscle tissue morphogenesis	9	ENSG00000016082,ENSG00000054598,ENSG00000057294,ENSG00000060718,ENSG00000069702,ENSG00000101665,ENSG00000105989,ENSG00000113196,ENSG00000118194,ENSG00000128917,ENSG00000135766,ENSG00000148677,ENSG00000157240,ENSG00000159173,ENSG00000160808,ENSG00000163217,ENSG00000164093,ENSG00000164532,ENSG00000168542,ENSG00000169946,ENSG00000170989,ENSG00000173706,ENSG00000180340
1	!	4.07e-06	104	2053	34	0.017	0.327	GO:0072009	BP	14	nephron epithelium development	9	ENSG00000005073,ENSG00000081189,ENSG00000085741,ENSG00000107485,ENSG00000113578,ENSG00000115596,ENSG00000118526,ENSG00000125084,ENSG00000125378,ENSG00000125931,ENSG00000128713,ENSG00000129654,ENSG00000134245,ENSG00000135744,ENSG00000143867,ENSG00000147257,ENSG00000151490,ENSG00000158955,ENSG00000162552,ENSG00000162849,ENSG00000163909,ENSG00000164690,ENSG00000168743,ENSG00000170873,ENSG00000171791…
2	!	4.76e-05	104	2275	34	0.015	0.327	GO:0072009	BP	19	nephron epithelium development	9	ENSG00000005073,ENSG00000008196,ENSG00000018408,ENSG00000081189,ENSG00000085741,ENSG00000105329,ENSG00000112715,ENSG00000113578,ENSG00000115596,ENSG00000118526,ENSG00000119630,ENSG00000128713,ENSG00000134245,ENSG00000135744,ENSG00000143867,ENSG00000147257,ENSG00000151490,ENSG00000158955,ENSG00000162849,ENSG00000163909,ENSG00000164690,ENSG00000166341,ENSG00000166923,ENSG00000168743,ENSG00000171791…
1	!	7.75e-06	77	2053	28	0.014	0.364	GO:0072028	BP	14	nephron morphogenesis	9	ENSG00000005073,ENSG00000085741,ENSG00000107485,ENSG00000113578,ENSG00000113721,ENSG00000115596,ENSG00000118526,ENSG00000125084,ENSG00000125378,ENSG00000125931,ENSG00000128713,ENSG00000134245,ENSG00000135744,ENSG00000143867,ENSG00000147257,ENSG00000158955,ENSG00000162552,ENSG00000162849,ENSG00000164690,ENSG00000168743,ENSG00000171791,ENSG00000180772,ENSG00000183691,ENSG00000184937,ENSG00000196159…
2	!	0.00027	77	2275	27	0.012	0.351	GO:0072028	BP	19	nephron morphogenesis	9	ENSG00000005073,ENSG00000085741,ENSG00000105329,ENSG00000112715,ENSG00000113578,ENSG00000113721,ENSG00000115596,ENSG00000118526,ENSG00000119630,ENSG00000128713,ENSG00000134245,ENSG00000135744,ENSG00000143867,ENSG00000147257,ENSG00000158955,ENSG00000162849,ENSG00000164690,ENSG00000166341,ENSG00000166923,ENSG00000168743,ENSG00000171791,ENSG00000180772,ENSG00000183691,ENSG00000184937,ENSG00000196159…
1	!	0.00117	59	2053	21	0.01	0.356	GO:0003151	BP	14	outflow tract morphogenesis	9	ENSG00000016082,ENSG00000069869,ENSG00000075223,ENSG00000077092,ENSG00000081189,ENSG00000085741,ENSG00000120149,ENSG00000121068,ENSG00000122691,ENSG00000131759,ENSG00000135111,ENSG00000141448,ENSG00000157240,ENSG00000163909,ENSG00000164093,ENSG00000164107,ENSG00000164532,ENSG00000169946,ENSG00000184113,ENSG00000185149,ENSG00000197702
2	!	9.24e-06	59	2275	25	0.011	0.424	GO:0003151	BP	19	outflow tract morphogenesis	9	ENSG00000016082,ENSG00000054598,ENSG00000069869,ENSG00000075223,ENSG00000077092,ENSG00000081189,ENSG00000085741,ENSG00000112715,ENSG00000120149,ENSG00000121068,ENSG00000122691,ENSG00000131759,ENSG00000135111,ENSG00000141448,ENSG00000157240,ENSG00000163909,ENSG00000164093,ENSG00000164107,ENSG00000164532,ENSG00000169946,ENSG00000177606,ENSG00000180340,ENSG00000184113,ENSG00000185149,ENSG00000197702
1	!	0.00226	34	2053	15	0.007	0.441	GO:0007435	BP	14	salivary gland morphogenesis	9	ENSG00000007372,ENSG00000019549,ENSG00000019991,ENSG00000070193,ENSG00000074527,ENSG00000075223,ENSG00000092969,ENSG00000099250,ENSG00000119699,ENSG00000135960,ENSG00000140285,ENSG00000146648,ENSG00000147862,ENSG00000164690,ENSG00000198959
2	!	0.00109	34	2275	16	0.007	0.471	GO:0007435	BP	19	salivary gland morphogenesis	9	ENSG00000007372,ENSG00000019549,ENSG00000019991,ENSG00000070193,ENSG00000075223,ENSG00000092969,ENSG00000099250,ENSG00000105329,ENSG00000119699,ENSG00000128791,ENSG00000135960,ENSG00000140285,ENSG00000146648,ENSG00000147862,ENSG00000164690,ENSG00000198959
1	!	0.00208	166	2053	40	0.019	0.241	GO:0007519	BP	14	skeletal muscle tissue development	9	ENSG00000003137,ENSG00000011465,ENSG00000049540,ENSG00000069011,ENSG00000081189,ENSG00000082293,ENSG00000102554,ENSG00000105357,ENSG00000105971,ENSG00000105974,ENSG00000107954,ENSG00000107984,ENSG00000108924,ENSG00000109132,ENSG00000115461,ENSG00000118495,ENSG00000118526,ENSG00000122691,ENSG00000124743,ENSG00000127124,ENSG00000128573,ENSG00000128710,ENSG00000136630,ENSG00000141052,ENSG00000148677…
1	!	7.44e-05	231	2053	54	0.026	0.234	GO:0021537	BP	14	telencephalon development	9	ENSG00000002330,ENSG00000007372,ENSG00000077092,ENSG00000077279,ENSG00000095713,ENSG00000099250,ENSG00000100678,ENSG00000106689,ENSG00000110436,ENSG00000111262,ENSG00000111783,ENSG00000116147,ENSG00000121966,ENSG00000122585,ENSG00000122641,ENSG00000125378,ENSG00000128573,ENSG00000131759,ENSG00000138772,ENSG00000138795,ENSG00000139352,ENSG00000145242,ENSG00000146648,ENSG00000147862,ENSG00000148053…
2	!	0.000756	231	2275	55	0.024	0.238	GO:0021537	BP	19	telencephalon development	9	ENSG00000002330,ENSG00000007372,ENSG00000026103,ENSG00000058668,ENSG00000077092,ENSG00000095713,ENSG00000099250,ENSG00000100678,ENSG00000106689,ENSG00000115844,ENSG00000116147,ENSG00000118257,ENSG00000121966,ENSG00000122585,ENSG00000122641,ENSG00000128573,ENSG00000130827,ENSG00000131759,ENSG00000133216,ENSG00000138772,ENSG00000138795,ENSG00000139352,ENSG00000145147,ENSG00000145242,ENSG00000146648…
1	!	0.0456	24	2053	11	0.005	0.458	GO:0030325	BP	14	adrenal gland development	8	ENSG00000050165,ENSG00000070404,ENSG00000085741,ENSG00000100300,ENSG00000118137,ENSG00000129757,ENSG00000139352,ENSG00000150347,ENSG00000162552,ENSG00000173404,ENSG00000184937
1	!	0.0398	77	2053	22	0.011	0.286	GO:0060840	BP	14	artery development	8	ENSG00000049192,ENSG00000049540,ENSG00000084674,ENSG00000085741,ENSG00000099250,ENSG00000101665,ENSG00000103241,ENSG00000113083,ENSG00000113721,ENSG00000116132,ENSG00000121068,ENSG00000125378,ENSG00000128917,ENSG00000129038,ENSG00000137834,ENSG00000141052,ENSG00000164107,ENSG00000164683,ENSG00000164690,ENSG00000168542,ENSG00000171522,ENSG00000204217
2	!	2.96e-06	77	2275	30	0.013	0.39	GO:0060840	BP	19	artery development	8	ENSG00000008196,ENSG00000049192,ENSG00000049323,ENSG00000049540,ENSG00000054598,ENSG00000084674,ENSG00000085741,ENSG00000099250,ENSG00000101665,ENSG00000103241,ENSG00000105991,ENSG00000106799,ENSG00000112715,ENSG00000113083,ENSG00000113721,ENSG00000116132,ENSG00000121068,ENSG00000128917,ENSG00000129038,ENSG00000137834,ENSG00000137868,ENSG00000139174,ENSG00000139567,ENSG00000141052,ENSG00000164107…
2	!	0.00287	40	2275	17	0.007	0.425	GO:0048846	BP	19	axon extension involved in axon guidance	8	ENSG00000012171,ENSG00000075223,ENSG00000076356,ENSG00000099250,ENSG00000108379,ENSG00000112715,ENSG00000112902,ENSG00000118257,ENSG00000130827,ENSG00000137872,ENSG00000145147,ENSG00000153993,ENSG00000170017,ENSG00000170381,ENSG00000184347,ENSG00000204217,ENSG00000221866
2	!	0.0022	70	2275	24	0.011	0.343	GO:0043534	BP	19	blood vessel endothelial cell migration	8	ENSG00000071246,ENSG00000073756,ENSG00000091879,ENSG00000099250,ENSG00000102359,ENSG00000102760,ENSG00000105329,ENSG00000112715,ENSG00000118137,ENSG00000120899,ENSG00000125266,ENSG00000126016,ENSG00000128917,ENSG00000133121,ENSG00000137801,ENSG00000139567,ENSG00000145147,ENSG00000150630,ENSG00000154188,ENSG00000166025,ENSG00000166923,ENSG00000169242,ENSG00000180772,ENSG00000185043
2	!	0.00654	8	2275	7	0.003	0.875	GO:0001955	BP	19	blood vessel maturation	8	ENSG00000087245,ENSG00000104903,ENSG00000122707,ENSG00000139567,ENSG00000170989,ENSG00000175197,ENSG00000179776
1	!	2.5e-20	485	2053	130	0.063	0.268	GO:0048514	BP	14	blood vessel morphogenesis	8	ENSG00000005108,ENSG00000006210,ENSG00000016082,ENSG00000019991,ENSG00000020181,ENSG00000025708,ENSG00000039537,ENSG00000067066,ENSG00000069869,ENSG00000070193,ENSG00000078098,ENSG00000078401,ENSG00000084674,ENSG00000085741,ENSG00000086062,ENSG00000087245,ENSG00000089225,ENSG00000091583,ENSG00000092969,ENSG00000099250,ENSG00000101665,ENSG00000102359,ENSG00000102554,ENSG00000102678,ENSG00000102760…
2	!	2.66e-33	485	2275	162	0.071	0.334	GO:0048514	BP	19	blood vessel morphogenesis	8	ENSG00000005108,ENSG00000006210,ENSG00000008196,ENSG00000016082,ENSG00000019991,ENSG00000020181,ENSG00000025708,ENSG00000039537,ENSG00000054598,ENSG00000064989,ENSG00000067066,ENSG00000069869,ENSG00000070193,ENSG00000071246,ENSG00000073756,ENSG00000074842,ENSG00000078098,ENSG00000078401,ENSG00000084674,ENSG00000085741,ENSG00000086062,ENSG00000087245,ENSG00000089225,ENSG00000091879,ENSG00000092969…
1	!	9.18e-07	99	2053	34	0.017	0.343	GO:0030282	BP	14	bone mineralization	8	ENSG00000017427,ENSG00000081189,ENSG00000085741,ENSG00000105894,ENSG00000106819,ENSG00000111341,ENSG00000119699,ENSG00000120899,ENSG00000121989,ENSG00000122691,ENSG00000125378,ENSG00000136235,ENSG00000138696,ENSG00000138829,ENSG00000143369,ENSG00000143867,ENSG00000145192,ENSG00000147257,ENSG00000147655,ENSG00000153162,ENSG00000154122,ENSG00000160801,ENSG00000161944,ENSG00000162510,ENSG00000162552…
2	!	6.5e-07	99	2275	36	0.016	0.364	GO:0030282	BP	19	bone mineralization	8	ENSG00000017427,ENSG00000073756,ENSG00000081189,ENSG00000085741,ENSG00000105329,ENSG00000105894,ENSG00000106819,ENSG00000111341,ENSG00000116711,ENSG00000119699,ENSG00000120899,ENSG00000121989,ENSG00000122691,ENSG00000126524,ENSG00000136235,ENSG00000138829,ENSG00000143369,ENSG00000143867,ENSG00000145192,ENSG00000147257,ENSG00000147655,ENSG00000153162,ENSG00000154122,ENSG00000160801,ENSG00000161905…
1	!	0.000921	83	2053	26	0.013	0.313	GO:0060349	BP	14	bone morphogenesis	8	ENSG00000003137,ENSG00000005073,ENSG00000077092,ENSG00000081189,ENSG00000108821,ENSG00000112964,ENSG00000116183,ENSG00000119699,ENSG00000120149,ENSG00000120156,ENSG00000122691,ENSG00000124813,ENSG00000125378,ENSG00000131759,ENSG00000138696,ENSG00000147408,ENSG00000153162,ENSG00000157227,ENSG00000162510,ENSG00000163132,ENSG00000163273,ENSG00000164920,ENSG00000164946,ENSG00000168779,ENSG00000170961…
2	!	5.33e-06	83	2275	31	0.014	0.373	GO:0060349	BP	19	bone morphogenesis	8	ENSG00000003137,ENSG00000005073,ENSG00000077092,ENSG00000081189,ENSG00000104331,ENSG00000105329,ENSG00000108821,ENSG00000112964,ENSG00000119699,ENSG00000120149,ENSG00000120156,ENSG00000122691,ENSG00000124813,ENSG00000125629,ENSG00000131759,ENSG00000131873,ENSG00000147408,ENSG00000149257,ENSG00000153162,ENSG00000156103,ENSG00000156427,ENSG00000157227,ENSG00000159167,ENSG00000162510,ENSG00000163132…
1	!	1.29e-08	144	2053	46	0.022	0.319	GO:0003205	BP	14	cardiac chamber development	8	ENSG00000016082,ENSG00000049192,ENSG00000060718,ENSG00000069702,ENSG00000075223,ENSG00000077092,ENSG00000081189,ENSG00000082014,ENSG00000082482,ENSG00000085741,ENSG00000089225,ENSG00000101665,ENSG00000103241,ENSG00000105989,ENSG00000107485,ENSG00000109472,ENSG00000113196,ENSG00000118194,ENSG00000120149,ENSG00000120156,ENSG00000121068,ENSG00000125378,ENSG00000128917,ENSG00000131759,ENSG00000135111…
2	!	1.71e-09	144	2275	50	0.022	0.347	GO:0003205	BP	19	cardiac chamber development	8	ENSG00000016082,ENSG00000049192,ENSG00000049323,ENSG00000054598,ENSG00000057294,ENSG00000060718,ENSG00000069702,ENSG00000075223,ENSG00000077092,ENSG00000081189,ENSG00000082014,ENSG00000082482,ENSG00000085741,ENSG00000089225,ENSG00000099139,ENSG00000101665,ENSG00000103241,ENSG00000105989,ENSG00000109472,ENSG00000112655,ENSG00000113196,ENSG00000118194,ENSG00000120149,ENSG00000120156,ENSG00000121068…
1	!	1.32e-10	168	2053	54	0.026	0.321	GO:0048738	BP	14	cardiac muscle tissue development	8	ENSG00000016082,ENSG00000060718,ENSG00000069702,ENSG00000077092,ENSG00000081189,ENSG00000082482,ENSG00000086991,ENSG00000089225,ENSG00000092969,ENSG00000101665,ENSG00000102678,ENSG00000102683,ENSG00000105989,ENSG00000107984,ENSG00000110693,ENSG00000113196,ENSG00000113721,ENSG00000118194,ENSG00000121068,ENSG00000125266,ENSG00000125378,ENSG00000128917,ENSG00000128918,ENSG00000131759,ENSG00000134853…
2	!	2.19e-14	168	2275	63	0.028	0.375	GO:0048738	BP	19	cardiac muscle tissue development	8	ENSG00000016082,ENSG00000054598,ENSG00000057294,ENSG00000060718,ENSG00000069702,ENSG00000077092,ENSG00000081189,ENSG00000082482,ENSG00000086991,ENSG00000089225,ENSG00000092969,ENSG00000101665,ENSG00000102678,ENSG00000102683,ENSG00000105989,ENSG00000107984,ENSG00000109083,ENSG00000110693,ENSG00000112715,ENSG00000113196,ENSG00000113721,ENSG00000118194,ENSG00000121068,ENSG00000125266,ENSG00000128917…
1	!	0.000987	12	2053	9	0.004	0.75	GO:0060536	BP	14	cartilage morphogenesis	8	ENSG00000019549,ENSG00000081189,ENSG00000106004,ENSG00000113196,ENSG00000147655,ENSG00000162510,ENSG00000163132,ENSG00000164107,ENSG00000188064
2	!	7.94e-05	12	2275	10	0.004	0.833	GO:0060536	BP	19	cartilage morphogenesis	8	ENSG00000019549,ENSG00000081189,ENSG00000106004,ENSG00000113196,ENSG00000147655,ENSG00000159167,ENSG00000162510,ENSG00000163132,ENSG00000164107,ENSG00000188064
1	!	0.000275	509	2053	94	0.046	0.185	GO:0030003	BP	14	cellular cation homeostasis	8	ENSG00000001626,ENSG00000006128,ENSG00000010310,ENSG00000050628,ENSG00000051108,ENSG00000067842,ENSG00000071967,ENSG00000076351,ENSG00000078401,ENSG00000091513,ENSG00000100678,ENSG00000100739,ENSG00000101188,ENSG00000102468,ENSG00000103888,ENSG00000104154,ENSG00000105409,ENSG00000105974,ENSG00000109991,ENSG00000110169,ENSG00000111424,ENSG00000113448,ENSG00000118515,ENSG00000120899,ENSG00000120907…
2	!	0.0119	509	2275	95	0.042	0.187	GO:0030003	BP	19	cellular cation homeostasis	8	ENSG00000008196,ENSG00000010310,ENSG00000010704,ENSG00000050628,ENSG00000051108,ENSG00000058668,ENSG00000071553,ENSG00000071967,ENSG00000076351,ENSG00000078401,ENSG00000091513,ENSG00000096968,ENSG00000100678,ENSG00000100739,ENSG00000102468,ENSG00000102805,ENSG00000103888,ENSG00000104154,ENSG00000105329,ENSG00000105974,ENSG00000108691,ENSG00000110169,ENSG00000111424,ENSG00000113448,ENSG00000115353…
1	!	0.0159	389	2053	71	0.035	0.183	GO:0072507	BP	14	divalent inorganic cation homeostasis	8	ENSG00000006128,ENSG00000010310,ENSG00000050628,ENSG00000051108,ENSG00000067842,ENSG00000078401,ENSG00000100678,ENSG00000100739,ENSG00000101188,ENSG00000102468,ENSG00000103888,ENSG00000104154,ENSG00000105974,ENSG00000109991,ENSG00000111262,ENSG00000111424,ENSG00000113448,ENSG00000120899,ENSG00000120907,ENSG00000121966,ENSG00000123191,ENSG00000124205,ENSG00000125378,ENSG00000127249,ENSG00000130037…
1	!	1.31e-06	202	2053	53	0.026	0.262	GO:0043583	BP	14	ear development	8	ENSG00000042781,ENSG00000060718,ENSG00000070193,ENSG00000077943,ENSG00000078401,ENSG00000082482,ENSG00000099250,ENSG00000102678,ENSG00000105996,ENSG00000107485,ENSG00000109132,ENSG00000111052,ENSG00000112319,ENSG00000113140,ENSG00000113721,ENSG00000115507,ENSG00000116132,ENSG00000117600,ENSG00000119699,ENSG00000121039,ENSG00000121742,ENSG00000122691,ENSG00000125084,ENSG00000125378,ENSG00000139292…
2	!	0.000288	202	2275	51	0.022	0.252	GO:0043583	BP	19	ear development	8	ENSG00000060718,ENSG00000070193,ENSG00000077943,ENSG00000078401,ENSG00000082482,ENSG00000099250,ENSG00000102678,ENSG00000105329,ENSG00000105991,ENSG00000105996,ENSG00000111052,ENSG00000112319,ENSG00000112655,ENSG00000113140,ENSG00000113721,ENSG00000116132,ENSG00000117600,ENSG00000119699,ENSG00000121039,ENSG00000121742,ENSG00000122691,ENSG00000125629,ENSG00000133216,ENSG00000137868,ENSG00000139263…
1	!	5.28e-09	126	2053	43	0.021	0.341	GO:0030326	BP	14	embryonic limb morphogenesis	8	ENSG00000003137,ENSG00000005073,ENSG00000052850,ENSG00000069011,ENSG00000073282,ENSG00000077092,ENSG00000078399,ENSG00000089225,ENSG00000102678,ENSG00000107984,ENSG00000108379,ENSG00000116132,ENSG00000120149,ENSG00000121039,ENSG00000121068,ENSG00000121075,ENSG00000122691,ENSG00000124813,ENSG00000125378,ENSG00000125965,ENSG00000128710,ENSG00000128918,ENSG00000135111,ENSG00000138795,ENSG00000138829…
2	!	1.82e-09	126	2275	46	0.02	0.365	GO:0030326	BP	19	embryonic limb morphogenesis	8	ENSG00000003137,ENSG00000005073,ENSG00000052850,ENSG00000069011,ENSG00000073282,ENSG00000077092,ENSG00000078399,ENSG00000089225,ENSG00000102678,ENSG00000104331,ENSG00000107984,ENSG00000108379,ENSG00000116132,ENSG00000120149,ENSG00000121039,ENSG00000121068,ENSG00000121075,ENSG00000122691,ENSG00000122707,ENSG00000124813,ENSG00000125965,ENSG00000128710,ENSG00000128918,ENSG00000135111,ENSG00000138795…
1	!	1.24e-11	122	2053	46	0.022	0.377	GO:0048706	BP	14	embryonic skeletal system development	8	ENSG00000005073,ENSG00000052850,ENSG00000060718,ENSG00000078399,ENSG00000081189,ENSG00000085741,ENSG00000092607,ENSG00000102678,ENSG00000105996,ENSG00000105997,ENSG00000106004,ENSG00000106006,ENSG00000108511,ENSG00000108821,ENSG00000116132,ENSG00000116704,ENSG00000119699,ENSG00000120068,ENSG00000120075,ENSG00000120093,ENSG00000121039,ENSG00000121989,ENSG00000122592,ENSG00000122691,ENSG00000124813…
2	!	1.89e-17	122	2275	56	0.025	0.459	GO:0048706	BP	19	embryonic skeletal system development	8	ENSG00000005073,ENSG00000052850,ENSG00000060718,ENSG00000078399,ENSG00000081189,ENSG00000085741,ENSG00000099139,ENSG00000102678,ENSG00000105991,ENSG00000105996,ENSG00000105997,ENSG00000106004,ENSG00000106006,ENSG00000106799,ENSG00000108511,ENSG00000108821,ENSG00000112559,ENSG00000115844,ENSG00000116132,ENSG00000116704,ENSG00000119699,ENSG00000120068,ENSG00000120075,ENSG00000120093,ENSG00000120549…
1	!	4.8e-09	93	2053	36	0.018	0.387	GO:0048704	BP	14	embryonic skeletal system morphogenesis	8	ENSG00000005073,ENSG00000052850,ENSG00000060718,ENSG00000081189,ENSG00000092607,ENSG00000105996,ENSG00000105997,ENSG00000106004,ENSG00000106006,ENSG00000108511,ENSG00000116132,ENSG00000119699,ENSG00000120068,ENSG00000120075,ENSG00000120093,ENSG00000121039,ENSG00000122592,ENSG00000122691,ENSG00000124813,ENSG00000125378,ENSG00000128652,ENSG00000128710,ENSG00000134853,ENSG00000143867,ENSG00000148516…
2	!	1.78e-11	93	2275	41	0.018	0.441	GO:0048704	BP	19	embryonic skeletal system morphogenesis	8	ENSG00000005073,ENSG00000052850,ENSG00000060718,ENSG00000081189,ENSG00000105991,ENSG00000105996,ENSG00000105997,ENSG00000106004,ENSG00000106006,ENSG00000106799,ENSG00000108511,ENSG00000112559,ENSG00000115844,ENSG00000116132,ENSG00000119699,ENSG00000120068,ENSG00000120075,ENSG00000120093,ENSG00000121039,ENSG00000122592,ENSG00000122691,ENSG00000124813,ENSG00000128652,ENSG00000128710,ENSG00000134853…
1	!	5.86e-05	31	2053	16	0.008	0.516	GO:0003197	BP	14	endocardial cushion development	8	ENSG00000016082,ENSG00000019549,ENSG00000069869,ENSG00000089225,ENSG00000103241,ENSG00000120149,ENSG00000121068,ENSG00000122691,ENSG00000125378,ENSG00000136574,ENSG00000157554,ENSG00000163132,ENSG00000163909,ENSG00000164532,ENSG00000164683,ENSG00000166292
2	!	0.00161	31	2275	15	0.007	0.484	GO:0003197	BP	19	endocardial cushion development	8	ENSG00000016082,ENSG00000019549,ENSG00000069869,ENSG00000089225,ENSG00000103241,ENSG00000120149,ENSG00000121068,ENSG00000122691,ENSG00000136574,ENSG00000157554,ENSG00000163132,ENSG00000163909,ENSG00000164532,ENSG00000164683,ENSG00000166292
1	!	1.69e-08	332	2053	79	0.038	0.238	GO:0001654	BP	14	eye development	8	ENSG00000002745,ENSG00000007372,ENSG00000026025,ENSG00000070193,ENSG00000077092,ENSG00000082014,ENSG00000092969,ENSG00000099250,ENSG00000102678,ENSG00000102878,ENSG00000105894,ENSG00000105989,ENSG00000106689,ENSG00000107485,ENSG00000109846,ENSG00000111186,ENSG00000113721,ENSG00000115596,ENSG00000116745,ENSG00000121039,ENSG00000121068,ENSG00000122641,ENSG00000122691,ENSG00000125378,ENSG00000126785…
2	!	6e-12	332	2275	92	0.04	0.277	GO:0001654	BP	19	eye development	8	ENSG00000002745,ENSG00000007372,ENSG00000008196,ENSG00000026025,ENSG00000049449,ENSG00000054598,ENSG00000058668,ENSG00000070193,ENSG00000077092,ENSG00000082014,ENSG00000092969,ENSG00000099250,ENSG00000102678,ENSG00000102878,ENSG00000105329,ENSG00000105894,ENSG00000105989,ENSG00000106689,ENSG00000106799,ENSG00000109846,ENSG00000111186,ENSG00000112715,ENSG00000113721,ENSG00000115596,ENSG00000116745…
1	!	3.31e-10	363	2053	88	0.043	0.242	GO:0030900	BP	14	forebrain development	8	ENSG00000002330,ENSG00000007372,ENSG00000016082,ENSG00000050628,ENSG00000069011,ENSG00000070193,ENSG00000077092,ENSG00000077279,ENSG00000095713,ENSG00000099250,ENSG00000100678,ENSG00000105894,ENSG00000106689,ENSG00000107984,ENSG00000108576,ENSG00000110436,ENSG00000111262,ENSG00000111783,ENSG00000112902,ENSG00000115507,ENSG00000116147,ENSG00000116254,ENSG00000121966,ENSG00000122585,ENSG00000122641…
2	!	6.74e-05	363	2275	80	0.035	0.22	GO:0030900	BP	19	forebrain development	8	ENSG00000002330,ENSG00000007372,ENSG00000016082,ENSG00000026103,ENSG00000050628,ENSG00000058668,ENSG00000069011,ENSG00000070193,ENSG00000077092,ENSG00000095713,ENSG00000099250,ENSG00000100678,ENSG00000105894,ENSG00000106689,ENSG00000107984,ENSG00000108576,ENSG00000112902,ENSG00000115844,ENSG00000116147,ENSG00000118257,ENSG00000121966,ENSG00000122585,ENSG00000122641,ENSG00000128573,ENSG00000128791…
1	!	1.13e-08	39	2053	22	0.011	0.564	GO:0035136	BP	14	forelimb morphogenesis	8	ENSG00000005073,ENSG00000052850,ENSG00000078399,ENSG00000089225,ENSG00000108379,ENSG00000120149,ENSG00000121039,ENSG00000122691,ENSG00000124813,ENSG00000125965,ENSG00000128710,ENSG00000128918,ENSG00000135111,ENSG00000143867,ENSG00000144320,ENSG00000147655,ENSG00000154764,ENSG00000163064,ENSG00000163132,ENSG00000164690,ENSG00000164920,ENSG00000168779
2	!	7.18e-09	39	2275	23	0.01	0.59	GO:0035136	BP	19	forelimb morphogenesis	8	ENSG00000005073,ENSG00000008196,ENSG00000052850,ENSG00000078399,ENSG00000089225,ENSG00000108379,ENSG00000120149,ENSG00000121039,ENSG00000122691,ENSG00000122707,ENSG00000124813,ENSG00000125965,ENSG00000128710,ENSG00000128918,ENSG00000135111,ENSG00000143867,ENSG00000144320,ENSG00000147655,ENSG00000154764,ENSG00000163064,ENSG00000163132,ENSG00000164690,ENSG00000164920
1	!	0.00051	118	2053	33	0.016	0.28	GO:0001704	BP	14	formation of primary germ layer	8	ENSG00000005073,ENSG00000053747,ENSG00000060718,ENSG00000077943,ENSG00000085741,ENSG00000087245,ENSG00000103241,ENSG00000107984,ENSG00000108379,ENSG00000109072,ENSG00000111799,ENSG00000113196,ENSG00000115232,ENSG00000115297,ENSG00000115414,ENSG00000116729,ENSG00000120129,ENSG00000122641,ENSG00000125378,ENSG00000130635,ENSG00000135374,ENSG00000138448,ENSG00000138795,ENSG00000141448,ENSG00000144810…
2	!	1.13e-05	118	2275	38	0.017	0.322	GO:0001704	BP	19	formation of primary germ layer	8	ENSG00000005073,ENSG00000053747,ENSG00000054598,ENSG00000060718,ENSG00000077943,ENSG00000085741,ENSG00000087245,ENSG00000103241,ENSG00000107984,ENSG00000108379,ENSG00000109072,ENSG00000111799,ENSG00000113196,ENSG00000115232,ENSG00000115414,ENSG00000116729,ENSG00000120129,ENSG00000122641,ENSG00000128791,ENSG00000130635,ENSG00000134871,ENSG00000138448,ENSG00000138795,ENSG00000141448,ENSG00000144810…
1	!	7.07e-07	123	2053	39	0.019	0.317	GO:0022612	BP	14	gland morphogenesis	8	ENSG00000007372,ENSG00000019549,ENSG00000019991,ENSG00000070193,ENSG00000072163,ENSG00000073282,ENSG00000074527,ENSG00000075223,ENSG00000086062,ENSG00000092969,ENSG00000099250,ENSG00000105894,ENSG00000105974,ENSG00000111424,ENSG00000115461,ENSG00000118503,ENSG00000119699,ENSG00000120149,ENSG00000121068,ENSG00000125378,ENSG00000129514,ENSG00000135111,ENSG00000135960,ENSG00000137573,ENSG00000140285…
2	!	3.2e-06	123	2275	40	0.018	0.325	GO:0022612	BP	19	gland morphogenesis	8	ENSG00000007372,ENSG00000019549,ENSG00000019991,ENSG00000041982,ENSG00000070193,ENSG00000072163,ENSG00000073282,ENSG00000075223,ENSG00000086062,ENSG00000092969,ENSG00000099250,ENSG00000105329,ENSG00000105894,ENSG00000105974,ENSG00000111424,ENSG00000115461,ENSG00000118503,ENSG00000119699,ENSG00000120149,ENSG00000121068,ENSG00000128791,ENSG00000129514,ENSG00000135111,ENSG00000135960,ENSG00000137573…
1	!	0.00874	21	2053	11	0.005	0.524	GO:0072012	BP	14	glomerulus vasculature development	8	ENSG00000107796,ENSG00000113721,ENSG00000118526,ENSG00000125378,ENSG00000134853,ENSG00000143867,ENSG00000154188,ENSG00000166396,ENSG00000170962,ENSG00000174059,ENSG00000184937
2	!	0.0201	21	2275	11	0.005	0.524	GO:0072012	BP	19	glomerulus vasculature development	8	ENSG00000091879,ENSG00000107796,ENSG00000113721,ENSG00000118526,ENSG00000134853,ENSG00000143867,ENSG00000154188,ENSG00000166396,ENSG00000170962,ENSG00000174059,ENSG00000184937
1	!	7.19e-12	219	2053	66	0.032	0.301	GO:0003007	BP	14	heart morphogenesis	8	ENSG00000002745,ENSG00000016082,ENSG00000019549,ENSG00000060718,ENSG00000069702,ENSG00000069869,ENSG00000075223,ENSG00000077092,ENSG00000081189,ENSG00000082014,ENSG00000085741,ENSG00000089225,ENSG00000092969,ENSG00000101665,ENSG00000103241,ENSG00000105989,ENSG00000107485,ENSG00000107984,ENSG00000109472,ENSG00000113196,ENSG00000118194,ENSG00000120149,ENSG00000120156,ENSG00000121068,ENSG00000122691…
2	!	5.73e-12	219	2275	70	0.031	0.32	GO:0003007	BP	19	heart morphogenesis	8	ENSG00000002745,ENSG00000016082,ENSG00000019549,ENSG00000054598,ENSG00000057294,ENSG00000060718,ENSG00000069702,ENSG00000069869,ENSG00000075223,ENSG00000077092,ENSG00000081189,ENSG00000082014,ENSG00000085741,ENSG00000089225,ENSG00000092969,ENSG00000101665,ENSG00000103241,ENSG00000105989,ENSG00000106799,ENSG00000107984,ENSG00000109472,ENSG00000112715,ENSG00000113196,ENSG00000118194,ENSG00000120149…
1	!	0.00944	33	2053	14	0.007	0.424	GO:0003170	BP	14	heart valve development	8	ENSG00000081189,ENSG00000089225,ENSG00000092969,ENSG00000107485,ENSG00000122691,ENSG00000130558,ENSG00000137834,ENSG00000157554,ENSG00000163909,ENSG00000164093,ENSG00000164532,ENSG00000164683,ENSG00000168779,ENSG00000169242
1	!	1.46e-05	146	2053	41	0.02	0.281	GO:0030902	BP	14	hindbrain development	8	ENSG00000018236,ENSG00000041515,ENSG00000076356,ENSG00000100095,ENSG00000102924,ENSG00000105894,ENSG00000105996,ENSG00000108576,ENSG00000109132,ENSG00000111783,ENSG00000115507,ENSG00000116729,ENSG00000120093,ENSG00000120693,ENSG00000125084,ENSG00000128573,ENSG00000128918,ENSG00000129159,ENSG00000135472,ENSG00000138795,ENSG00000139352,ENSG00000147862,ENSG00000152192,ENSG00000154764,ENSG00000157087…
1	!	2.97e-06	37	2053	19	0.009	0.514	GO:0035137	BP	14	hindlimb morphogenesis	8	ENSG00000052850,ENSG00000069011,ENSG00000077092,ENSG00000108379,ENSG00000120149,ENSG00000122691,ENSG00000125378,ENSG00000125965,ENSG00000128710,ENSG00000135111,ENSG00000143867,ENSG00000144218,ENSG00000147257,ENSG00000147655,ENSG00000154764,ENSG00000163132,ENSG00000164093,ENSG00000164690,ENSG00000164920
2	!	1.41e-05	37	2275	19	0.008	0.514	GO:0035137	BP	19	hindlimb morphogenesis	8	ENSG00000008196,ENSG00000052850,ENSG00000069011,ENSG00000077092,ENSG00000108379,ENSG00000120149,ENSG00000122691,ENSG00000125965,ENSG00000128710,ENSG00000135111,ENSG00000143867,ENSG00000144218,ENSG00000147257,ENSG00000147655,ENSG00000154764,ENSG00000163132,ENSG00000164093,ENSG00000164690,ENSG00000164920
1	!	7.18e-08	135	2053	43	0.021	0.319	GO:0072073	BP	14	kidney epithelium development	8	ENSG00000005073,ENSG00000077092,ENSG00000081189,ENSG00000085741,ENSG00000101665,ENSG00000107485,ENSG00000112246,ENSG00000113578,ENSG00000115596,ENSG00000118526,ENSG00000120693,ENSG00000125084,ENSG00000125266,ENSG00000125378,ENSG00000125931,ENSG00000128713,ENSG00000129654,ENSG00000131759,ENSG00000134245,ENSG00000135744,ENSG00000137834,ENSG00000143867,ENSG00000147257,ENSG00000151490,ENSG00000158955…
2	!	1.18e-07	135	2275	45	0.02	0.333	GO:0072073	BP	19	kidney epithelium development	8	ENSG00000005073,ENSG00000008196,ENSG00000018408,ENSG00000054598,ENSG00000077092,ENSG00000081189,ENSG00000085741,ENSG00000101665,ENSG00000105329,ENSG00000112715,ENSG00000113578,ENSG00000115596,ENSG00000118526,ENSG00000119630,ENSG00000120693,ENSG00000125266,ENSG00000128713,ENSG00000131759,ENSG00000134245,ENSG00000135744,ENSG00000137834,ENSG00000143867,ENSG00000145147,ENSG00000147257,ENSG00000151490…
1	!	2.11e-06	92	2053	32	0.016	0.348	GO:0060993	BP	14	kidney morphogenesis	8	ENSG00000005073,ENSG00000070193,ENSG00000085741,ENSG00000107485,ENSG00000113578,ENSG00000113721,ENSG00000115596,ENSG00000118526,ENSG00000125084,ENSG00000125378,ENSG00000125931,ENSG00000128713,ENSG00000129654,ENSG00000134245,ENSG00000135744,ENSG00000143867,ENSG00000147257,ENSG00000158955,ENSG00000162552,ENSG00000162849,ENSG00000164690,ENSG00000168743,ENSG00000171791,ENSG00000180772,ENSG00000183691…
2	!	9.08e-05	92	2275	31	0.014	0.337	GO:0060993	BP	19	kidney morphogenesis	8	ENSG00000005073,ENSG00000018408,ENSG00000070193,ENSG00000085741,ENSG00000105329,ENSG00000112715,ENSG00000113578,ENSG00000113721,ENSG00000115596,ENSG00000118526,ENSG00000119630,ENSG00000128713,ENSG00000134245,ENSG00000135744,ENSG00000143867,ENSG00000147257,ENSG00000158955,ENSG00000162849,ENSG00000164690,ENSG00000166341,ENSG00000166923,ENSG00000168743,ENSG00000171791,ENSG00000180772,ENSG00000183691…
1	!	0.0032	23	2053	12	0.006	0.522	GO:0061440	BP	14	kidney vasculature development	8	ENSG00000099250,ENSG00000107796,ENSG00000113721,ENSG00000118526,ENSG00000125378,ENSG00000134853,ENSG00000143867,ENSG00000154188,ENSG00000166396,ENSG00000170962,ENSG00000174059,ENSG00000184937
2	!	0.00804	23	2275	12	0.005	0.522	GO:0061440	BP	19	kidney vasculature development	8	ENSG00000091879,ENSG00000099250,ENSG00000107796,ENSG00000113721,ENSG00000118526,ENSG00000134853,ENSG00000143867,ENSG00000154188,ENSG00000166396,ENSG00000170962,ENSG00000174059,ENSG00000184937
1	!	0.0103	42	2053	16	0.008	0.381	GO:0048286	BP	14	lung alveolus development	8	ENSG00000070193,ENSG00000103241,ENSG00000106004,ENSG00000115461,ENSG00000118526,ENSG00000119699,ENSG00000125378,ENSG00000128573,ENSG00000129514,ENSG00000141052,ENSG00000141448,ENSG00000144452,ENSG00000157240,ENSG00000165240,ENSG00000171476,ENSG00000204217
2	!	0.0325	42	2275	16	0.007	0.381	GO:0048286	BP	19	lung alveolus development	8	ENSG00000070193,ENSG00000103241,ENSG00000106004,ENSG00000115461,ENSG00000118526,ENSG00000119699,ENSG00000128573,ENSG00000129514,ENSG00000136205,ENSG00000137868,ENSG00000141052,ENSG00000141448,ENSG00000144452,ENSG00000157240,ENSG00000165240,ENSG00000204217
1	!	0.0172	53	2053	18	0.009	0.34	GO:0060425	BP	14	lung morphogenesis	8	ENSG00000070193,ENSG00000103241,ENSG00000105989,ENSG00000106004,ENSG00000118526,ENSG00000121039,ENSG00000125378,ENSG00000128573,ENSG00000129514,ENSG00000134245,ENSG00000140285,ENSG00000147655,ENSG00000147862,ENSG00000164093,ENSG00000164161,ENSG00000164690,ENSG00000183691,ENSG00000188064
2	!	0.0144	53	2275	19	0.008	0.358	GO:0060425	BP	19	lung morphogenesis	8	ENSG00000041982,ENSG00000070193,ENSG00000103241,ENSG00000105989,ENSG00000106004,ENSG00000118526,ENSG00000121039,ENSG00000128573,ENSG00000129514,ENSG00000134245,ENSG00000140285,ENSG00000147655,ENSG00000147862,ENSG00000163513,ENSG00000164093,ENSG00000164161,ENSG00000164690,ENSG00000183691,ENSG00000188064
2	!	0.0146	135	2275	35	0.015	0.259	GO:0030879	BP	19	mammary gland development	8	ENSG00000070193,ENSG00000078399,ENSG00000086062,ENSG00000096968,ENSG00000103241,ENSG00000105329,ENSG00000105974,ENSG00000105989,ENSG00000106004,ENSG00000107954,ENSG00000108379,ENSG00000111424,ENSG00000112715,ENSG00000113494,ENSG00000115461,ENSG00000119699,ENSG00000120149,ENSG00000121068,ENSG00000123191,ENSG00000135111,ENSG00000135439,ENSG00000138795,ENSG00000163132,ENSG00000163513,ENSG00000164171…
1	!	0.00318	39	2053	16	0.008	0.41	GO:0072132	BP	14	mesenchyme morphogenesis	8	ENSG00000016082,ENSG00000019549,ENSG00000085741,ENSG00000103241,ENSG00000107796,ENSG00000120149,ENSG00000121068,ENSG00000122691,ENSG00000138795,ENSG00000143867,ENSG00000163017,ENSG00000163132,ENSG00000163909,ENSG00000164532,ENSG00000164683,ENSG00000166292
2	!	0.000298	39	2275	18	0.008	0.462	GO:0072132	BP	19	mesenchyme morphogenesis	8	ENSG00000016082,ENSG00000019549,ENSG00000054598,ENSG00000085741,ENSG00000103241,ENSG00000107796,ENSG00000120149,ENSG00000121068,ENSG00000122691,ENSG00000138795,ENSG00000143867,ENSG00000163017,ENSG00000163132,ENSG00000163909,ENSG00000164532,ENSG00000164683,ENSG00000166292,ENSG00000166949
1	!	2.35e-08	102	2053	37	0.018	0.363	GO:0001823	BP	14	mesonephros development	8	ENSG00000005073,ENSG00000070193,ENSG00000077092,ENSG00000085741,ENSG00000101665,ENSG00000107485,ENSG00000112246,ENSG00000113578,ENSG00000115596,ENSG00000118526,ENSG00000120693,ENSG00000125084,ENSG00000125378,ENSG00000125931,ENSG00000128713,ENSG00000129654,ENSG00000131759,ENSG00000134245,ENSG00000135744,ENSG00000137834,ENSG00000143867,ENSG00000147257,ENSG00000158955,ENSG00000162552,ENSG00000162849…
2	!	8.95e-08	102	2275	38	0.017	0.373	GO:0001823	BP	19	mesonephros development	8	ENSG00000005073,ENSG00000054598,ENSG00000070193,ENSG00000077092,ENSG00000085741,ENSG00000101665,ENSG00000105329,ENSG00000112715,ENSG00000113578,ENSG00000115596,ENSG00000118526,ENSG00000119630,ENSG00000120693,ENSG00000128713,ENSG00000131759,ENSG00000134245,ENSG00000135744,ENSG00000137834,ENSG00000143867,ENSG00000145147,ENSG00000147257,ENSG00000158955,ENSG00000162849,ENSG00000164619,ENSG00000164690…
1	!	0.00022	535	2053	98	0.048	0.183	GO:0055065	BP	14	metal ion homeostasis	8	ENSG00000006128,ENSG00000010310,ENSG00000050628,ENSG00000051108,ENSG00000067842,ENSG00000071967,ENSG00000076351,ENSG00000078401,ENSG00000091513,ENSG00000100678,ENSG00000100739,ENSG00000101188,ENSG00000102468,ENSG00000103888,ENSG00000104154,ENSG00000105409,ENSG00000105974,ENSG00000107819,ENSG00000109991,ENSG00000110169,ENSG00000111262,ENSG00000111424,ENSG00000113448,ENSG00000116016,ENSG00000118515…
2	!	0.00629	535	2275	100	0.044	0.187	GO:0055065	BP	19	metal ion homeostasis	8	ENSG00000008196,ENSG00000010310,ENSG00000010704,ENSG00000050628,ENSG00000051108,ENSG00000058668,ENSG00000071553,ENSG00000071967,ENSG00000076351,ENSG00000078401,ENSG00000091513,ENSG00000096968,ENSG00000100678,ENSG00000100739,ENSG00000102468,ENSG00000103888,ENSG00000104154,ENSG00000105329,ENSG00000105974,ENSG00000107819,ENSG00000108691,ENSG00000110169,ENSG00000111424,ENSG00000113448,ENSG00000115353…
1	!	0.000223	88	2053	28	0.014	0.318	GO:0001656	BP	14	metanephros development	8	ENSG00000005073,ENSG00000070193,ENSG00000077943,ENSG00000107485,ENSG00000113721,ENSG00000118526,ENSG00000121039,ENSG00000125378,ENSG00000125931,ENSG00000129654,ENSG00000134853,ENSG00000143867,ENSG00000147257,ENSG00000158955,ENSG00000162552,ENSG00000162849,ENSG00000164690,ENSG00000164920,ENSG00000166147,ENSG00000171791,ENSG00000174059,ENSG00000180772,ENSG00000184937,ENSG00000185008,ENSG00000188064…
2	!	0.0186	88	2275	26	0.011	0.295	GO:0001656	BP	19	metanephros development	8	ENSG00000005073,ENSG00000008196,ENSG00000018408,ENSG00000070193,ENSG00000077943,ENSG00000113721,ENSG00000118526,ENSG00000121039,ENSG00000134853,ENSG00000143867,ENSG00000147257,ENSG00000158955,ENSG00000162849,ENSG00000164690,ENSG00000164920,ENSG00000166147,ENSG00000166923,ENSG00000171791,ENSG00000172037,ENSG00000174059,ENSG00000180772,ENSG00000184937,ENSG00000185008,ENSG00000188064,ENSG00000196159…
1	!	0.00916	71	2053	22	0.011	0.31	GO:0048644	BP	14	muscle organ morphogenesis	8	ENSG00000016082,ENSG00000060718,ENSG00000069702,ENSG00000101665,ENSG00000105989,ENSG00000113196,ENSG00000118194,ENSG00000128917,ENSG00000148677,ENSG00000150347,ENSG00000152192,ENSG00000157168,ENSG00000157240,ENSG00000159173,ENSG00000160808,ENSG00000163217,ENSG00000164093,ENSG00000164532,ENSG00000168542,ENSG00000168779,ENSG00000169946,ENSG00000170989
2	!	0.00296	71	2275	24	0.011	0.338	GO:0048644	BP	19	muscle organ morphogenesis	8	ENSG00000016082,ENSG00000054598,ENSG00000057294,ENSG00000060718,ENSG00000069702,ENSG00000101665,ENSG00000105989,ENSG00000113196,ENSG00000118194,ENSG00000128917,ENSG00000135766,ENSG00000148677,ENSG00000150347,ENSG00000157240,ENSG00000159173,ENSG00000160808,ENSG00000163217,ENSG00000164093,ENSG00000164532,ENSG00000168542,ENSG00000169946,ENSG00000170989,ENSG00000173706,ENSG00000180340
2	!	0.00692	38	2275	16	0.007	0.421	GO:0010596	BP	19	negative regulation of endothelial cell migration	8	ENSG00000067066,ENSG00000071246,ENSG00000091879,ENSG00000102760,ENSG00000105329,ENSG00000128917,ENSG00000132386,ENSG00000133121,ENSG00000137801,ENSG00000139567,ENSG00000145147,ENSG00000159167,ENSG00000163217,ENSG00000173482,ENSG00000180772,ENSG00000185551
1	!	1.3e-08	129	2053	43	0.021	0.333	GO:0072006	BP	14	nephron development	8	ENSG00000005073,ENSG00000081189,ENSG00000085741,ENSG00000107485,ENSG00000107796,ENSG00000113578,ENSG00000113721,ENSG00000115596,ENSG00000118526,ENSG00000125084,ENSG00000125378,ENSG00000125931,ENSG00000128713,ENSG00000129654,ENSG00000134245,ENSG00000134853,ENSG00000135744,ENSG00000137573,ENSG00000138193,ENSG00000143867,ENSG00000147257,ENSG00000149571,ENSG00000151490,ENSG00000154188,ENSG00000158955…
2	!	2.01e-08	129	2275	45	0.02	0.349	GO:0072006	BP	19	nephron development	8	ENSG00000005073,ENSG00000008196,ENSG00000018408,ENSG00000081189,ENSG00000085741,ENSG00000091879,ENSG00000105329,ENSG00000107796,ENSG00000112715,ENSG00000113578,ENSG00000113721,ENSG00000115596,ENSG00000118526,ENSG00000119630,ENSG00000128713,ENSG00000134245,ENSG00000134853,ENSG00000135744,ENSG00000137573,ENSG00000138193,ENSG00000138792,ENSG00000143867,ENSG00000147257,ENSG00000151490,ENSG00000154188…
1	!	9.68e-06	73	2053	27	0.013	0.37	GO:0072078	BP	14	nephron tubule morphogenesis	8	ENSG00000005073,ENSG00000085741,ENSG00000107485,ENSG00000113578,ENSG00000115596,ENSG00000118526,ENSG00000125084,ENSG00000125378,ENSG00000125931,ENSG00000128713,ENSG00000134245,ENSG00000135744,ENSG00000143867,ENSG00000147257,ENSG00000158955,ENSG00000162552,ENSG00000162849,ENSG00000164690,ENSG00000168743,ENSG00000171791,ENSG00000180772,ENSG00000183691,ENSG00000184937,ENSG00000196159,ENSG00000197921…
2	!	0.000324	73	2275	26	0.011	0.356	GO:0072078	BP	19	nephron tubule morphogenesis	8	ENSG00000005073,ENSG00000085741,ENSG00000105329,ENSG00000112715,ENSG00000113578,ENSG00000115596,ENSG00000118526,ENSG00000119630,ENSG00000128713,ENSG00000134245,ENSG00000135744,ENSG00000143867,ENSG00000147257,ENSG00000158955,ENSG00000162849,ENSG00000164690,ENSG00000166341,ENSG00000166923,ENSG00000168743,ENSG00000171791,ENSG00000180772,ENSG00000183691,ENSG00000184937,ENSG00000196159,ENSG00000251493…
2	!	0.00287	40	2275	17	0.007	0.425	GO:1902284	BP	19	neuron projection extension involved in neuron projection guidance	8	ENSG00000012171,ENSG00000075223,ENSG00000076356,ENSG00000099250,ENSG00000108379,ENSG00000112715,ENSG00000112902,ENSG00000118257,ENSG00000130827,ENSG00000137872,ENSG00000145147,ENSG00000153993,ENSG00000170017,ENSG00000170381,ENSG00000184347,ENSG00000204217,ENSG00000221866
1	!	5.14e-06	115	2053	36	0.018	0.313	GO:0042476	BP	14	odontogenesis	8	ENSG00000070193,ENSG00000073282,ENSG00000078401,ENSG00000092969,ENSG00000106819,ENSG00000108821,ENSG00000109205,ENSG00000113196,ENSG00000115596,ENSG00000119535,ENSG00000119699,ENSG00000120149,ENSG00000122641,ENSG00000122691,ENSG00000124813,ENSG00000125378,ENSG00000135925,ENSG00000135960,ENSG00000138795,ENSG00000141905,ENSG00000143867,ENSG00000147655,ENSG00000151617,ENSG00000154734,ENSG00000163132…
2	!	1.29e-06	115	2275	39	0.017	0.339	GO:0042476	BP	19	odontogenesis	8	ENSG00000041982,ENSG00000054598,ENSG00000070193,ENSG00000073282,ENSG00000078401,ENSG00000092969,ENSG00000105329,ENSG00000106819,ENSG00000108821,ENSG00000109205,ENSG00000113196,ENSG00000115596,ENSG00000115844,ENSG00000119535,ENSG00000119699,ENSG00000120149,ENSG00000122641,ENSG00000122691,ENSG00000124813,ENSG00000135925,ENSG00000135960,ENSG00000138795,ENSG00000141905,ENSG00000143867,ENSG00000147655…
1	!	0.0129	62	2053	20	0.01	0.323	GO:0048645	BP	14	organ formation	8	ENSG00000005073,ENSG00000016082,ENSG00000070193,ENSG00000073282,ENSG00000081189,ENSG00000082014,ENSG00000089225,ENSG00000105989,ENSG00000105997,ENSG00000107984,ENSG00000113578,ENSG00000121039,ENSG00000125378,ENSG00000134245,ENSG00000137573,ENSG00000141448,ENSG00000164107,ENSG00000164690,ENSG00000183691,ENSG00000184937
2	!	0.0266	29	2275	13	0.006	0.448	GO:0055025	BP	19	positive regulation of cardiac muscle tissue development	8	ENSG00000081189,ENSG00000089225,ENSG00000102678,ENSG00000105989,ENSG00000121068,ENSG00000125266,ENSG00000141052,ENSG00000141448,ENSG00000151320,ENSG00000163217,ENSG00000164532,ENSG00000166923,ENSG00000178568
2	!	0.0108	31	2275	14	0.006	0.452	GO:0045987	BP	19	positive regulation of smooth muscle contraction	8	ENSG00000050628,ENSG00000073756,ENSG00000078401,ENSG00000115353,ENSG00000141052,ENSG00000164171,ENSG00000164850,ENSG00000168743,ENSG00000170214,ENSG00000176170,ENSG00000180914,ENSG00000181104,ENSG00000183044,ENSG00000185149
2	!	0.0368	38	2275	15	0.007	0.395	GO:1902667	BP	19	regulation of axon guidance	8	ENSG00000012171,ENSG00000075223,ENSG00000076356,ENSG00000099250,ENSG00000108379,ENSG00000112715,ENSG00000112902,ENSG00000130827,ENSG00000137872,ENSG00000145147,ENSG00000151490,ENSG00000153993,ENSG00000170381,ENSG00000204217,ENSG00000221866
2	!	0.0171	49	2275	18	0.008	0.367	GO:0043535	BP	19	regulation of blood vessel endothelial cell migration	8	ENSG00000071246,ENSG00000073756,ENSG00000091879,ENSG00000102359,ENSG00000102760,ENSG00000105329,ENSG00000112715,ENSG00000126016,ENSG00000128917,ENSG00000133121,ENSG00000137801,ENSG00000139567,ENSG00000150630,ENSG00000154188,ENSG00000166025,ENSG00000169242,ENSG00000180772,ENSG00000185043
1	!	0.00833	37	2053	15	0.007	0.405	GO:0007431	BP	14	salivary gland development	8	ENSG00000007372,ENSG00000019549,ENSG00000019991,ENSG00000070193,ENSG00000074527,ENSG00000075223,ENSG00000092969,ENSG00000099250,ENSG00000119699,ENSG00000135960,ENSG00000140285,ENSG00000146648,ENSG00000147862,ENSG00000164690,ENSG00000198959
2	!	0.0045	37	2275	16	0.007	0.432	GO:0007431	BP	19	salivary gland development	8	ENSG00000007372,ENSG00000019549,ENSG00000019991,ENSG00000070193,ENSG00000075223,ENSG00000092969,ENSG00000099250,ENSG00000105329,ENSG00000119699,ENSG00000128791,ENSG00000135960,ENSG00000140285,ENSG00000146648,ENSG00000147862,ENSG00000164690,ENSG00000198959
1	!	4.27e-06	250	2053	60	0.029	0.24	GO:0090596	BP	14	sensory organ morphogenesis	8	ENSG00000002745,ENSG00000003137,ENSG00000007372,ENSG00000060718,ENSG00000070193,ENSG00000077092,ENSG00000077943,ENSG00000078401,ENSG00000099250,ENSG00000102678,ENSG00000105894,ENSG00000105989,ENSG00000105996,ENSG00000107485,ENSG00000115507,ENSG00000116132,ENSG00000116745,ENSG00000121068,ENSG00000121742,ENSG00000122691,ENSG00000125084,ENSG00000125378,ENSG00000127928,ENSG00000130635,ENSG00000134160…
2	!	3.94e-06	250	2275	64	0.028	0.256	GO:0090596	BP	19	sensory organ morphogenesis	8	ENSG00000002745,ENSG00000003137,ENSG00000007372,ENSG00000008196,ENSG00000060718,ENSG00000070193,ENSG00000077092,ENSG00000077943,ENSG00000078401,ENSG00000099250,ENSG00000102678,ENSG00000105894,ENSG00000105989,ENSG00000105991,ENSG00000105996,ENSG00000112655,ENSG00000112715,ENSG00000116132,ENSG00000116745,ENSG00000117122,ENSG00000121068,ENSG00000121742,ENSG00000122691,ENSG00000125629,ENSG00000127928…
1	!	0.00333	175	2053	41	0.02	0.234	GO:0060538	BP	14	skeletal muscle organ development	8	ENSG00000003137,ENSG00000011465,ENSG00000049540,ENSG00000069011,ENSG00000081189,ENSG00000082293,ENSG00000102554,ENSG00000105357,ENSG00000105971,ENSG00000105974,ENSG00000107954,ENSG00000107984,ENSG00000108924,ENSG00000109132,ENSG00000115461,ENSG00000118495,ENSG00000118526,ENSG00000122691,ENSG00000124743,ENSG00000127124,ENSG00000128573,ENSG00000128710,ENSG00000136630,ENSG00000141052,ENSG00000148677…
1	!	7.66e-15	209	2053	69	0.034	0.33	GO:0048705	BP	14	skeletal system morphogenesis	8	ENSG00000003137,ENSG00000005073,ENSG00000037965,ENSG00000043039,ENSG00000052850,ENSG00000060718,ENSG00000077092,ENSG00000081189,ENSG00000087245,ENSG00000092607,ENSG00000092969,ENSG00000105996,ENSG00000105997,ENSG00000106004,ENSG00000106006,ENSG00000108511,ENSG00000108821,ENSG00000111341,ENSG00000112964,ENSG00000116132,ENSG00000116183,ENSG00000118523,ENSG00000119699,ENSG00000120068,ENSG00000120075…
2	!	8.06e-19	209	2275	79	0.035	0.378	GO:0048705	BP	19	skeletal system morphogenesis	8	ENSG00000003137,ENSG00000005073,ENSG00000037965,ENSG00000043039,ENSG00000052850,ENSG00000060718,ENSG00000077092,ENSG00000081189,ENSG00000087245,ENSG00000092969,ENSG00000104331,ENSG00000105329,ENSG00000105991,ENSG00000105996,ENSG00000105997,ENSG00000106004,ENSG00000106006,ENSG00000106799,ENSG00000108511,ENSG00000108821,ENSG00000111341,ENSG00000112559,ENSG00000112964,ENSG00000115844,ENSG00000116132…
1	!	0.00275	82	2053	25	0.012	0.305	GO:0098773	BP	14	skin epidermis development	8	ENSG00000052850,ENSG00000070193,ENSG00000073282,ENSG00000092969,ENSG00000102871,ENSG00000106689,ENSG00000107984,ENSG00000115461,ENSG00000120149,ENSG00000122641,ENSG00000127863,ENSG00000128422,ENSG00000135925,ENSG00000135960,ENSG00000139292,ENSG00000140285,ENSG00000146648,ENSG00000154856,ENSG00000164379,ENSG00000164690,ENSG00000165240,ENSG00000169884,ENSG00000171243,ENSG00000171791,ENSG00000175065
2	!	0.015	82	2275	25	0.011	0.305	GO:0098773	BP	19	skin epidermis development	8	ENSG00000052850,ENSG00000070193,ENSG00000073282,ENSG00000092969,ENSG00000102871,ENSG00000106689,ENSG00000107984,ENSG00000115461,ENSG00000120149,ENSG00000122641,ENSG00000127863,ENSG00000128422,ENSG00000134363,ENSG00000135925,ENSG00000135960,ENSG00000139292,ENSG00000140285,ENSG00000146648,ENSG00000154856,ENSG00000164379,ENSG00000164690,ENSG00000165240,ENSG00000171243,ENSG00000171791,ENSG00000175065
1	!	0.017	63	2053	20	0.01	0.317	GO:0035249	BP	14	synaptic transmission, glutamatergic	8	ENSG00000008735,ENSG00000081189,ENSG00000102468,ENSG00000107984,ENSG00000115902,ENSG00000116147,ENSG00000118432,ENSG00000120899,ENSG00000141433,ENSG00000148053,ENSG00000149295,ENSG00000157680,ENSG00000163873,ENSG00000164418,ENSG00000171189,ENSG00000174871,ENSG00000184845,ENSG00000185149,ENSG00000188906,ENSG00000189056
1	!	0.01	25	2053	12	0.006	0.48	GO:0060343	BP	14	trabecula formation	8	ENSG00000069702,ENSG00000087245,ENSG00000108821,ENSG00000120149,ENSG00000120156,ENSG00000138207,ENSG00000138449,ENSG00000138829,ENSG00000154734,ENSG00000163217,ENSG00000164683,ENSG00000169884
2	!	0.000364	25	2275	14	0.006	0.56	GO:0060343	BP	19	trabecula formation	8	ENSG00000069702,ENSG00000087245,ENSG00000108821,ENSG00000120149,ENSG00000120156,ENSG00000135766,ENSG00000138207,ENSG00000138449,ENSG00000138829,ENSG00000154734,ENSG00000163217,ENSG00000164683,ENSG00000166923,ENSG00000169231
1	!	9.93e-06	64	2053	25	0.012	0.391	GO:0060675	BP	14	ureteric bud morphogenesis	8	ENSG00000005073,ENSG00000085741,ENSG00000107485,ENSG00000113578,ENSG00000115596,ENSG00000118526,ENSG00000125084,ENSG00000125378,ENSG00000125931,ENSG00000128713,ENSG00000134245,ENSG00000135744,ENSG00000147257,ENSG00000158955,ENSG00000162552,ENSG00000162849,ENSG00000164690,ENSG00000168743,ENSG00000171791,ENSG00000180772,ENSG00000183691,ENSG00000184937,ENSG00000196159,ENSG00000251493,ENSG00000260027
2	!	6.74e-05	64	2275	25	0.011	0.391	GO:0060675	BP	19	ureteric bud morphogenesis	8	ENSG00000005073,ENSG00000085741,ENSG00000105329,ENSG00000112715,ENSG00000113578,ENSG00000115596,ENSG00000118526,ENSG00000119630,ENSG00000128713,ENSG00000134245,ENSG00000135744,ENSG00000147257,ENSG00000158955,ENSG00000162849,ENSG00000164690,ENSG00000166341,ENSG00000166923,ENSG00000168743,ENSG00000171791,ENSG00000180772,ENSG00000183691,ENSG00000184937,ENSG00000196159,ENSG00000251493,ENSG00000260027
2	!	0.00766	571	2275	105	0.046	0.184	GO:0007411	BP	19	axon guidance	7	ENSG00000007372,ENSG00000012171,ENSG00000016082,ENSG00000044524,ENSG00000049130,ENSG00000058404,ENSG00000070193,ENSG00000070808,ENSG00000075223,ENSG00000076356,ENSG00000080224,ENSG00000087245,ENSG00000090776,ENSG00000092969,ENSG00000096968,ENSG00000099250,ENSG00000100385,ENSG00000101335,ENSG00000102678,ENSG00000105996,ENSG00000106689,ENSG00000108379,ENSG00000108797,ENSG00000112715,ENSG00000112902…
1	!	4.34e-06	130	2053	39	0.019	0.3	GO:0031214	BP	14	biomineral tissue development	7	ENSG00000017427,ENSG00000081189,ENSG00000085741,ENSG00000105894,ENSG00000106819,ENSG00000108821,ENSG00000109205,ENSG00000111341,ENSG00000115596,ENSG00000119699,ENSG00000120149,ENSG00000120899,ENSG00000121989,ENSG00000122691,ENSG00000125378,ENSG00000136235,ENSG00000138696,ENSG00000138829,ENSG00000143369,ENSG00000143867,ENSG00000145192,ENSG00000147257,ENSG00000147655,ENSG00000153162,ENSG00000154122…
2	!	1.95e-05	130	2275	40	0.018	0.308	GO:0031214	BP	19	biomineral tissue development	7	ENSG00000017427,ENSG00000073756,ENSG00000081189,ENSG00000085741,ENSG00000105329,ENSG00000105894,ENSG00000106819,ENSG00000108821,ENSG00000109205,ENSG00000111341,ENSG00000115596,ENSG00000116711,ENSG00000119699,ENSG00000120149,ENSG00000120899,ENSG00000121989,ENSG00000122691,ENSG00000126524,ENSG00000136235,ENSG00000138829,ENSG00000143369,ENSG00000143867,ENSG00000145192,ENSG00000147257,ENSG00000147655…
1	!	6.2e-26	571	2053	156	0.076	0.273	GO:0001568	BP	14	blood vessel development	7	ENSG00000005108,ENSG00000006210,ENSG00000007372,ENSG00000016082,ENSG00000019991,ENSG00000020181,ENSG00000025708,ENSG00000039537,ENSG00000049192,ENSG00000049540,ENSG00000067066,ENSG00000069869,ENSG00000070193,ENSG00000075223,ENSG00000078098,ENSG00000078401,ENSG00000081189,ENSG00000084674,ENSG00000085741,ENSG00000086062,ENSG00000087245,ENSG00000089225,ENSG00000091583,ENSG00000092969,ENSG00000099250…
2	!	1.71e-45	571	2275	200	0.088	0.35	GO:0001568	BP	19	blood vessel development	7	ENSG00000005108,ENSG00000006210,ENSG00000007372,ENSG00000008196,ENSG00000016082,ENSG00000019991,ENSG00000020181,ENSG00000025708,ENSG00000039537,ENSG00000049192,ENSG00000049323,ENSG00000049540,ENSG00000054598,ENSG00000064989,ENSG00000067066,ENSG00000069869,ENSG00000070193,ENSG00000071246,ENSG00000073756,ENSG00000074842,ENSG00000075223,ENSG00000078098,ENSG00000078401,ENSG00000081189,ENSG00000084674…
1	!	0.000262	172	2053	43	0.021	0.25	GO:0060348	BP	14	bone development	7	ENSG00000003137,ENSG00000005073,ENSG00000017427,ENSG00000077092,ENSG00000081189,ENSG00000108821,ENSG00000112964,ENSG00000113140,ENSG00000116183,ENSG00000119699,ENSG00000120149,ENSG00000120156,ENSG00000120693,ENSG00000122691,ENSG00000124813,ENSG00000125084,ENSG00000125378,ENSG00000128606,ENSG00000130988,ENSG00000131759,ENSG00000137573,ENSG00000138696,ENSG00000143995,ENSG00000145431,ENSG00000147408…
2	!	6.93e-08	172	2275	53	0.023	0.308	GO:0060348	BP	19	bone development	7	ENSG00000003137,ENSG00000005073,ENSG00000017427,ENSG00000071553,ENSG00000077092,ENSG00000081189,ENSG00000104331,ENSG00000105329,ENSG00000108821,ENSG00000112964,ENSG00000113140,ENSG00000117385,ENSG00000119699,ENSG00000120149,ENSG00000120156,ENSG00000120693,ENSG00000122691,ENSG00000124813,ENSG00000125629,ENSG00000126524,ENSG00000128606,ENSG00000131759,ENSG00000131873,ENSG00000137573,ENSG00000143995…
1	!	5.33e-12	678	2053	142	0.069	0.209	GO:0007420	BP	14	brain development	7	ENSG00000002330,ENSG00000007372,ENSG00000016082,ENSG00000018236,ENSG00000041515,ENSG00000050628,ENSG00000053438,ENSG00000068903,ENSG00000069011,ENSG00000070193,ENSG00000076356,ENSG00000077092,ENSG00000077279,ENSG00000077943,ENSG00000095713,ENSG00000099250,ENSG00000100095,ENSG00000100678,ENSG00000102678,ENSG00000102924,ENSG00000105894,ENSG00000105989,ENSG00000105996,ENSG00000106689,ENSG00000107954…
2	!	0.000135	678	2275	128	0.056	0.189	GO:0007420	BP	19	brain development	7	ENSG00000002330,ENSG00000007372,ENSG00000016082,ENSG00000026103,ENSG00000041515,ENSG00000050628,ENSG00000054598,ENSG00000058668,ENSG00000068903,ENSG00000069011,ENSG00000070193,ENSG00000076356,ENSG00000077092,ENSG00000077943,ENSG00000095713,ENSG00000099250,ENSG00000100678,ENSG00000102678,ENSG00000102805,ENSG00000105894,ENSG00000105989,ENSG00000105996,ENSG00000106689,ENSG00000107954,ENSG00000107984…
1	!	0.000235	59	2053	22	0.011	0.373	GO:0001658	BP	14	branching involved in ureteric bud morphogenesis	7	ENSG00000005073,ENSG00000113578,ENSG00000115596,ENSG00000118526,ENSG00000125084,ENSG00000125378,ENSG00000125931,ENSG00000128713,ENSG00000134245,ENSG00000135744,ENSG00000147257,ENSG00000158955,ENSG00000162552,ENSG00000164690,ENSG00000168743,ENSG00000171791,ENSG00000180772,ENSG00000183691,ENSG00000184937,ENSG00000196159,ENSG00000251493,ENSG00000260027
2	!	0.000255	59	2275	23	0.01	0.39	GO:0001658	BP	19	branching involved in ureteric bud morphogenesis	7	ENSG00000005073,ENSG00000105329,ENSG00000112715,ENSG00000113578,ENSG00000115596,ENSG00000118526,ENSG00000119630,ENSG00000128713,ENSG00000134245,ENSG00000135744,ENSG00000147257,ENSG00000158955,ENSG00000164690,ENSG00000166341,ENSG00000166923,ENSG00000168743,ENSG00000171791,ENSG00000180772,ENSG00000183691,ENSG00000184937,ENSG00000196159,ENSG00000251493,ENSG00000260027
1	!	0.00478	40	2053	16	0.008	0.4	GO:0060038	BP	14	cardiac muscle cell proliferation	7	ENSG00000069702,ENSG00000081189,ENSG00000082482,ENSG00000089225,ENSG00000092969,ENSG00000102678,ENSG00000105989,ENSG00000121068,ENSG00000138207,ENSG00000141448,ENSG00000157168,ENSG00000163217,ENSG00000164532,ENSG00000178568,ENSG00000183691,ENSG00000185386
2	!	0.000481	40	2275	18	0.008	0.45	GO:0060038	BP	19	cardiac muscle cell proliferation	7	ENSG00000054598,ENSG00000069702,ENSG00000081189,ENSG00000082482,ENSG00000089225,ENSG00000092969,ENSG00000102678,ENSG00000105989,ENSG00000121068,ENSG00000138207,ENSG00000141448,ENSG00000149256,ENSG00000163217,ENSG00000163513,ENSG00000164532,ENSG00000178568,ENSG00000183691,ENSG00000185386
1	!	2.63e-20	181	2053	71	0.035	0.392	GO:0051216	BP	14	cartilage development	7	ENSG00000005073,ENSG00000019549,ENSG00000043039,ENSG00000060718,ENSG00000069011,ENSG00000077092,ENSG00000078401,ENSG00000081189,ENSG00000085741,ENSG00000087494,ENSG00000092969,ENSG00000102265,ENSG00000102678,ENSG00000104447,ENSG00000105997,ENSG00000106004,ENSG00000108821,ENSG00000110693,ENSG00000111186,ENSG00000111341,ENSG00000112175,ENSG00000112964,ENSG00000113196,ENSG00000116132,ENSG00000118523…
2	!	1.72e-28	181	2275	85	0.037	0.47	GO:0051216	BP	19	cartilage development	7	ENSG00000005073,ENSG00000019549,ENSG00000043039,ENSG00000054938,ENSG00000060718,ENSG00000069011,ENSG00000077092,ENSG00000078401,ENSG00000081189,ENSG00000085741,ENSG00000087494,ENSG00000092969,ENSG00000102265,ENSG00000102678,ENSG00000104331,ENSG00000104447,ENSG00000105329,ENSG00000105855,ENSG00000105997,ENSG00000106004,ENSG00000106799,ENSG00000108821,ENSG00000110693,ENSG00000111186,ENSG00000111341…
1	!	0.000348	583	2053	104	0.051	0.178	GO:0055080	BP	14	cation homeostasis	7	ENSG00000001626,ENSG00000006128,ENSG00000010310,ENSG00000036473,ENSG00000050628,ENSG00000051108,ENSG00000067842,ENSG00000071967,ENSG00000076351,ENSG00000078401,ENSG00000091513,ENSG00000100678,ENSG00000100739,ENSG00000101188,ENSG00000102468,ENSG00000103888,ENSG00000104154,ENSG00000105409,ENSG00000105974,ENSG00000107819,ENSG00000109991,ENSG00000110169,ENSG00000111262,ENSG00000111424,ENSG00000113448…
2	!	0.00676	583	2275	107	0.047	0.184	GO:0055080	BP	19	cation homeostasis	7	ENSG00000008196,ENSG00000010310,ENSG00000010704,ENSG00000036473,ENSG00000050628,ENSG00000051108,ENSG00000058668,ENSG00000071553,ENSG00000071967,ENSG00000076351,ENSG00000078401,ENSG00000091513,ENSG00000096968,ENSG00000100678,ENSG00000100739,ENSG00000102468,ENSG00000102805,ENSG00000103888,ENSG00000104154,ENSG00000105329,ENSG00000105974,ENSG00000107819,ENSG00000108691,ENSG00000110169,ENSG00000111424…
1	!	0.000271	523	2053	96	0.047	0.184	GO:0006873	BP	14	cellular ion homeostasis	7	ENSG00000001626,ENSG00000006128,ENSG00000010310,ENSG00000023839,ENSG00000050628,ENSG00000051108,ENSG00000067842,ENSG00000071967,ENSG00000076351,ENSG00000078401,ENSG00000091513,ENSG00000100678,ENSG00000100739,ENSG00000101188,ENSG00000102468,ENSG00000103888,ENSG00000104154,ENSG00000105409,ENSG00000105974,ENSG00000109991,ENSG00000110169,ENSG00000111424,ENSG00000113448,ENSG00000118515,ENSG00000120899…
2	!	0.0219	523	2275	96	0.042	0.184	GO:0006873	BP	19	cellular ion homeostasis	7	ENSG00000008196,ENSG00000010310,ENSG00000010704,ENSG00000023839,ENSG00000050628,ENSG00000051108,ENSG00000058668,ENSG00000071553,ENSG00000071967,ENSG00000076351,ENSG00000078401,ENSG00000091513,ENSG00000096968,ENSG00000100678,ENSG00000100739,ENSG00000102468,ENSG00000102805,ENSG00000103888,ENSG00000104154,ENSG00000105329,ENSG00000105974,ENSG00000108691,ENSG00000110169,ENSG00000111424,ENSG00000113448…
1	!	6.31e-12	148	2053	52	0.025	0.351	GO:0071773	BP	14	cellular response to BMP stimulus	7	ENSG00000069702,ENSG00000070404,ENSG00000101665,ENSG00000105974,ENSG00000107485,ENSG00000107738,ENSG00000107984,ENSG00000109132,ENSG00000112175,ENSG00000115414,ENSG00000120149,ENSG00000120693,ENSG00000121989,ENSG00000124813,ENSG00000125084,ENSG00000125378,ENSG00000125965,ENSG00000130700,ENSG00000136574,ENSG00000137573,ENSG00000137834,ENSG00000138696,ENSG00000138795,ENSG00000139540,ENSG00000140479…
2	!	1.41e-09	148	2275	51	0.022	0.345	GO:0071773	BP	19	cellular response to BMP stimulus	7	ENSG00000008196,ENSG00000010704,ENSG00000069702,ENSG00000070404,ENSG00000101665,ENSG00000105974,ENSG00000107738,ENSG00000107984,ENSG00000112175,ENSG00000115414,ENSG00000120149,ENSG00000120693,ENSG00000121989,ENSG00000124813,ENSG00000125965,ENSG00000128791,ENSG00000130700,ENSG00000136574,ENSG00000137573,ENSG00000137834,ENSG00000138795,ENSG00000139540,ENSG00000139567,ENSG00000140479,ENSG00000141448…
1	!	5.69e-06	67	2053	26	0.013	0.388	GO:0071300	BP	14	cellular response to retinoic acid	7	ENSG00000003137,ENSG00000044524,ENSG00000049540,ENSG00000075290,ENSG00000085741,ENSG00000105989,ENSG00000105996,ENSG00000108379,ENSG00000108576,ENSG00000108821,ENSG00000111186,ENSG00000115596,ENSG00000120899,ENSG00000128918,ENSG00000131759,ENSG00000132170,ENSG00000132386,ENSG00000140538,ENSG00000143867,ENSG00000158955,ENSG00000162670,ENSG00000169884,ENSG00000171401,ENSG00000188064,ENSG00000198797…
2	!	4.18e-05	67	2275	26	0.011	0.388	GO:0071300	BP	19	cellular response to retinoic acid	7	ENSG00000003137,ENSG00000041982,ENSG00000044524,ENSG00000049540,ENSG00000085741,ENSG00000105989,ENSG00000105996,ENSG00000108379,ENSG00000108576,ENSG00000108691,ENSG00000108821,ENSG00000111186,ENSG00000112655,ENSG00000115596,ENSG00000120899,ENSG00000128918,ENSG00000131759,ENSG00000132170,ENSG00000132386,ENSG00000143867,ENSG00000158955,ENSG00000162670,ENSG00000171401,ENSG00000188064,ENSG00000198797…
1	!	1.98e-05	235	2053	56	0.027	0.238	GO:0071560	BP	14	cellular response to transforming growth factor beta stimulus	7	ENSG00000049540,ENSG00000069702,ENSG00000077943,ENSG00000078401,ENSG00000081189,ENSG00000086991,ENSG00000092969,ENSG00000095739,ENSG00000101665,ENSG00000105971,ENSG00000105974,ENSG00000105989,ENSG00000106366,ENSG00000106819,ENSG00000108821,ENSG00000110693,ENSG00000115414,ENSG00000119681,ENSG00000119699,ENSG00000120693,ENSG00000122176,ENSG00000124225,ENSG00000125084,ENSG00000125931,ENSG00000125965…
2	!	9.41e-09	235	2275	67	0.029	0.285	GO:0071560	BP	19	cellular response to transforming growth factor beta stimulus	7	ENSG00000018408,ENSG00000049323,ENSG00000049540,ENSG00000069702,ENSG00000077943,ENSG00000078401,ENSG00000081189,ENSG00000086991,ENSG00000092969,ENSG00000095739,ENSG00000101665,ENSG00000105329,ENSG00000105971,ENSG00000105974,ENSG00000105989,ENSG00000106366,ENSG00000106799,ENSG00000106819,ENSG00000108691,ENSG00000108821,ENSG00000110693,ENSG00000115414,ENSG00000119681,ENSG00000119699,ENSG00000120693…
1	!	1.51e-07	562	2053	112	0.055	0.199	GO:0043009	BP	14	chordate embryonic development	7	ENSG00000005073,ENSG00000005102,ENSG00000007372,ENSG00000016082,ENSG00000017427,ENSG00000039537,ENSG00000052850,ENSG00000060718,ENSG00000064012,ENSG00000075223,ENSG00000076356,ENSG00000078399,ENSG00000078401,ENSG00000081189,ENSG00000084674,ENSG00000085741,ENSG00000086696,ENSG00000092607,ENSG00000102678,ENSG00000103241,ENSG00000105989,ENSG00000105996,ENSG00000105997,ENSG00000106004,ENSG00000106006…
2	!	2.79e-11	562	2275	131	0.058	0.233	GO:0043009	BP	19	chordate embryonic development	7	ENSG00000005073,ENSG00000005102,ENSG00000007372,ENSG00000016082,ENSG00000017427,ENSG00000026103,ENSG00000039537,ENSG00000049449,ENSG00000052850,ENSG00000054598,ENSG00000060718,ENSG00000075223,ENSG00000076356,ENSG00000078399,ENSG00000078401,ENSG00000081189,ENSG00000084674,ENSG00000085741,ENSG00000086696,ENSG00000099139,ENSG00000102678,ENSG00000103241,ENSG00000105989,ENSG00000105991,ENSG00000105996…
2	!	0.0368	38	2275	15	0.007	0.395	GO:0032964	BP	19	collagen biosynthetic process	7	ENSG00000102760,ENSG00000105329,ENSG00000108691,ENSG00000108821,ENSG00000113721,ENSG00000119699,ENSG00000130635,ENSG00000132170,ENSG00000141570,ENSG00000149257,ENSG00000160712,ENSG00000161544,ENSG00000164171,ENSG00000166396,ENSG00000181104
1	!	5.28e-09	126	2053	43	0.021	0.341	GO:0035113	BP	14	embryonic appendage morphogenesis	7	ENSG00000003137,ENSG00000005073,ENSG00000052850,ENSG00000069011,ENSG00000073282,ENSG00000077092,ENSG00000078399,ENSG00000089225,ENSG00000102678,ENSG00000107984,ENSG00000108379,ENSG00000116132,ENSG00000120149,ENSG00000121039,ENSG00000121068,ENSG00000121075,ENSG00000122691,ENSG00000124813,ENSG00000125378,ENSG00000125965,ENSG00000128710,ENSG00000128918,ENSG00000135111,ENSG00000138795,ENSG00000138829…
2	!	1.82e-09	126	2275	46	0.02	0.365	GO:0035113	BP	19	embryonic appendage morphogenesis	7	ENSG00000003137,ENSG00000005073,ENSG00000052850,ENSG00000069011,ENSG00000073282,ENSG00000077092,ENSG00000078399,ENSG00000089225,ENSG00000102678,ENSG00000104331,ENSG00000107984,ENSG00000108379,ENSG00000116132,ENSG00000120149,ENSG00000121039,ENSG00000121068,ENSG00000121075,ENSG00000122691,ENSG00000122707,ENSG00000124813,ENSG00000125965,ENSG00000128710,ENSG00000128918,ENSG00000135111,ENSG00000138795…
2	!	0.0265	33	2275	14	0.006	0.424	GO:0048566	BP	19	embryonic digestive tract development	7	ENSG00000070193,ENSG00000077092,ENSG00000092969,ENSG00000099139,ENSG00000102678,ENSG00000103241,ENSG00000118526,ENSG00000128918,ENSG00000134853,ENSG00000136630,ENSG00000137273,ENSG00000137868,ENSG00000164093,ENSG00000164690
1	!	9.25e-13	286	2053	80	0.039	0.28	GO:0048562	BP	14	embryonic organ morphogenesis	7	ENSG00000002745,ENSG00000005073,ENSG00000007372,ENSG00000052850,ENSG00000060718,ENSG00000070193,ENSG00000077092,ENSG00000077943,ENSG00000078401,ENSG00000081189,ENSG00000085741,ENSG00000092607,ENSG00000099250,ENSG00000102678,ENSG00000103241,ENSG00000105996,ENSG00000105997,ENSG00000106004,ENSG00000106006,ENSG00000107485,ENSG00000108511,ENSG00000113196,ENSG00000115507,ENSG00000116132,ENSG00000118526…
2	!	7.2e-14	286	2275	87	0.038	0.304	GO:0048562	BP	19	embryonic organ morphogenesis	7	ENSG00000002745,ENSG00000005073,ENSG00000007372,ENSG00000052850,ENSG00000060718,ENSG00000070193,ENSG00000077092,ENSG00000077943,ENSG00000078401,ENSG00000081189,ENSG00000085741,ENSG00000099250,ENSG00000102678,ENSG00000103241,ENSG00000105991,ENSG00000105996,ENSG00000105997,ENSG00000106004,ENSG00000106006,ENSG00000106799,ENSG00000108511,ENSG00000112559,ENSG00000112655,ENSG00000113196,ENSG00000115844…
1	!	1.81e-05	147	2053	41	0.02	0.279	GO:0043542	BP	14	endothelial cell migration	7	ENSG00000020181,ENSG00000067066,ENSG00000078098,ENSG00000078401,ENSG00000091583,ENSG00000099250,ENSG00000102359,ENSG00000102760,ENSG00000107485,ENSG00000112902,ENSG00000113140,ENSG00000113578,ENSG00000118137,ENSG00000120156,ENSG00000120899,ENSG00000125266,ENSG00000125378,ENSG00000126016,ENSG00000128917,ENSG00000132386,ENSG00000133121,ENSG00000135744,ENSG00000136999,ENSG00000137801,ENSG00000138772…
2	!	5.92e-11	147	2275	53	0.023	0.361	GO:0043542	BP	19	endothelial cell migration	7	ENSG00000020181,ENSG00000067066,ENSG00000071246,ENSG00000073756,ENSG00000078098,ENSG00000078401,ENSG00000091879,ENSG00000099250,ENSG00000102359,ENSG00000102760,ENSG00000105329,ENSG00000106799,ENSG00000112715,ENSG00000112902,ENSG00000113140,ENSG00000113578,ENSG00000118137,ENSG00000118257,ENSG00000120156,ENSG00000120899,ENSG00000125266,ENSG00000126016,ENSG00000128917,ENSG00000132386,ENSG00000133121…
1	!	5.98e-06	308	2053	69	0.034	0.224	GO:0060562	BP	14	epithelial tube morphogenesis	7	ENSG00000005073,ENSG00000070193,ENSG00000078401,ENSG00000081189,ENSG00000085741,ENSG00000086062,ENSG00000099250,ENSG00000103241,ENSG00000105989,ENSG00000106004,ENSG00000106689,ENSG00000107485,ENSG00000111424,ENSG00000113196,ENSG00000113578,ENSG00000115596,ENSG00000118526,ENSG00000120149,ENSG00000121039,ENSG00000121068,ENSG00000122691,ENSG00000125084,ENSG00000125266,ENSG00000125378,ENSG00000125931…
2	!	7.58e-10	308	2275	83	0.036	0.269	GO:0060562	BP	19	epithelial tube morphogenesis	7	ENSG00000005073,ENSG00000041982,ENSG00000070193,ENSG00000078401,ENSG00000081189,ENSG00000085741,ENSG00000086062,ENSG00000099250,ENSG00000103241,ENSG00000105329,ENSG00000105989,ENSG00000106004,ENSG00000106689,ENSG00000111424,ENSG00000112655,ENSG00000112715,ENSG00000113196,ENSG00000113578,ENSG00000115596,ENSG00000118526,ENSG00000119630,ENSG00000120149,ENSG00000121039,ENSG00000121068,ENSG00000122691…
1	!	0.0398	77	2053	22	0.011	0.286	GO:0005230	MF	7	extracellular ligand-gated ion channel activity	7	ENSG00000094755,ENSG00000099957,ENSG00000101204,ENSG00000101958,ENSG00000109738,ENSG00000109991,ENSG00000113327,ENSG00000120251,ENSG00000120899,ENSG00000125675,ENSG00000145451,ENSG00000146276,ENSG00000152578,ENSG00000155511,ENSG00000160716,ENSG00000161509,ENSG00000163873,ENSG00000164418,ENSG00000171189,ENSG00000182256,ENSG00000182771,ENSG00000183454
1	!	0.0039	176	2053	41	0.02	0.233	GO:0007369	BP	14	gastrulation	7	ENSG00000005073,ENSG00000053747,ENSG00000060718,ENSG00000075290,ENSG00000077943,ENSG00000085741,ENSG00000087245,ENSG00000101076,ENSG00000103241,ENSG00000107984,ENSG00000108379,ENSG00000109072,ENSG00000111799,ENSG00000113196,ENSG00000115232,ENSG00000115297,ENSG00000115414,ENSG00000116729,ENSG00000118137,ENSG00000120129,ENSG00000121989,ENSG00000122641,ENSG00000125378,ENSG00000126016,ENSG00000130635…
2	!	5.82e-06	176	2275	50	0.022	0.284	GO:0007369	BP	19	gastrulation	7	ENSG00000005073,ENSG00000053747,ENSG00000054598,ENSG00000060718,ENSG00000077943,ENSG00000085741,ENSG00000087245,ENSG00000101076,ENSG00000103241,ENSG00000107984,ENSG00000108379,ENSG00000109072,ENSG00000111799,ENSG00000113196,ENSG00000115232,ENSG00000115414,ENSG00000116729,ENSG00000118137,ENSG00000120129,ENSG00000121989,ENSG00000122641,ENSG00000126016,ENSG00000128791,ENSG00000130635,ENSG00000134871…
1	!	6.4e-10	435	2053	99	0.048	0.228	GO:0048732	BP	14	gland development	7	ENSG00000007372,ENSG00000016082,ENSG00000019549,ENSG00000019991,ENSG00000036473,ENSG00000050165,ENSG00000069011,ENSG00000069702,ENSG00000070193,ENSG00000070404,ENSG00000072163,ENSG00000073282,ENSG00000074527,ENSG00000075223,ENSG00000078399,ENSG00000081051,ENSG00000085741,ENSG00000086062,ENSG00000092969,ENSG00000099250,ENSG00000100300,ENSG00000103241,ENSG00000105894,ENSG00000105974,ENSG00000105989…
2	!	1.24e-11	435	2275	110	0.048	0.253	GO:0048732	BP	19	gland development	7	ENSG00000007372,ENSG00000010704,ENSG00000016082,ENSG00000019549,ENSG00000019991,ENSG00000021826,ENSG00000026103,ENSG00000036473,ENSG00000041982,ENSG00000050165,ENSG00000054598,ENSG00000069011,ENSG00000069702,ENSG00000070193,ENSG00000070404,ENSG00000072163,ENSG00000073282,ENSG00000075223,ENSG00000078399,ENSG00000081051,ENSG00000085741,ENSG00000086062,ENSG00000092969,ENSG00000096968,ENSG00000099250…
1	!	9.53e-15	495	2053	120	0.058	0.242	GO:0007507	BP	14	heart development	7	ENSG00000002745,ENSG00000016082,ENSG00000019549,ENSG00000049192,ENSG00000060718,ENSG00000069702,ENSG00000069869,ENSG00000075223,ENSG00000077092,ENSG00000078401,ENSG00000081189,ENSG00000082014,ENSG00000082482,ENSG00000085741,ENSG00000086991,ENSG00000089225,ENSG00000092969,ENSG00000099250,ENSG00000101665,ENSG00000102678,ENSG00000102683,ENSG00000103241,ENSG00000104447,ENSG00000105894,ENSG00000105989…
2	!	5.69e-17	495	2275	133	0.058	0.269	GO:0007507	BP	19	heart development	7	ENSG00000002745,ENSG00000016082,ENSG00000019549,ENSG00000049192,ENSG00000049323,ENSG00000054598,ENSG00000057294,ENSG00000060718,ENSG00000064989,ENSG00000069702,ENSG00000069869,ENSG00000075223,ENSG00000077092,ENSG00000078401,ENSG00000081189,ENSG00000082014,ENSG00000082482,ENSG00000085741,ENSG00000086991,ENSG00000089225,ENSG00000092969,ENSG00000099139,ENSG00000099250,ENSG00000101665,ENSG00000102678…
1	!	0.000573	596	2053	105	0.051	0.176	GO:0098771	BP	14	inorganic ion homeostasis	7	ENSG00000001626,ENSG00000006128,ENSG00000010310,ENSG00000023839,ENSG00000036473,ENSG00000050628,ENSG00000051108,ENSG00000067842,ENSG00000071967,ENSG00000076351,ENSG00000078401,ENSG00000091513,ENSG00000100678,ENSG00000100739,ENSG00000101188,ENSG00000102468,ENSG00000103888,ENSG00000104154,ENSG00000105409,ENSG00000105974,ENSG00000107819,ENSG00000109991,ENSG00000110169,ENSG00000111262,ENSG00000111424…
2	!	0.0111	596	2275	108	0.047	0.181	GO:0098771	BP	19	inorganic ion homeostasis	7	ENSG00000008196,ENSG00000010310,ENSG00000010704,ENSG00000023839,ENSG00000036473,ENSG00000050628,ENSG00000051108,ENSG00000058668,ENSG00000071553,ENSG00000071967,ENSG00000076351,ENSG00000078401,ENSG00000091513,ENSG00000096968,ENSG00000100678,ENSG00000100739,ENSG00000102468,ENSG00000102805,ENSG00000103888,ENSG00000104154,ENSG00000105329,ENSG00000105974,ENSG00000107819,ENSG00000108691,ENSG00000110169…
1	!	2.71e-14	260	2053	78	0.038	0.3	GO:0001822	BP	14	kidney development	7	ENSG00000005073,ENSG00000011465,ENSG00000070193,ENSG00000070404,ENSG00000077092,ENSG00000077943,ENSG00000081189,ENSG00000085741,ENSG00000099250,ENSG00000101665,ENSG00000107485,ENSG00000107796,ENSG00000111077,ENSG00000112246,ENSG00000113578,ENSG00000113721,ENSG00000115596,ENSG00000118526,ENSG00000120693,ENSG00000121039,ENSG00000121361,ENSG00000125084,ENSG00000125266,ENSG00000125378,ENSG00000125931…
2	!	1.14e-15	260	2275	85	0.037	0.327	GO:0001822	BP	19	kidney development	7	ENSG00000005073,ENSG00000008196,ENSG00000011465,ENSG00000018408,ENSG00000054598,ENSG00000070193,ENSG00000070404,ENSG00000077092,ENSG00000077943,ENSG00000081189,ENSG00000085741,ENSG00000091879,ENSG00000099139,ENSG00000099250,ENSG00000101665,ENSG00000105329,ENSG00000106799,ENSG00000107796,ENSG00000109083,ENSG00000111077,ENSG00000112715,ENSG00000113578,ENSG00000113721,ENSG00000115596,ENSG00000118526…
1	!	1.77e-09	147	2053	48	0.023	0.327	GO:0035108	BP	14	limb morphogenesis	7	ENSG00000003137,ENSG00000005073,ENSG00000052850,ENSG00000069011,ENSG00000070193,ENSG00000073282,ENSG00000075223,ENSG00000076356,ENSG00000077092,ENSG00000078399,ENSG00000089225,ENSG00000102678,ENSG00000107984,ENSG00000108379,ENSG00000116132,ENSG00000120149,ENSG00000121039,ENSG00000121068,ENSG00000121075,ENSG00000122691,ENSG00000124813,ENSG00000125378,ENSG00000125965,ENSG00000128710,ENSG00000128918…
2	!	2.52e-10	147	2275	52	0.023	0.354	GO:0035108	BP	19	limb morphogenesis	7	ENSG00000003137,ENSG00000005073,ENSG00000008196,ENSG00000052850,ENSG00000069011,ENSG00000070193,ENSG00000073282,ENSG00000075223,ENSG00000076356,ENSG00000077092,ENSG00000078399,ENSG00000089225,ENSG00000099139,ENSG00000102678,ENSG00000104331,ENSG00000107984,ENSG00000108379,ENSG00000116132,ENSG00000120149,ENSG00000121039,ENSG00000121068,ENSG00000121075,ENSG00000122691,ENSG00000122707,ENSG00000124813…
1	!	3.16e-08	179	2053	52	0.025	0.291	GO:0030324	BP	14	lung development	7	ENSG00000070193,ENSG00000070404,ENSG00000085741,ENSG00000089225,ENSG00000102678,ENSG00000103196,ENSG00000103241,ENSG00000105649,ENSG00000105894,ENSG00000105989,ENSG00000106004,ENSG00000106541,ENSG00000113083,ENSG00000113140,ENSG00000113578,ENSG00000115461,ENSG00000116016,ENSG00000118523,ENSG00000118526,ENSG00000119699,ENSG00000121039,ENSG00000121075,ENSG00000125378,ENSG00000127528,ENSG00000128573…
2	!	9.64e-09	179	2275	56	0.025	0.313	GO:0030324	BP	19	lung development	7	ENSG00000041982,ENSG00000070193,ENSG00000070404,ENSG00000085741,ENSG00000087116,ENSG00000089225,ENSG00000102678,ENSG00000103196,ENSG00000103241,ENSG00000105894,ENSG00000105989,ENSG00000106004,ENSG00000106541,ENSG00000112655,ENSG00000112715,ENSG00000113083,ENSG00000113140,ENSG00000113578,ENSG00000115461,ENSG00000116016,ENSG00000118526,ENSG00000119699,ENSG00000121039,ENSG00000121075,ENSG00000127528…
1	!	7.6e-17	233	2053	77	0.038	0.33	GO:0060485	BP	14	mesenchyme development	7	ENSG00000002745,ENSG00000005102,ENSG00000016082,ENSG00000019549,ENSG00000019991,ENSG00000044524,ENSG00000049130,ENSG00000069702,ENSG00000069869,ENSG00000070193,ENSG00000075223,ENSG00000078401,ENSG00000081189,ENSG00000085741,ENSG00000089225,ENSG00000092969,ENSG00000095739,ENSG00000099250,ENSG00000101665,ENSG00000102678,ENSG00000102760,ENSG00000103241,ENSG00000105989,ENSG00000106004,ENSG00000107796…
2	!	7.45e-22	233	2275	89	0.039	0.382	GO:0060485	BP	19	mesenchyme development	7	ENSG00000002745,ENSG00000005102,ENSG00000012171,ENSG00000016082,ENSG00000018408,ENSG00000019549,ENSG00000019991,ENSG00000044524,ENSG00000049130,ENSG00000054598,ENSG00000069702,ENSG00000069869,ENSG00000070193,ENSG00000075223,ENSG00000078401,ENSG00000081189,ENSG00000085741,ENSG00000089225,ENSG00000090776,ENSG00000092969,ENSG00000095739,ENSG00000099250,ENSG00000101665,ENSG00000102678,ENSG00000102760…
1	!	2.61e-06	65	2053	26	0.013	0.4	GO:0072171	BP	14	mesonephric tubule morphogenesis	7	ENSG00000005073,ENSG00000085741,ENSG00000107485,ENSG00000113578,ENSG00000115596,ENSG00000118526,ENSG00000125084,ENSG00000125378,ENSG00000125931,ENSG00000128713,ENSG00000134245,ENSG00000135744,ENSG00000143867,ENSG00000147257,ENSG00000158955,ENSG00000162552,ENSG00000162849,ENSG00000164690,ENSG00000168743,ENSG00000171791,ENSG00000180772,ENSG00000183691,ENSG00000184937,ENSG00000196159,ENSG00000251493…
2	!	1.97e-05	65	2275	26	0.011	0.4	GO:0072171	BP	19	mesonephric tubule morphogenesis	7	ENSG00000005073,ENSG00000085741,ENSG00000105329,ENSG00000112715,ENSG00000113578,ENSG00000115596,ENSG00000118526,ENSG00000119630,ENSG00000128713,ENSG00000134245,ENSG00000135744,ENSG00000143867,ENSG00000147257,ENSG00000158955,ENSG00000162849,ENSG00000164690,ENSG00000166341,ENSG00000166923,ENSG00000168743,ENSG00000171791,ENSG00000180772,ENSG00000183691,ENSG00000184937,ENSG00000196159,ENSG00000251493…
1	!	0.00618	17	2053	10	0.005	0.588	GO:0060572	BP	14	morphogenesis of an epithelial bud	7	ENSG00000070193,ENSG00000073282,ENSG00000105989,ENSG00000121039,ENSG00000125378,ENSG00000134245,ENSG00000137573,ENSG00000164690,ENSG00000171243,ENSG00000183691
1	!	3.43e-13	349	2053	92	0.045	0.264	GO:0007517	BP	14	muscle organ development	7	ENSG00000003137,ENSG00000011465,ENSG00000016082,ENSG00000017427,ENSG00000049540,ENSG00000052850,ENSG00000060718,ENSG00000068903,ENSG00000069011,ENSG00000069702,ENSG00000081189,ENSG00000082293,ENSG00000082482,ENSG00000089225,ENSG00000101665,ENSG00000102554,ENSG00000102678,ENSG00000102683,ENSG00000105357,ENSG00000105971,ENSG00000105974,ENSG00000105989,ENSG00000107954,ENSG00000107984,ENSG00000108924…
2	!	9.17e-14	349	2275	99	0.044	0.284	GO:0007517	BP	19	muscle organ development	7	ENSG00000003137,ENSG00000011465,ENSG00000016082,ENSG00000017427,ENSG00000022267,ENSG00000049540,ENSG00000052850,ENSG00000054598,ENSG00000057294,ENSG00000060718,ENSG00000068903,ENSG00000069011,ENSG00000069702,ENSG00000081189,ENSG00000082293,ENSG00000082482,ENSG00000089225,ENSG00000101665,ENSG00000102554,ENSG00000102678,ENSG00000102683,ENSG00000105329,ENSG00000105971,ENSG00000105974,ENSG00000105989…
2	!	0.0148	72	2275	23	0.01	0.319	GO:0016525	BP	19	negative regulation of angiogenesis	7	ENSG00000054598,ENSG00000071246,ENSG00000091879,ENSG00000102760,ENSG00000105894,ENSG00000106004,ENSG00000106366,ENSG00000108691,ENSG00000113140,ENSG00000120156,ENSG00000120937,ENSG00000126016,ENSG00000128917,ENSG00000132386,ENSG00000133121,ENSG00000134871,ENSG00000135298,ENSG00000135744,ENSG00000137573,ENSG00000137801,ENSG00000170381,ENSG00000173482,ENSG00000186340
2	!	0.00896	75	2275	24	0.011	0.32	GO:2000181	BP	19	negative regulation of blood vessel morphogenesis	7	ENSG00000054598,ENSG00000071246,ENSG00000091879,ENSG00000102760,ENSG00000105894,ENSG00000106004,ENSG00000106366,ENSG00000108691,ENSG00000113140,ENSG00000120156,ENSG00000120937,ENSG00000126016,ENSG00000128917,ENSG00000132386,ENSG00000133121,ENSG00000134871,ENSG00000135298,ENSG00000135744,ENSG00000137573,ENSG00000137801,ENSG00000170381,ENSG00000171522,ENSG00000173482,ENSG00000186340
2	!	0.0419	30	2275	13	0.006	0.433	GO:0001953	BP	19	negative regulation of cell-matrix adhesion	7	ENSG00000047648,ENSG00000106366,ENSG00000113916,ENSG00000122592,ENSG00000133110,ENSG00000137801,ENSG00000139567,ENSG00000144824,ENSG00000147889,ENSG00000157227,ENSG00000158856,ENSG00000164741,ENSG00000170381
2	!	0.0171	32	2275	14	0.006	0.438	GO:0001937	BP	19	negative regulation of endothelial cell proliferation	7	ENSG00000071246,ENSG00000102760,ENSG00000105971,ENSG00000105974,ENSG00000106799,ENSG00000113140,ENSG00000128917,ENSG00000137573,ENSG00000137801,ENSG00000139567,ENSG00000168874,ENSG00000171951,ENSG00000173482,ENSG00000185551
2	!	0.00701	34	2275	15	0.007	0.441	GO:0045843	BP	19	negative regulation of striated muscle tissue development	7	ENSG00000068903,ENSG00000082482,ENSG00000089225,ENSG00000105329,ENSG00000107984,ENSG00000122691,ENSG00000138207,ENSG00000138795,ENSG00000139174,ENSG00000141052,ENSG00000157514,ENSG00000160307,ENSG00000163513,ENSG00000183691,ENSG00000185386
1	!	5.13e-06	90	2053	31	0.015	0.344	GO:0072080	BP	14	nephron tubule development	7	ENSG00000005073,ENSG00000081189,ENSG00000085741,ENSG00000107485,ENSG00000113578,ENSG00000115596,ENSG00000118526,ENSG00000125084,ENSG00000125378,ENSG00000125931,ENSG00000128713,ENSG00000134245,ENSG00000135744,ENSG00000143867,ENSG00000147257,ENSG00000158955,ENSG00000162552,ENSG00000162849,ENSG00000163909,ENSG00000164690,ENSG00000168743,ENSG00000170873,ENSG00000171791,ENSG00000180772,ENSG00000183691…
2	!	5.04e-05	90	2275	31	0.014	0.344	GO:0072080	BP	19	nephron tubule development	7	ENSG00000005073,ENSG00000008196,ENSG00000018408,ENSG00000081189,ENSG00000085741,ENSG00000105329,ENSG00000112715,ENSG00000113578,ENSG00000115596,ENSG00000118526,ENSG00000119630,ENSG00000128713,ENSG00000134245,ENSG00000135744,ENSG00000143867,ENSG00000147257,ENSG00000158955,ENSG00000162849,ENSG00000163909,ENSG00000164690,ENSG00000166341,ENSG00000166923,ENSG00000168743,ENSG00000171791,ENSG00000180772…
2	!	0.00742	51	2275	19	0.008	0.373	GO:0001755	BP	19	neural crest cell migration	7	ENSG00000012171,ENSG00000016082,ENSG00000049130,ENSG00000075223,ENSG00000090776,ENSG00000099250,ENSG00000112902,ENSG00000118257,ENSG00000122691,ENSG00000124205,ENSG00000137872,ENSG00000138795,ENSG00000153993,ENSG00000164093,ENSG00000164107,ENSG00000164690,ENSG00000169554,ENSG00000170381,ENSG00000178568
2	!	0.00766	571	2275	105	0.046	0.184	GO:0097485	BP	19	neuron projection guidance	7	ENSG00000007372,ENSG00000012171,ENSG00000016082,ENSG00000044524,ENSG00000049130,ENSG00000058404,ENSG00000070193,ENSG00000070808,ENSG00000075223,ENSG00000076356,ENSG00000080224,ENSG00000087245,ENSG00000090776,ENSG00000092969,ENSG00000096968,ENSG00000099250,ENSG00000100385,ENSG00000101335,ENSG00000102678,ENSG00000105996,ENSG00000106689,ENSG00000108379,ENSG00000108797,ENSG00000112715,ENSG00000112902…
1	!	0.000452	123	2053	34	0.017	0.276	GO:0007270	BP	14	neuron-neuron synaptic transmission	7	ENSG00000006128,ENSG00000008735,ENSG00000081189,ENSG00000101958,ENSG00000102468,ENSG00000107984,ENSG00000108576,ENSG00000109738,ENSG00000113327,ENSG00000115896,ENSG00000115902,ENSG00000116147,ENSG00000118432,ENSG00000120899,ENSG00000120907,ENSG00000128872,ENSG00000141433,ENSG00000145451,ENSG00000148053,ENSG00000149295,ENSG00000152910,ENSG00000157103,ENSG00000157680,ENSG00000160716,ENSG00000163873…
1	!	5.43e-44	901	2053	248	0.121	0.275	GO:0009887	BP	14	organ morphogenesis	7	ENSG00000002745,ENSG00000003137,ENSG00000005073,ENSG00000007372,ENSG00000011465,ENSG00000016082,ENSG00000019549,ENSG00000019991,ENSG00000037965,ENSG00000043039,ENSG00000049540,ENSG00000052850,ENSG00000060718,ENSG00000065717,ENSG00000069702,ENSG00000069869,ENSG00000070193,ENSG00000072163,ENSG00000073282,ENSG00000074527,ENSG00000075223,ENSG00000077092,ENSG00000077943,ENSG00000078401,ENSG00000081189…
2	!	2.67e-46	901	2275	268	0.118	0.297	GO:0009887	BP	19	organ morphogenesis	7	ENSG00000002745,ENSG00000003137,ENSG00000005073,ENSG00000007372,ENSG00000008196,ENSG00000011465,ENSG00000016082,ENSG00000018408,ENSG00000019549,ENSG00000019991,ENSG00000022267,ENSG00000037965,ENSG00000041982,ENSG00000043039,ENSG00000049540,ENSG00000052850,ENSG00000054598,ENSG00000057294,ENSG00000060718,ENSG00000065717,ENSG00000069702,ENSG00000069869,ENSG00000070193,ENSG00000072163,ENSG00000073282…
1	!	0.0181	90	2053	25	0.012	0.278	GO:0031016	BP	14	pancreas development	7	ENSG00000002330,ENSG00000007372,ENSG00000010310,ENSG00000016082,ENSG00000070193,ENSG00000081051,ENSG00000101076,ENSG00000103241,ENSG00000112175,ENSG00000116729,ENSG00000125378,ENSG00000128918,ENSG00000134138,ENSG00000135046,ENSG00000141448,ENSG00000143195,ENSG00000153162,ENSG00000160712,ENSG00000163581,ENSG00000163623,ENSG00000164690,ENSG00000164749,ENSG00000173404,ENSG00000185002,ENSG00000205922
2	!	8.48e-05	116	2275	36	0.016	0.31	GO:0045766	BP	19	positive regulation of angiogenesis	7	ENSG00000006210,ENSG00000016082,ENSG00000019991,ENSG00000039537,ENSG00000073756,ENSG00000074842,ENSG00000091879,ENSG00000102359,ENSG00000106366,ENSG00000106804,ENSG00000112715,ENSG00000112902,ENSG00000113578,ENSG00000117525,ENSG00000119630,ENSG00000120156,ENSG00000120899,ENSG00000122691,ENSG00000125730,ENSG00000136574,ENSG00000137801,ENSG00000138772,ENSG00000139567,ENSG00000141448,ENSG00000143369…
1	!	0.00135	29	2053	14	0.007	0.483	GO:0055025	BP	14	positive regulation of cardiac muscle tissue development	7	ENSG00000081189,ENSG00000089225,ENSG00000102678,ENSG00000105989,ENSG00000121068,ENSG00000125266,ENSG00000125378,ENSG00000141052,ENSG00000141448,ENSG00000151320,ENSG00000157168,ENSG00000163217,ENSG00000164532,ENSG00000178568
2	!	0.00666	30	2275	14	0.006	0.467	GO:0060043	BP	19	regulation of cardiac muscle cell proliferation	7	ENSG00000081189,ENSG00000082482,ENSG00000089225,ENSG00000102678,ENSG00000105989,ENSG00000121068,ENSG00000138207,ENSG00000141448,ENSG00000163217,ENSG00000163513,ENSG00000164532,ENSG00000178568,ENSG00000183691,ENSG00000185386
1	!	0.000103	48	2053	20	0.01	0.417	GO:0055024	BP	14	regulation of cardiac muscle tissue development	7	ENSG00000081189,ENSG00000082482,ENSG00000089225,ENSG00000102678,ENSG00000105989,ENSG00000107984,ENSG00000121068,ENSG00000125266,ENSG00000125378,ENSG00000138207,ENSG00000141052,ENSG00000141448,ENSG00000149596,ENSG00000151320,ENSG00000157168,ENSG00000163217,ENSG00000164532,ENSG00000178568,ENSG00000183691,ENSG00000185386
2	!	8.39e-05	48	2275	21	0.009	0.438	GO:0055024	BP	19	regulation of cardiac muscle tissue development	7	ENSG00000081189,ENSG00000082482,ENSG00000089225,ENSG00000102678,ENSG00000105989,ENSG00000107984,ENSG00000121068,ENSG00000125266,ENSG00000138207,ENSG00000139174,ENSG00000141052,ENSG00000141448,ENSG00000149596,ENSG00000151320,ENSG00000163217,ENSG00000163513,ENSG00000164532,ENSG00000166923,ENSG00000178568,ENSG00000183691,ENSG00000185386
1	!	1.61e-05	109	2053	34	0.017	0.312	GO:0010594	BP	14	regulation of endothelial cell migration	7	ENSG00000020181,ENSG00000067066,ENSG00000078401,ENSG00000091583,ENSG00000099250,ENSG00000102359,ENSG00000102760,ENSG00000107485,ENSG00000112902,ENSG00000113140,ENSG00000113578,ENSG00000120156,ENSG00000120899,ENSG00000125378,ENSG00000126016,ENSG00000128917,ENSG00000132386,ENSG00000133121,ENSG00000135744,ENSG00000137801,ENSG00000138772,ENSG00000154188,ENSG00000154764,ENSG00000162407,ENSG00000163217…
2	!	9e-11	109	2275	44	0.019	0.404	GO:0010594	BP	19	regulation of endothelial cell migration	7	ENSG00000020181,ENSG00000067066,ENSG00000071246,ENSG00000073756,ENSG00000078401,ENSG00000091879,ENSG00000099250,ENSG00000102359,ENSG00000102760,ENSG00000105329,ENSG00000112715,ENSG00000112902,ENSG00000113140,ENSG00000113578,ENSG00000118257,ENSG00000120156,ENSG00000120899,ENSG00000126016,ENSG00000128917,ENSG00000132386,ENSG00000133121,ENSG00000135744,ENSG00000137801,ENSG00000138772,ENSG00000139567…
2	!	0.00728	60	2275	21	0.009	0.35	GO:0006940	BP	19	regulation of smooth muscle contraction	7	ENSG00000050628,ENSG00000064989,ENSG00000073756,ENSG00000078401,ENSG00000105974,ENSG00000115353,ENSG00000130176,ENSG00000138193,ENSG00000141052,ENSG00000164116,ENSG00000164171,ENSG00000164850,ENSG00000168743,ENSG00000170214,ENSG00000171522,ENSG00000176170,ENSG00000180914,ENSG00000181072,ENSG00000181104,ENSG00000183044,ENSG00000185149
1	!	0.0032	23	2053	12	0.006	0.522	GO:0061437	BP	14	renal system vasculature development	7	ENSG00000099250,ENSG00000107796,ENSG00000113721,ENSG00000118526,ENSG00000125378,ENSG00000134853,ENSG00000143867,ENSG00000154188,ENSG00000166396,ENSG00000170962,ENSG00000174059,ENSG00000184937
2	!	0.00804	23	2275	12	0.005	0.522	GO:0061437	BP	19	renal system vasculature development	7	ENSG00000091879,ENSG00000099250,ENSG00000107796,ENSG00000113721,ENSG00000118526,ENSG00000134853,ENSG00000143867,ENSG00000154188,ENSG00000166396,ENSG00000170962,ENSG00000174059,ENSG00000184937
1	!	5.11e-08	77	2053	31	0.015	0.403	GO:0061333	BP	14	renal tubule morphogenesis	7	ENSG00000005073,ENSG00000081189,ENSG00000085741,ENSG00000107485,ENSG00000113578,ENSG00000115596,ENSG00000118526,ENSG00000125084,ENSG00000125378,ENSG00000125931,ENSG00000128713,ENSG00000134245,ENSG00000135744,ENSG00000139292,ENSG00000143867,ENSG00000147257,ENSG00000158955,ENSG00000162552,ENSG00000162849,ENSG00000164690,ENSG00000168743,ENSG00000170873,ENSG00000171791,ENSG00000180772,ENSG00000183691…
2	!	1.41e-05	77	2275	29	0.013	0.377	GO:0061333	BP	19	renal tubule morphogenesis	7	ENSG00000005073,ENSG00000081189,ENSG00000085741,ENSG00000105329,ENSG00000112715,ENSG00000113578,ENSG00000115596,ENSG00000118526,ENSG00000119630,ENSG00000128713,ENSG00000134245,ENSG00000135744,ENSG00000139292,ENSG00000143867,ENSG00000147257,ENSG00000158955,ENSG00000162849,ENSG00000164690,ENSG00000166341,ENSG00000166923,ENSG00000168743,ENSG00000171791,ENSG00000180772,ENSG00000183691,ENSG00000184937…
1	!	0.00586	148	2053	36	0.018	0.243	GO:0032355	BP	14	response to estradiol	7	ENSG00000002330,ENSG00000017427,ENSG00000050628,ENSG00000064012,ENSG00000070193,ENSG00000075290,ENSG00000103175,ENSG00000105894,ENSG00000108576,ENSG00000108821,ENSG00000109846,ENSG00000112964,ENSG00000113721,ENSG00000117525,ENSG00000118523,ENSG00000120129,ENSG00000120149,ENSG00000122420,ENSG00000125378,ENSG00000128918,ENSG00000129514,ENSG00000131759,ENSG00000133110,ENSG00000135046,ENSG00000146648…
2	!	0.00755	148	2275	38	0.017	0.257	GO:0032355	BP	19	response to estradiol	7	ENSG00000002330,ENSG00000017427,ENSG00000050628,ENSG00000070193,ENSG00000073756,ENSG00000103175,ENSG00000105329,ENSG00000105894,ENSG00000106546,ENSG00000108576,ENSG00000108821,ENSG00000109846,ENSG00000112964,ENSG00000113721,ENSG00000115353,ENSG00000117525,ENSG00000120129,ENSG00000120149,ENSG00000122420,ENSG00000125730,ENSG00000128918,ENSG00000129514,ENSG00000131759,ENSG00000133110,ENSG00000135046…
2	!	3.68e-05	169	2275	47	0.021	0.278	GO:0051384	BP	19	response to glucocorticoid	7	ENSG00000002330,ENSG00000016082,ENSG00000017427,ENSG00000021826,ENSG00000026103,ENSG00000049540,ENSG00000073756,ENSG00000078401,ENSG00000105329,ENSG00000105974,ENSG00000106546,ENSG00000107317,ENSG00000108691,ENSG00000112964,ENSG00000113140,ENSG00000113580,ENSG00000114200,ENSG00000115414,ENSG00000116711,ENSG00000118515,ENSG00000120129,ENSG00000124762,ENSG00000125730,ENSG00000132386,ENSG00000134240…
1	!	2e-15	504	2053	123	0.06	0.244	GO:0007423	BP	14	sensory organ development	7	ENSG00000002745,ENSG00000003137,ENSG00000007372,ENSG00000026025,ENSG00000042781,ENSG00000060718,ENSG00000070193,ENSG00000077092,ENSG00000077943,ENSG00000078401,ENSG00000082014,ENSG00000082482,ENSG00000092969,ENSG00000099250,ENSG00000102678,ENSG00000102878,ENSG00000105894,ENSG00000105989,ENSG00000105996,ENSG00000106689,ENSG00000107485,ENSG00000109132,ENSG00000109846,ENSG00000111052,ENSG00000111186…
2	!	3.12e-16	504	2275	133	0.058	0.264	GO:0007423	BP	19	sensory organ development	7	ENSG00000002745,ENSG00000003137,ENSG00000007372,ENSG00000008196,ENSG00000026025,ENSG00000049449,ENSG00000054598,ENSG00000058668,ENSG00000060718,ENSG00000070193,ENSG00000077092,ENSG00000077943,ENSG00000078401,ENSG00000082014,ENSG00000082482,ENSG00000092969,ENSG00000099250,ENSG00000102678,ENSG00000102878,ENSG00000105329,ENSG00000105894,ENSG00000105989,ENSG00000105991,ENSG00000105996,ENSG00000106689…
1	!	0.0109	241	2053	50	0.024	0.207	GO:0043588	BP	14	skin development	7	ENSG00000002745,ENSG00000003137,ENSG00000007372,ENSG00000052850,ENSG00000070193,ENSG00000073282,ENSG00000075426,ENSG00000092969,ENSG00000101846,ENSG00000102871,ENSG00000106689,ENSG00000107984,ENSG00000108821,ENSG00000111424,ENSG00000115461,ENSG00000120149,ENSG00000122592,ENSG00000122641,ENSG00000127863,ENSG00000128422,ENSG00000130635,ENSG00000135046,ENSG00000135925,ENSG00000135960,ENSG00000136155…
2	!	0.00138	241	2275	56	0.025	0.232	GO:0043588	BP	19	skin development	7	ENSG00000002745,ENSG00000003137,ENSG00000007372,ENSG00000008196,ENSG00000052850,ENSG00000070193,ENSG00000073282,ENSG00000075426,ENSG00000087116,ENSG00000092969,ENSG00000101846,ENSG00000102871,ENSG00000106689,ENSG00000107984,ENSG00000108821,ENSG00000111424,ENSG00000113648,ENSG00000115461,ENSG00000120149,ENSG00000122592,ENSG00000122641,ENSG00000127863,ENSG00000128422,ENSG00000129116,ENSG00000130635…
1	!	0.0181	107	2053	28	0.014	0.262	GO:0021510	BP	14	spinal cord development	7	ENSG00000007372,ENSG00000016082,ENSG00000077080,ENSG00000101958,ENSG00000105894,ENSG00000106038,ENSG00000111783,ENSG00000112139,ENSG00000120068,ENSG00000125084,ENSG00000128710,ENSG00000128917,ENSG00000139352,ENSG00000139910,ENSG00000143869,ENSG00000152977,ENSG00000161381,ENSG00000163623,ENSG00000164532,ENSG00000164690,ENSG00000164853,ENSG00000177468,ENSG00000179348,ENSG00000179841,ENSG00000180818…
2	!	0.000784	191	2275	48	0.021	0.251	GO:0007179	BP	19	transforming growth factor beta receptor signaling pathway	7	ENSG00000018408,ENSG00000049323,ENSG00000069702,ENSG00000077943,ENSG00000092969,ENSG00000095739,ENSG00000101665,ENSG00000105329,ENSG00000105971,ENSG00000106366,ENSG00000106799,ENSG00000106819,ENSG00000108691,ENSG00000119681,ENSG00000119699,ENSG00000120693,ENSG00000122176,ENSG00000124225,ENSG00000125965,ENSG00000129757,ENSG00000135409,ENSG00000137801,ENSG00000137834,ENSG00000138829,ENSG00000139567…
1	!	1.03e-07	97	2053	35	0.017	0.361	GO:0001657	BP	14	ureteric bud development	7	ENSG00000005073,ENSG00000077092,ENSG00000085741,ENSG00000101665,ENSG00000107485,ENSG00000112246,ENSG00000113578,ENSG00000115596,ENSG00000118526,ENSG00000120693,ENSG00000125084,ENSG00000125378,ENSG00000125931,ENSG00000128713,ENSG00000129654,ENSG00000131759,ENSG00000134245,ENSG00000135744,ENSG00000137834,ENSG00000143867,ENSG00000147257,ENSG00000158955,ENSG00000162552,ENSG00000162849,ENSG00000164619…
2	!	3.33e-07	97	2275	36	0.016	0.371	GO:0001657	BP	19	ureteric bud development	7	ENSG00000005073,ENSG00000054598,ENSG00000077092,ENSG00000085741,ENSG00000101665,ENSG00000105329,ENSG00000112715,ENSG00000113578,ENSG00000115596,ENSG00000118526,ENSG00000119630,ENSG00000120693,ENSG00000128713,ENSG00000131759,ENSG00000134245,ENSG00000135744,ENSG00000137834,ENSG00000143867,ENSG00000145147,ENSG00000147257,ENSG00000158955,ENSG00000162849,ENSG00000164619,ENSG00000164690,ENSG00000166341…
1	!	0.00403	134	2053	34	0.017	0.254	GO:0022843	MF	7	voltage-gated cation channel activity	7	ENSG00000070729,ENSG00000075461,ENSG00000082482,ENSG00000111262,ENSG00000115474,ENSG00000120457,ENSG00000121361,ENSG00000123700,ENSG00000129159,ENSG00000130037,ENSG00000131398,ENSG00000138448,ENSG00000143473,ENSG00000144191,ENSG00000151067,ENSG00000152049,ENSG00000156113,ENSG00000157388,ENSG00000157551,ENSG00000162728,ENSG00000162989,ENSG00000164794,ENSG00000166006,ENSG00000169427,ENSG00000171303…
2	!	0.00582	141	2275	37	0.016	0.262	GO:0002526	BP	19	acute inflammatory response	6	ENSG00000000971,ENSG00000010704,ENSG00000039537,ENSG00000050628,ENSG00000073756,ENSG00000085063,ENSG00000086062,ENSG00000106804,ENSG00000109072,ENSG00000112936,ENSG00000113600,ENSG00000115353,ENSG00000115414,ENSG00000116711,ENSG00000117525,ENSG00000117586,ENSG00000118432,ENSG00000125730,ENSG00000127241,ENSG00000132170,ENSG00000134352,ENSG00000141433,ENSG00000143546,ENSG00000145192,ENSG00000145623…
1	!	6.72e-44	3045	2053	568	0.277	0.187	GO:0048513	BP	14	animal organ development	6	ENSG00000002330,ENSG00000002745,ENSG00000003137,ENSG00000005073,ENSG00000005102,ENSG00000007372,ENSG00000010310,ENSG00000011465,ENSG00000013619,ENSG00000016082,ENSG00000017427,ENSG00000018236,ENSG00000019549,ENSG00000019991,ENSG00000026025,ENSG00000036473,ENSG00000037965,ENSG00000041515,ENSG00000042781,ENSG00000043039,ENSG00000044524,ENSG00000049130,ENSG00000049192,ENSG00000049540,ENSG00000050165…
2	!	2.43e-46	3045	2275	620	0.273	0.204	GO:0048513	BP	19	animal organ development	6	ENSG00000002330,ENSG00000002745,ENSG00000002933,ENSG00000003137,ENSG00000005073,ENSG00000005102,ENSG00000007372,ENSG00000008196,ENSG00000010310,ENSG00000010704,ENSG00000011465,ENSG00000012171,ENSG00000013619,ENSG00000016082,ENSG00000017427,ENSG00000018408,ENSG00000019549,ENSG00000019991,ENSG00000021826,ENSG00000022267,ENSG00000026025,ENSG00000026103,ENSG00000036473,ENSG00000037965,ENSG00000041515…
1	!	7.83e-10	201	2053	59	0.029	0.294	GO:0009952	BP	14	anterior/posterior pattern specification	6	ENSG00000005073,ENSG00000005102,ENSG00000007372,ENSG00000037965,ENSG00000052850,ENSG00000075223,ENSG00000076356,ENSG00000078399,ENSG00000103241,ENSG00000105989,ENSG00000105996,ENSG00000105997,ENSG00000106004,ENSG00000106006,ENSG00000107984,ENSG00000108379,ENSG00000108511,ENSG00000112837,ENSG00000115507,ENSG00000116729,ENSG00000120068,ENSG00000120075,ENSG00000120093,ENSG00000120149,ENSG00000121989…
2	!	2.18e-12	201	2275	67	0.029	0.333	GO:0009952	BP	19	anterior/posterior pattern specification	6	ENSG00000005073,ENSG00000005102,ENSG00000007372,ENSG00000037965,ENSG00000052850,ENSG00000054598,ENSG00000075223,ENSG00000076356,ENSG00000078399,ENSG00000099139,ENSG00000103241,ENSG00000105989,ENSG00000105996,ENSG00000105997,ENSG00000106004,ENSG00000106006,ENSG00000106799,ENSG00000107984,ENSG00000108379,ENSG00000108511,ENSG00000112837,ENSG00000116729,ENSG00000120068,ENSG00000120075,ENSG00000120093…
1	!	1.77e-09	147	2053	48	0.023	0.327	GO:0035107	BP	14	appendage morphogenesis	6	ENSG00000003137,ENSG00000005073,ENSG00000052850,ENSG00000069011,ENSG00000070193,ENSG00000073282,ENSG00000075223,ENSG00000076356,ENSG00000077092,ENSG00000078399,ENSG00000089225,ENSG00000102678,ENSG00000107984,ENSG00000108379,ENSG00000116132,ENSG00000120149,ENSG00000121039,ENSG00000121068,ENSG00000121075,ENSG00000122691,ENSG00000124813,ENSG00000125378,ENSG00000125965,ENSG00000128710,ENSG00000128918…
2	!	2.52e-10	147	2275	52	0.023	0.354	GO:0035107	BP	19	appendage morphogenesis	6	ENSG00000003137,ENSG00000005073,ENSG00000008196,ENSG00000052850,ENSG00000069011,ENSG00000070193,ENSG00000073282,ENSG00000075223,ENSG00000076356,ENSG00000077092,ENSG00000078399,ENSG00000089225,ENSG00000099139,ENSG00000102678,ENSG00000104331,ENSG00000107984,ENSG00000108379,ENSG00000116132,ENSG00000120149,ENSG00000121039,ENSG00000121068,ENSG00000121075,ENSG00000122691,ENSG00000122707,ENSG00000124813…
2	!	0.00115	772	2275	138	0.061	0.179	GO:0061564	BP	19	axon development	6	ENSG00000007372,ENSG00000012171,ENSG00000016082,ENSG00000041982,ENSG00000044524,ENSG00000049130,ENSG00000058404,ENSG00000070193,ENSG00000070808,ENSG00000075223,ENSG00000076356,ENSG00000080224,ENSG00000087245,ENSG00000090776,ENSG00000092969,ENSG00000095713,ENSG00000096968,ENSG00000099250,ENSG00000100300,ENSG00000100385,ENSG00000101335,ENSG00000102678,ENSG00000105996,ENSG00000106689,ENSG00000106809…
1	!	3.08e-05	571	2053	106	0.052	0.186	GO:0007411	BP	14	axon guidance	6	ENSG00000007372,ENSG00000016082,ENSG00000018236,ENSG00000044524,ENSG00000049130,ENSG00000058404,ENSG00000070193,ENSG00000070808,ENSG00000074527,ENSG00000075223,ENSG00000076356,ENSG00000077279,ENSG00000080224,ENSG00000087245,ENSG00000092969,ENSG00000099250,ENSG00000101335,ENSG00000102678,ENSG00000105357,ENSG00000105996,ENSG00000106689,ENSG00000107485,ENSG00000108379,ENSG00000108947,ENSG00000112902…
2	!	0.00481	743	2275	131	0.058	0.176	GO:0007409	BP	19	axonogenesis	6	ENSG00000007372,ENSG00000012171,ENSG00000016082,ENSG00000044524,ENSG00000049130,ENSG00000058404,ENSG00000070193,ENSG00000070808,ENSG00000075223,ENSG00000076356,ENSG00000080224,ENSG00000087245,ENSG00000090776,ENSG00000092969,ENSG00000096968,ENSG00000099250,ENSG00000100385,ENSG00000101335,ENSG00000102678,ENSG00000105996,ENSG00000106689,ENSG00000106809,ENSG00000108379,ENSG00000108797,ENSG00000112715…
1	!	6.83e-07	149	2053	44	0.021	0.295	GO:0048754	BP	14	branching morphogenesis of an epithelial tube	6	ENSG00000005073,ENSG00000070193,ENSG00000078401,ENSG00000086062,ENSG00000099250,ENSG00000103241,ENSG00000105989,ENSG00000106004,ENSG00000111424,ENSG00000113578,ENSG00000115596,ENSG00000118526,ENSG00000120149,ENSG00000121039,ENSG00000125084,ENSG00000125378,ENSG00000125931,ENSG00000128713,ENSG00000128917,ENSG00000129514,ENSG00000134245,ENSG00000135111,ENSG00000135744,ENSG00000138795,ENSG00000143869…
2	!	1.9e-09	149	2275	51	0.022	0.342	GO:0048754	BP	19	branching morphogenesis of an epithelial tube	6	ENSG00000005073,ENSG00000041982,ENSG00000070193,ENSG00000078401,ENSG00000086062,ENSG00000099250,ENSG00000103241,ENSG00000105329,ENSG00000105989,ENSG00000106004,ENSG00000111424,ENSG00000112715,ENSG00000113578,ENSG00000115596,ENSG00000118526,ENSG00000119630,ENSG00000120149,ENSG00000121039,ENSG00000128713,ENSG00000128917,ENSG00000129514,ENSG00000134245,ENSG00000135111,ENSG00000135744,ENSG00000138795…
2	!	0.0167	147	2275	37	0.016	0.252	GO:0019722	BP	19	calcium-mediated signaling	6	ENSG00000017427,ENSG00000058668,ENSG00000071282,ENSG00000078401,ENSG00000101096,ENSG00000104490,ENSG00000113448,ENSG00000117228,ENSG00000120899,ENSG00000121966,ENSG00000122420,ENSG00000138193,ENSG00000140563,ENSG00000143153,ENSG00000144891,ENSG00000145349,ENSG00000145934,ENSG00000146648,ENSG00000148053,ENSG00000149596,ENSG00000150995,ENSG00000151067,ENSG00000151320,ENSG00000155962,ENSG00000158856…
1	!	0.015	284	2053	56	0.027	0.197	GO:0060070	BP	14	canonical Wnt signaling pathway	6	ENSG00000002746,ENSG00000016082,ENSG00000019549,ENSG00000050165,ENSG00000065717,ENSG00000070193,ENSG00000075290,ENSG00000085741,ENSG00000095739,ENSG00000102678,ENSG00000105974,ENSG00000105989,ENSG00000107485,ENSG00000107984,ENSG00000108379,ENSG00000108821,ENSG00000111186,ENSG00000112837,ENSG00000115266,ENSG00000116729,ENSG00000122870,ENSG00000125084,ENSG00000133067,ENSG00000134245,ENSG00000138795…
1	!	1.02e-05	25	2053	15	0.007	0.6	GO:0060317	BP	14	cardiac epithelial to mesenchymal transition	6	ENSG00000002745,ENSG00000019549,ENSG00000069702,ENSG00000092969,ENSG00000105989,ENSG00000120149,ENSG00000122691,ENSG00000130558,ENSG00000157554,ENSG00000163132,ENSG00000163909,ENSG00000164683,ENSG00000166292,ENSG00000169242,ENSG00000170961
2	!	3.52e-05	25	2275	15	0.007	0.6	GO:0060317	BP	19	cardiac epithelial to mesenchymal transition	6	ENSG00000002745,ENSG00000019549,ENSG00000069702,ENSG00000092969,ENSG00000105989,ENSG00000106799,ENSG00000120149,ENSG00000122691,ENSG00000157554,ENSG00000163132,ENSG00000163909,ENSG00000164683,ENSG00000166292,ENSG00000169242,ENSG00000170961
1	!	4.43e-05	59	2053	23	0.011	0.39	GO:0055017	BP	14	cardiac muscle tissue growth	6	ENSG00000069702,ENSG00000081189,ENSG00000082482,ENSG00000089225,ENSG00000092969,ENSG00000102678,ENSG00000105989,ENSG00000121068,ENSG00000135744,ENSG00000136574,ENSG00000138207,ENSG00000141052,ENSG00000141448,ENSG00000151320,ENSG00000154556,ENSG00000157168,ENSG00000163217,ENSG00000164532,ENSG00000170989,ENSG00000178568,ENSG00000180772,ENSG00000183691,ENSG00000185386
2	!	2.56e-07	59	2275	27	0.012	0.458	GO:0055017	BP	19	cardiac muscle tissue growth	6	ENSG00000054598,ENSG00000069702,ENSG00000081189,ENSG00000082482,ENSG00000089225,ENSG00000092969,ENSG00000102678,ENSG00000105989,ENSG00000121068,ENSG00000135744,ENSG00000136574,ENSG00000138207,ENSG00000141052,ENSG00000141448,ENSG00000145349,ENSG00000149256,ENSG00000151320,ENSG00000154556,ENSG00000163217,ENSG00000163513,ENSG00000164532,ENSG00000170989,ENSG00000173706,ENSG00000178568,ENSG00000180772…
1	!	2.5e-31	919	2053	226	0.11	0.246	GO:0072358	BP	14	cardiovascular system development	6	ENSG00000002745,ENSG00000005108,ENSG00000006210,ENSG00000007372,ENSG00000016082,ENSG00000019549,ENSG00000019991,ENSG00000020181,ENSG00000025708,ENSG00000039537,ENSG00000049192,ENSG00000049540,ENSG00000060718,ENSG00000067066,ENSG00000069702,ENSG00000069869,ENSG00000070193,ENSG00000075223,ENSG00000077092,ENSG00000078098,ENSG00000078401,ENSG00000081189,ENSG00000082014,ENSG00000082482,ENSG00000084674…
2	!	3.94e-47	919	2275	273	0.12	0.297	GO:0072358	BP	19	cardiovascular system development	6	ENSG00000002745,ENSG00000005108,ENSG00000006210,ENSG00000007372,ENSG00000008196,ENSG00000016082,ENSG00000019549,ENSG00000019991,ENSG00000020181,ENSG00000025708,ENSG00000039537,ENSG00000049192,ENSG00000049323,ENSG00000049540,ENSG00000054598,ENSG00000057294,ENSG00000060718,ENSG00000064989,ENSG00000067066,ENSG00000069702,ENSG00000069869,ENSG00000070193,ENSG00000071246,ENSG00000073756,ENSG00000074842…
1	!	0.000262	297	2053	63	0.031	0.212	GO:0005261	MF	7	cation channel activity	6	ENSG00000069431,ENSG00000070729,ENSG00000072182,ENSG00000075461,ENSG00000082482,ENSG00000099957,ENSG00000100433,ENSG00000101204,ENSG00000102452,ENSG00000108684,ENSG00000109991,ENSG00000111262,ENSG00000115474,ENSG00000120457,ENSG00000121361,ENSG00000123700,ENSG00000127419,ENSG00000129159,ENSG00000130037,ENSG00000131398,ENSG00000134160,ENSG00000136531,ENSG00000136546,ENSG00000138448,ENSG00000138449…
1	!	0.000482	645	2053	112	0.055	0.174	GO:0055082	BP	14	cellular chemical homeostasis	6	ENSG00000001626,ENSG00000002330,ENSG00000006128,ENSG00000010310,ENSG00000023839,ENSG00000050628,ENSG00000051108,ENSG00000054356,ENSG00000067842,ENSG00000071967,ENSG00000076351,ENSG00000078401,ENSG00000086991,ENSG00000091513,ENSG00000100097,ENSG00000100678,ENSG00000100739,ENSG00000101188,ENSG00000102468,ENSG00000103888,ENSG00000104154,ENSG00000105409,ENSG00000105974,ENSG00000109991,ENSG00000110169…
2	!	0.00715	645	2275	116	0.051	0.18	GO:0055082	BP	19	cellular chemical homeostasis	6	ENSG00000002330,ENSG00000008196,ENSG00000010310,ENSG00000010704,ENSG00000023839,ENSG00000026103,ENSG00000050628,ENSG00000051108,ENSG00000058668,ENSG00000071553,ENSG00000071967,ENSG00000076351,ENSG00000078401,ENSG00000082196,ENSG00000086991,ENSG00000091513,ENSG00000096968,ENSG00000100097,ENSG00000100678,ENSG00000100739,ENSG00000102468,ENSG00000102805,ENSG00000103888,ENSG00000104154,ENSG00000105329…
1	!	7.66e-05	177	2053	45	0.022	0.254	GO:0071804	BP	14	cellular potassium ion transport	6	ENSG00000050628,ENSG00000069431,ENSG00000069869,ENSG00000070729,ENSG00000082482,ENSG00000100433,ENSG00000105409,ENSG00000105974,ENSG00000111262,ENSG00000115474,ENSG00000120457,ENSG00000121361,ENSG00000123700,ENSG00000124140,ENSG00000124205,ENSG00000127419,ENSG00000129159,ENSG00000130037,ENSG00000131398,ENSG00000143473,ENSG00000144191,ENSG00000145936,ENSG00000151320,ENSG00000152049,ENSG00000156113…
2	!	0.00367	144	2275	38	0.017	0.264	GO:0036294	BP	19	cellular response to decreased oxygen levels	6	ENSG00000002330,ENSG00000026103,ENSG00000049540,ENSG00000068903,ENSG00000073756,ENSG00000078401,ENSG00000082482,ENSG00000100678,ENSG00000102760,ENSG00000104419,ENSG00000104765,ENSG00000105894,ENSG00000106638,ENSG00000112715,ENSG00000116016,ENSG00000122691,ENSG00000127928,ENSG00000135766,ENSG00000137449,ENSG00000141052,ENSG00000141448,ENSG00000147852,ENSG00000148677,ENSG00000155816,ENSG00000159167…
1	!	1.08e-08	907	2053	165	0.08	0.182	GO:0071363	BP	14	cellular response to growth factor stimulus	6	ENSG00000002330,ENSG00000006128,ENSG00000019549,ENSG00000019991,ENSG00000020181,ENSG00000049130,ENSG00000049540,ENSG00000058404,ENSG00000068903,ENSG00000068971,ENSG00000069702,ENSG00000069869,ENSG00000070193,ENSG00000070404,ENSG00000070808,ENSG00000077943,ENSG00000078401,ENSG00000081189,ENSG00000086991,ENSG00000092969,ENSG00000095739,ENSG00000099250,ENSG00000101134,ENSG00000101255,ENSG00000101665…
2	!	5.69e-12	907	2275	189	0.083	0.208	GO:0071363	BP	19	cellular response to growth factor stimulus	6	ENSG00000002330,ENSG00000008196,ENSG00000010704,ENSG00000018408,ENSG00000019549,ENSG00000019991,ENSG00000020181,ENSG00000021826,ENSG00000049130,ENSG00000049323,ENSG00000049540,ENSG00000054598,ENSG00000058404,ENSG00000068903,ENSG00000068971,ENSG00000069702,ENSG00000069869,ENSG00000070193,ENSG00000070404,ENSG00000070808,ENSG00000077943,ENSG00000078401,ENSG00000081189,ENSG00000086991,ENSG00000091879…
1	!	7.87e-07	529	2053	105	0.051	0.198	GO:0071396	BP	14	cellular response to lipid	6	ENSG00000002330,ENSG00000003137,ENSG00000012504,ENSG00000016082,ENSG00000017427,ENSG00000019186,ENSG00000019549,ENSG00000044524,ENSG00000048540,ENSG00000049540,ENSG00000050628,ENSG00000069869,ENSG00000075290,ENSG00000077092,ENSG00000078401,ENSG00000081189,ENSG00000082175,ENSG00000084674,ENSG00000085741,ENSG00000100300,ENSG00000100427,ENSG00000101076,ENSG00000105409,ENSG00000105894,ENSG00000105989…
2	!	5.77e-06	529	2275	110	0.048	0.208	GO:0071396	BP	19	cellular response to lipid	6	ENSG00000002330,ENSG00000003137,ENSG00000012504,ENSG00000012822,ENSG00000016082,ENSG00000017427,ENSG00000019186,ENSG00000019549,ENSG00000021826,ENSG00000026103,ENSG00000041982,ENSG00000044524,ENSG00000048540,ENSG00000049540,ENSG00000050628,ENSG00000069869,ENSG00000077092,ENSG00000078401,ENSG00000081189,ENSG00000082175,ENSG00000084674,ENSG00000085741,ENSG00000096968,ENSG00000100300,ENSG00000100427…
1	!	0.0196	522	2053	89	0.043	0.17	GO:0071407	BP	14	cellular response to organic cyclic compound	6	ENSG00000001626,ENSG00000002330,ENSG00000012504,ENSG00000016082,ENSG00000017427,ENSG00000019186,ENSG00000019549,ENSG00000048540,ENSG00000049540,ENSG00000050628,ENSG00000064012,ENSG00000068903,ENSG00000069869,ENSG00000077092,ENSG00000078401,ENSG00000081189,ENSG00000082175,ENSG00000086991,ENSG00000100097,ENSG00000100427,ENSG00000100678,ENSG00000101076,ENSG00000103241,ENSG00000105290,ENSG00000105409…
2	!	0.00362	522	2275	99	0.044	0.19	GO:0071407	BP	19	cellular response to organic cyclic compound	6	ENSG00000002330,ENSG00000012504,ENSG00000012822,ENSG00000016082,ENSG00000017427,ENSG00000019186,ENSG00000019549,ENSG00000021826,ENSG00000026103,ENSG00000041982,ENSG00000048540,ENSG00000049540,ENSG00000050628,ENSG00000058668,ENSG00000067082,ENSG00000068903,ENSG00000069869,ENSG00000073756,ENSG00000077092,ENSG00000078401,ENSG00000081189,ENSG00000082175,ENSG00000086991,ENSG00000096968,ENSG00000100097…
1	!	3.56e-18	899	2053	192	0.094	0.214	GO:0007417	BP	14	central nervous system development	6	ENSG00000002330,ENSG00000007372,ENSG00000016082,ENSG00000018236,ENSG00000020181,ENSG00000026025,ENSG00000035862,ENSG00000041515,ENSG00000050628,ENSG00000053438,ENSG00000068903,ENSG00000069011,ENSG00000070193,ENSG00000076356,ENSG00000077080,ENSG00000077092,ENSG00000077279,ENSG00000077943,ENSG00000078018,ENSG00000095713,ENSG00000099250,ENSG00000100095,ENSG00000100234,ENSG00000100678,ENSG00000101958…
2	!	6.95e-07	899	2275	170	0.075	0.189	GO:0007417	BP	19	central nervous system development	6	ENSG00000002330,ENSG00000007372,ENSG00000016082,ENSG00000020181,ENSG00000026025,ENSG00000026103,ENSG00000035862,ENSG00000038427,ENSG00000041515,ENSG00000050628,ENSG00000054598,ENSG00000058668,ENSG00000068903,ENSG00000069011,ENSG00000070193,ENSG00000076356,ENSG00000077092,ENSG00000077943,ENSG00000078018,ENSG00000095713,ENSG00000099250,ENSG00000100234,ENSG00000100299,ENSG00000100678,ENSG00000102385…
1	!	0.017	63	2053	20	0.01	0.317	GO:0099565	BP	14	chemical synaptic transmission, postsynaptic	6	ENSG00000006210,ENSG00000008735,ENSG00000079841,ENSG00000081189,ENSG00000101188,ENSG00000101204,ENSG00000101489,ENSG00000111249,ENSG00000120899,ENSG00000154764,ENSG00000157680,ENSG00000161509,ENSG00000161681,ENSG00000164418,ENSG00000166342,ENSG00000183044,ENSG00000183454,ENSG00000185149,ENSG00000188906,ENSG00000189056
1	!	2.5e-31	919	2053	226	0.11	0.246	GO:0072359	BP	14	circulatory system development	6	ENSG00000002745,ENSG00000005108,ENSG00000006210,ENSG00000007372,ENSG00000016082,ENSG00000019549,ENSG00000019991,ENSG00000020181,ENSG00000025708,ENSG00000039537,ENSG00000049192,ENSG00000049540,ENSG00000060718,ENSG00000067066,ENSG00000069702,ENSG00000069869,ENSG00000070193,ENSG00000075223,ENSG00000077092,ENSG00000078098,ENSG00000078401,ENSG00000081189,ENSG00000082014,ENSG00000082482,ENSG00000084674…
2	!	3.94e-47	919	2275	273	0.12	0.297	GO:0072359	BP	19	circulatory system development	6	ENSG00000002745,ENSG00000005108,ENSG00000006210,ENSG00000007372,ENSG00000008196,ENSG00000016082,ENSG00000019549,ENSG00000019991,ENSG00000020181,ENSG00000025708,ENSG00000039537,ENSG00000049192,ENSG00000049323,ENSG00000049540,ENSG00000054598,ENSG00000057294,ENSG00000060718,ENSG00000064989,ENSG00000067066,ENSG00000069702,ENSG00000069869,ENSG00000070193,ENSG00000071246,ENSG00000073756,ENSG00000074842…
1	!	6.87e-09	122	2053	42	0.02	0.344	GO:0032963	BP	14	collagen metabolic process	6	ENSG00000011028,ENSG00000060718,ENSG00000065618,ENSG00000078098,ENSG00000082293,ENSG00000084636,ENSG00000087245,ENSG00000099953,ENSG00000101439,ENSG00000102760,ENSG00000108821,ENSG00000111077,ENSG00000111799,ENSG00000113721,ENSG00000118523,ENSG00000119699,ENSG00000125378,ENSG00000130635,ENSG00000132170,ENSG00000135047,ENSG00000141570,ENSG00000142173,ENSG00000144810,ENSG00000157227,ENSG00000160712…
2	!	4.03e-12	122	2275	49	0.022	0.402	GO:0032963	BP	19	collagen metabolic process	6	ENSG00000011028,ENSG00000060718,ENSG00000065618,ENSG00000078098,ENSG00000082293,ENSG00000084636,ENSG00000087116,ENSG00000087245,ENSG00000101439,ENSG00000102760,ENSG00000105329,ENSG00000108691,ENSG00000108821,ENSG00000111077,ENSG00000111799,ENSG00000113721,ENSG00000117385,ENSG00000119699,ENSG00000130635,ENSG00000132170,ENSG00000134871,ENSG00000135047,ENSG00000141570,ENSG00000142173,ENSG00000144810…
1	!	8.68e-07	150	2053	44	0.021	0.293	GO:0055123	BP	14	digestive system development	6	ENSG00000012504,ENSG00000036473,ENSG00000052850,ENSG00000070193,ENSG00000073282,ENSG00000077092,ENSG00000085741,ENSG00000092969,ENSG00000102554,ENSG00000102678,ENSG00000103241,ENSG00000104447,ENSG00000106004,ENSG00000106541,ENSG00000107485,ENSG00000116729,ENSG00000118526,ENSG00000119699,ENSG00000121068,ENSG00000124762,ENSG00000125378,ENSG00000128918,ENSG00000129757,ENSG00000130700,ENSG00000134240…
2	!	9.9e-09	150	2275	50	0.022	0.333	GO:0055123	BP	19	digestive system development	6	ENSG00000012504,ENSG00000021826,ENSG00000036473,ENSG00000052850,ENSG00000070193,ENSG00000073282,ENSG00000077092,ENSG00000085741,ENSG00000092969,ENSG00000099139,ENSG00000102554,ENSG00000102678,ENSG00000103241,ENSG00000104447,ENSG00000105329,ENSG00000106004,ENSG00000106541,ENSG00000116729,ENSG00000118526,ENSG00000119699,ENSG00000121068,ENSG00000124762,ENSG00000128918,ENSG00000129757,ENSG00000130700…
1	!	6.17e-07	138	2053	42	0.02	0.304	GO:0048565	BP	14	digestive tract development	6	ENSG00000012504,ENSG00000036473,ENSG00000052850,ENSG00000070193,ENSG00000073282,ENSG00000077092,ENSG00000085741,ENSG00000092969,ENSG00000102554,ENSG00000102678,ENSG00000103241,ENSG00000104447,ENSG00000106004,ENSG00000106541,ENSG00000107485,ENSG00000118526,ENSG00000119699,ENSG00000121068,ENSG00000124762,ENSG00000125378,ENSG00000128918,ENSG00000130700,ENSG00000134240,ENSG00000134853,ENSG00000136574…
2	!	4.58e-09	138	2275	48	0.021	0.348	GO:0048565	BP	19	digestive tract development	6	ENSG00000012504,ENSG00000021826,ENSG00000036473,ENSG00000052850,ENSG00000070193,ENSG00000073282,ENSG00000077092,ENSG00000085741,ENSG00000092969,ENSG00000099139,ENSG00000102554,ENSG00000102678,ENSG00000103241,ENSG00000104447,ENSG00000105329,ENSG00000106004,ENSG00000106541,ENSG00000118526,ENSG00000119699,ENSG00000121068,ENSG00000124762,ENSG00000128918,ENSG00000130700,ENSG00000134240,ENSG00000134853…
1	!	0.00339	99	2053	28	0.014	0.283	GO:0009953	BP	14	dorsal/ventral pattern formation	6	ENSG00000005073,ENSG00000007372,ENSG00000075290,ENSG00000078401,ENSG00000105996,ENSG00000106038,ENSG00000106689,ENSG00000108379,ENSG00000111783,ENSG00000125378,ENSG00000128713,ENSG00000128917,ENSG00000129514,ENSG00000137834,ENSG00000138696,ENSG00000139352,ENSG00000142875,ENSG00000154764,ENSG00000158747,ENSG00000163064,ENSG00000163623,ENSG00000164161,ENSG00000164532,ENSG00000164690,ENSG00000167941…
1	!	8.02e-08	570	2053	114	0.056	0.2	GO:0009792	BP	14	embryo development ending in birth or egg hatching	6	ENSG00000005073,ENSG00000005102,ENSG00000007372,ENSG00000016082,ENSG00000017427,ENSG00000039537,ENSG00000052850,ENSG00000060718,ENSG00000064012,ENSG00000075223,ENSG00000076356,ENSG00000078399,ENSG00000078401,ENSG00000081189,ENSG00000084674,ENSG00000085741,ENSG00000086696,ENSG00000092607,ENSG00000102678,ENSG00000103241,ENSG00000105989,ENSG00000105996,ENSG00000105997,ENSG00000106004,ENSG00000106006…
2	!	3.74e-11	570	2275	132	0.058	0.232	GO:0009792	BP	19	embryo development ending in birth or egg hatching	6	ENSG00000005073,ENSG00000005102,ENSG00000007372,ENSG00000016082,ENSG00000017427,ENSG00000026103,ENSG00000039537,ENSG00000049449,ENSG00000052850,ENSG00000054598,ENSG00000060718,ENSG00000075223,ENSG00000076356,ENSG00000078399,ENSG00000078401,ENSG00000081189,ENSG00000084674,ENSG00000085741,ENSG00000086696,ENSG00000099139,ENSG00000102678,ENSG00000103241,ENSG00000105989,ENSG00000105991,ENSG00000105996…
1	!	1.24e-22	568	2053	149	0.073	0.262	GO:0048598	BP	14	embryonic morphogenesis	6	ENSG00000002745,ENSG00000003137,ENSG00000005073,ENSG00000007372,ENSG00000052850,ENSG00000053747,ENSG00000060718,ENSG00000069011,ENSG00000070193,ENSG00000073282,ENSG00000075290,ENSG00000077092,ENSG00000077943,ENSG00000078399,ENSG00000078401,ENSG00000081189,ENSG00000085741,ENSG00000087245,ENSG00000089225,ENSG00000092607,ENSG00000099250,ENSG00000101076,ENSG00000102678,ENSG00000103241,ENSG00000105989…
2	!	2.31e-27	568	2275	168	0.074	0.296	GO:0048598	BP	19	embryonic morphogenesis	6	ENSG00000002745,ENSG00000003137,ENSG00000005073,ENSG00000007372,ENSG00000052850,ENSG00000053747,ENSG00000054598,ENSG00000060718,ENSG00000069011,ENSG00000070193,ENSG00000073282,ENSG00000077092,ENSG00000077943,ENSG00000078399,ENSG00000078401,ENSG00000081189,ENSG00000085741,ENSG00000087245,ENSG00000089225,ENSG00000099250,ENSG00000101076,ENSG00000102678,ENSG00000103241,ENSG00000104331,ENSG00000105989…
1	!	9.16e-13	413	2053	102	0.05	0.247	GO:0048568	BP	14	embryonic organ development	6	ENSG00000002745,ENSG00000005073,ENSG00000007372,ENSG00000049130,ENSG00000052850,ENSG00000060718,ENSG00000064012,ENSG00000070193,ENSG00000077092,ENSG00000077943,ENSG00000078401,ENSG00000081189,ENSG00000085741,ENSG00000092607,ENSG00000092969,ENSG00000099250,ENSG00000102678,ENSG00000103241,ENSG00000105989,ENSG00000105996,ENSG00000105997,ENSG00000106004,ENSG00000106006,ENSG00000107485,ENSG00000108511…
2	!	3.49e-15	413	2275	114	0.05	0.276	GO:0048568	BP	19	embryonic organ development	6	ENSG00000002745,ENSG00000005073,ENSG00000007372,ENSG00000049130,ENSG00000052850,ENSG00000054598,ENSG00000060718,ENSG00000070193,ENSG00000077092,ENSG00000077943,ENSG00000078401,ENSG00000081189,ENSG00000085741,ENSG00000092969,ENSG00000099139,ENSG00000099250,ENSG00000102678,ENSG00000103241,ENSG00000105989,ENSG00000105991,ENSG00000105996,ENSG00000105997,ENSG00000106004,ENSG00000106006,ENSG00000106799…
1	!	3.37e-06	145	2053	42	0.02	0.29	GO:0035270	BP	14	endocrine system development	6	ENSG00000002330,ENSG00000007372,ENSG00000010310,ENSG00000016082,ENSG00000050165,ENSG00000069011,ENSG00000070193,ENSG00000070404,ENSG00000085741,ENSG00000100300,ENSG00000101076,ENSG00000105997,ENSG00000106004,ENSG00000107485,ENSG00000112175,ENSG00000118137,ENSG00000120093,ENSG00000125378,ENSG00000128652,ENSG00000128918,ENSG00000129757,ENSG00000135046,ENSG00000139352,ENSG00000141433,ENSG00000141448…
2	!	0.0119	145	2275	37	0.016	0.255	GO:0035270	BP	19	endocrine system development	6	ENSG00000002330,ENSG00000007372,ENSG00000010310,ENSG00000016082,ENSG00000050165,ENSG00000069011,ENSG00000070193,ENSG00000070404,ENSG00000085741,ENSG00000100300,ENSG00000101076,ENSG00000105997,ENSG00000106004,ENSG00000106799,ENSG00000112175,ENSG00000118137,ENSG00000120093,ENSG00000120885,ENSG00000128652,ENSG00000128918,ENSG00000129757,ENSG00000135046,ENSG00000137868,ENSG00000139352,ENSG00000141433…
2	!	0.00619	109	2275	31	0.014	0.284	GO:0003158	BP	19	endothelium development	6	ENSG00000067182,ENSG00000099250,ENSG00000105894,ENSG00000113448,ENSG00000120075,ENSG00000128917,ENSG00000133121,ENSG00000134202,ENSG00000138449,ENSG00000139567,ENSG00000143878,ENSG00000151388,ENSG00000153162,ENSG00000154764,ENSG00000159167,ENSG00000164619,ENSG00000164683,ENSG00000166292,ENSG00000168874,ENSG00000170989,ENSG00000173706,ENSG00000174059,ENSG00000178878,ENSG00000179776,ENSG00000184113…
1	!	0.00154	298	2053	61	0.03	0.205	GO:0008544	BP	14	epidermis development	6	ENSG00000002745,ENSG00000003137,ENSG00000007372,ENSG00000042781,ENSG00000052850,ENSG00000053747,ENSG00000065618,ENSG00000070193,ENSG00000073282,ENSG00000075426,ENSG00000087494,ENSG00000092969,ENSG00000101846,ENSG00000102871,ENSG00000106689,ENSG00000107984,ENSG00000111424,ENSG00000115461,ENSG00000118523,ENSG00000120149,ENSG00000122592,ENSG00000122641,ENSG00000125378,ENSG00000127863,ENSG00000128422…
1	!	4.19e-06	214	2053	54	0.026	0.252	GO:0010631	BP	14	epithelial cell migration	6	ENSG00000006128,ENSG00000020181,ENSG00000067066,ENSG00000070193,ENSG00000078098,ENSG00000078401,ENSG00000091583,ENSG00000092969,ENSG00000099250,ENSG00000102359,ENSG00000102760,ENSG00000107485,ENSG00000112902,ENSG00000113070,ENSG00000113140,ENSG00000113578,ENSG00000118137,ENSG00000120156,ENSG00000120899,ENSG00000122694,ENSG00000125266,ENSG00000125378,ENSG00000126016,ENSG00000128917,ENSG00000132386…
2	!	5.54e-12	214	2275	69	0.03	0.322	GO:0010631	BP	19	epithelial cell migration	6	ENSG00000020181,ENSG00000067066,ENSG00000070193,ENSG00000071246,ENSG00000073756,ENSG00000078098,ENSG00000078401,ENSG00000091879,ENSG00000092969,ENSG00000099250,ENSG00000102359,ENSG00000102760,ENSG00000105329,ENSG00000106799,ENSG00000112715,ENSG00000112902,ENSG00000113070,ENSG00000113140,ENSG00000113273,ENSG00000113578,ENSG00000115353,ENSG00000118137,ENSG00000118257,ENSG00000120156,ENSG00000120899…
2	!	0.0238	50	2275	18	0.008	0.36	GO:0035272	BP	19	exocrine system development	6	ENSG00000007372,ENSG00000019549,ENSG00000019991,ENSG00000054598,ENSG00000070193,ENSG00000075223,ENSG00000092969,ENSG00000099250,ENSG00000105329,ENSG00000116729,ENSG00000119699,ENSG00000128791,ENSG00000135960,ENSG00000140285,ENSG00000146648,ENSG00000147862,ENSG00000164690,ENSG00000198959
1	!	0.0225	49	2053	17	0.008	0.347	GO:0002067	BP	14	glandular epithelial cell differentiation	6	ENSG00000002330,ENSG00000007372,ENSG00000073282,ENSG00000077092,ENSG00000106004,ENSG00000106541,ENSG00000112175,ENSG00000125378,ENSG00000129514,ENSG00000131759,ENSG00000139352,ENSG00000141448,ENSG00000153162,ENSG00000162552,ENSG00000163623,ENSG00000173404,ENSG00000185002
2	!	6.12e-16	154	2275	62	0.027	0.403	GO:0007156	BP	19	homophilic cell adhesion via plasma membrane adhesion molecules	6	ENSG00000040731,ENSG00000073008,ENSG00000079112,ENSG00000081138,ENSG00000081853,ENSG00000099834,ENSG00000113212,ENSG00000113555,ENSG00000118946,ENSG00000120324,ENSG00000120327,ENSG00000120328,ENSG00000129910,ENSG00000134757,ENSG00000134760,ENSG00000134762,ENSG00000134765,ENSG00000138650,ENSG00000139211,ENSG00000140937,ENSG00000143217,ENSG00000145526,ENSG00000149564,ENSG00000149573,ENSG00000150637…
1	!	0.000105	656	2053	116	0.057	0.177	GO:0050801	BP	14	ion homeostasis	6	ENSG00000001626,ENSG00000006128,ENSG00000010310,ENSG00000023839,ENSG00000036473,ENSG00000050628,ENSG00000051108,ENSG00000067842,ENSG00000071967,ENSG00000076351,ENSG00000078401,ENSG00000091513,ENSG00000100300,ENSG00000100678,ENSG00000100739,ENSG00000101076,ENSG00000101188,ENSG00000101665,ENSG00000102468,ENSG00000103888,ENSG00000104154,ENSG00000105409,ENSG00000105974,ENSG00000107819,ENSG00000109991…
2	!	0.00199	656	2275	120	0.053	0.183	GO:0050801	BP	19	ion homeostasis	6	ENSG00000008196,ENSG00000010310,ENSG00000010704,ENSG00000021826,ENSG00000022267,ENSG00000023839,ENSG00000036473,ENSG00000050628,ENSG00000051108,ENSG00000058668,ENSG00000071553,ENSG00000071967,ENSG00000076351,ENSG00000078401,ENSG00000091513,ENSG00000096968,ENSG00000100300,ENSG00000100678,ENSG00000100739,ENSG00000101076,ENSG00000101665,ENSG00000101670,ENSG00000102468,ENSG00000102805,ENSG00000103888…
1	!	0.00577	24	2053	12	0.006	0.5	GO:0035235	BP	14	ionotropic glutamate receptor signaling pathway	6	ENSG00000105409,ENSG00000120251,ENSG00000120899,ENSG00000125675,ENSG00000152578,ENSG00000155511,ENSG00000161509,ENSG00000163873,ENSG00000164418,ENSG00000171189,ENSG00000182771,ENSG00000183454
1	!	0.000164	135	2053	37	0.018	0.274	GO:0022834	MF	7	ligand-gated channel activity	6	ENSG00000001626,ENSG00000070729,ENSG00000094755,ENSG00000099957,ENSG00000101204,ENSG00000101958,ENSG00000108684,ENSG00000109738,ENSG00000109991,ENSG00000113327,ENSG00000115474,ENSG00000120251,ENSG00000120457,ENSG00000120899,ENSG00000121361,ENSG00000123700,ENSG00000125675,ENSG00000137975,ENSG00000144191,ENSG00000145451,ENSG00000146276,ENSG00000149596,ENSG00000152578,ENSG00000155511,ENSG00000157551…
1	!	0.000164	135	2053	37	0.018	0.274	GO:0015276	MF	7	ligand-gated ion channel activity	6	ENSG00000001626,ENSG00000070729,ENSG00000094755,ENSG00000099957,ENSG00000101204,ENSG00000101958,ENSG00000108684,ENSG00000109738,ENSG00000109991,ENSG00000113327,ENSG00000115474,ENSG00000120251,ENSG00000120457,ENSG00000120899,ENSG00000121361,ENSG00000123700,ENSG00000125675,ENSG00000137975,ENSG00000144191,ENSG00000145451,ENSG00000146276,ENSG00000149596,ENSG00000152578,ENSG00000155511,ENSG00000157551…
1	!	7.97e-09	168	2053	51	0.025	0.304	GO:0060173	BP	14	limb development	6	ENSG00000003137,ENSG00000005073,ENSG00000052850,ENSG00000069011,ENSG00000070193,ENSG00000073282,ENSG00000075223,ENSG00000076356,ENSG00000077092,ENSG00000078399,ENSG00000089225,ENSG00000102678,ENSG00000107984,ENSG00000108379,ENSG00000116132,ENSG00000120149,ENSG00000121039,ENSG00000121068,ENSG00000121075,ENSG00000122691,ENSG00000124813,ENSG00000125378,ENSG00000125965,ENSG00000128710,ENSG00000128918…
2	!	1.31e-10	168	2275	57	0.025	0.339	GO:0060173	BP	19	limb development	6	ENSG00000003137,ENSG00000005073,ENSG00000008196,ENSG00000052850,ENSG00000069011,ENSG00000070193,ENSG00000073282,ENSG00000075223,ENSG00000076356,ENSG00000077092,ENSG00000078399,ENSG00000089225,ENSG00000099139,ENSG00000102678,ENSG00000104331,ENSG00000107984,ENSG00000108379,ENSG00000108590,ENSG00000116132,ENSG00000120149,ENSG00000121039,ENSG00000121068,ENSG00000121075,ENSG00000122691,ENSG00000122707…
1	!	1.44e-07	98	2053	35	0.017	0.357	GO:0072164	BP	14	mesonephric tubule development	6	ENSG00000005073,ENSG00000077092,ENSG00000085741,ENSG00000101665,ENSG00000107485,ENSG00000112246,ENSG00000113578,ENSG00000115596,ENSG00000118526,ENSG00000120693,ENSG00000125084,ENSG00000125378,ENSG00000125931,ENSG00000128713,ENSG00000129654,ENSG00000131759,ENSG00000134245,ENSG00000135744,ENSG00000137834,ENSG00000143867,ENSG00000147257,ENSG00000158955,ENSG00000162552,ENSG00000162849,ENSG00000164619…
2	!	4.66e-07	98	2275	36	0.016	0.367	GO:0072164	BP	19	mesonephric tubule development	6	ENSG00000005073,ENSG00000054598,ENSG00000077092,ENSG00000085741,ENSG00000101665,ENSG00000105329,ENSG00000112715,ENSG00000113578,ENSG00000115596,ENSG00000118526,ENSG00000119630,ENSG00000120693,ENSG00000128713,ENSG00000131759,ENSG00000134245,ENSG00000135744,ENSG00000137834,ENSG00000143867,ENSG00000145147,ENSG00000147257,ENSG00000158955,ENSG00000162849,ENSG00000164619,ENSG00000164690,ENSG00000166341…
1	!	0.01	25	2053	12	0.006	0.48	GO:0060571	BP	14	morphogenesis of an epithelial fold	6	ENSG00000070193,ENSG00000073282,ENSG00000105989,ENSG00000121039,ENSG00000125378,ENSG00000134245,ENSG00000137573,ENSG00000143869,ENSG00000146648,ENSG00000164690,ENSG00000171243,ENSG00000183691
2	!	0.00323	25	2275	13	0.006	0.52	GO:0061037	BP	19	negative regulation of cartilage development	6	ENSG00000019549,ENSG00000077092,ENSG00000085741,ENSG00000087494,ENSG00000092969,ENSG00000106799,ENSG00000125965,ENSG00000131759,ENSG00000151388,ENSG00000162998,ENSG00000166923,ENSG00000178882,ENSG00000183691
2	!	0.00045	52	2275	21	0.009	0.404	GO:0010812	BP	19	negative regulation of cell-substrate adhesion	6	ENSG00000047648,ENSG00000077942,ENSG00000091879,ENSG00000100097,ENSG00000106366,ENSG00000108821,ENSG00000113916,ENSG00000117228,ENSG00000122592,ENSG00000133110,ENSG00000137801,ENSG00000139567,ENSG00000144824,ENSG00000147889,ENSG00000151490,ENSG00000152377,ENSG00000157227,ENSG00000158856,ENSG00000163975,ENSG00000164741,ENSG00000170381
1	!	2.55e-05	116	2053	35	0.017	0.302	GO:0050680	BP	14	negative regulation of epithelial cell proliferation	6	ENSG00000007372,ENSG00000019549,ENSG00000069702,ENSG00000072163,ENSG00000081189,ENSG00000091583,ENSG00000092969,ENSG00000102760,ENSG00000103175,ENSG00000105894,ENSG00000105971,ENSG00000105974,ENSG00000107485,ENSG00000111424,ENSG00000113140,ENSG00000125266,ENSG00000125378,ENSG00000125965,ENSG00000128917,ENSG00000129757,ENSG00000130988,ENSG00000132386,ENSG00000137573,ENSG00000137801,ENSG00000147257…
2	!	0.00881	116	2275	32	0.014	0.276	GO:0050680	BP	19	negative regulation of epithelial cell proliferation	6	ENSG00000007372,ENSG00000019549,ENSG00000069702,ENSG00000071246,ENSG00000072163,ENSG00000081189,ENSG00000092969,ENSG00000102760,ENSG00000103175,ENSG00000105329,ENSG00000105894,ENSG00000105971,ENSG00000105974,ENSG00000106799,ENSG00000111424,ENSG00000113140,ENSG00000125266,ENSG00000125965,ENSG00000128917,ENSG00000129757,ENSG00000132386,ENSG00000137573,ENSG00000137801,ENSG00000139567,ENSG00000147257…
2	!	0.0167	36	2275	15	0.007	0.417	GO:0048635	BP	19	negative regulation of muscle organ development	6	ENSG00000068903,ENSG00000082482,ENSG00000089225,ENSG00000105329,ENSG00000107984,ENSG00000122691,ENSG00000138207,ENSG00000138795,ENSG00000139174,ENSG00000141052,ENSG00000157514,ENSG00000160307,ENSG00000163513,ENSG00000183691,ENSG00000185386
2	!	0.00707	79	2275	25	0.011	0.316	GO:1901343	BP	19	negative regulation of vasculature development	6	ENSG00000054598,ENSG00000071246,ENSG00000091879,ENSG00000102760,ENSG00000105894,ENSG00000106004,ENSG00000106366,ENSG00000108691,ENSG00000113140,ENSG00000120156,ENSG00000120937,ENSG00000126016,ENSG00000128917,ENSG00000132386,ENSG00000133121,ENSG00000134871,ENSG00000135298,ENSG00000135744,ENSG00000137573,ENSG00000137801,ENSG00000170381,ENSG00000171522,ENSG00000173482,ENSG00000184937,ENSG00000186340
1	!	3.28e-43	2355	2053	471	0.229	0.2	GO:0007399	BP	14	nervous system development	6	ENSG00000002330,ENSG00000002745,ENSG00000004139,ENSG00000006210,ENSG00000007372,ENSG00000008735,ENSG00000009694,ENSG00000015592,ENSG00000016082,ENSG00000018189,ENSG00000018236,ENSG00000019991,ENSG00000020181,ENSG00000026025,ENSG00000033122,ENSG00000035862,ENSG00000037965,ENSG00000041515,ENSG00000042781,ENSG00000044524,ENSG00000049130,ENSG00000050030,ENSG00000050628,ENSG00000053438,ENSG00000058404…
2	!	2.27e-21	2355	2275	439	0.193	0.186	GO:0007399	BP	19	nervous system development	6	ENSG00000002330,ENSG00000002745,ENSG00000004139,ENSG00000006210,ENSG00000007372,ENSG00000008196,ENSG00000009694,ENSG00000012171,ENSG00000015592,ENSG00000016082,ENSG00000019991,ENSG00000020181,ENSG00000026025,ENSG00000026103,ENSG00000035862,ENSG00000036530,ENSG00000037965,ENSG00000038427,ENSG00000041515,ENSG00000041982,ENSG00000044524,ENSG00000049130,ENSG00000050628,ENSG00000054282,ENSG00000054598…
1	!	0.0163	68	2053	21	0.01	0.309	GO:0014032	BP	14	neural crest cell development	6	ENSG00000016082,ENSG00000019549,ENSG00000049130,ENSG00000075223,ENSG00000078401,ENSG00000099250,ENSG00000109132,ENSG00000112902,ENSG00000121039,ENSG00000122691,ENSG00000124205,ENSG00000128918,ENSG00000138795,ENSG00000151617,ENSG00000153993,ENSG00000157168,ENSG00000164093,ENSG00000164107,ENSG00000164690,ENSG00000169554,ENSG00000178568
2	!	0.000277	68	2275	25	0.011	0.368	GO:0014032	BP	19	neural crest cell development	6	ENSG00000012171,ENSG00000016082,ENSG00000019549,ENSG00000049130,ENSG00000054598,ENSG00000075223,ENSG00000078401,ENSG00000090776,ENSG00000099250,ENSG00000112902,ENSG00000118257,ENSG00000121039,ENSG00000122691,ENSG00000124205,ENSG00000128918,ENSG00000137872,ENSG00000138795,ENSG00000151617,ENSG00000153993,ENSG00000164093,ENSG00000164107,ENSG00000164690,ENSG00000169554,ENSG00000170381,ENSG00000178568
1	!	0.00222	76	2053	24	0.012	0.316	GO:0014033	BP	14	neural crest cell differentiation	6	ENSG00000016082,ENSG00000019549,ENSG00000049130,ENSG00000075223,ENSG00000078401,ENSG00000081189,ENSG00000099250,ENSG00000109132,ENSG00000112902,ENSG00000121039,ENSG00000122691,ENSG00000124205,ENSG00000128918,ENSG00000135925,ENSG00000138795,ENSG00000151617,ENSG00000153993,ENSG00000157168,ENSG00000162998,ENSG00000164093,ENSG00000164107,ENSG00000164690,ENSG00000169554,ENSG00000178568
2	!	4.54e-05	76	2275	28	0.012	0.368	GO:0014033	BP	19	neural crest cell differentiation	6	ENSG00000012171,ENSG00000016082,ENSG00000019549,ENSG00000049130,ENSG00000054598,ENSG00000075223,ENSG00000078401,ENSG00000081189,ENSG00000090776,ENSG00000099250,ENSG00000112902,ENSG00000118257,ENSG00000121039,ENSG00000122691,ENSG00000124205,ENSG00000128918,ENSG00000135925,ENSG00000137872,ENSG00000138795,ENSG00000151617,ENSG00000153993,ENSG00000162998,ENSG00000164093,ENSG00000164107,ENSG00000164690…
1	!	4.05e-08	138	2053	44	0.021	0.319	GO:0001764	BP	14	neuron migration	6	ENSG00000007372,ENSG00000077279,ENSG00000081189,ENSG00000099250,ENSG00000107485,ENSG00000109132,ENSG00000112139,ENSG00000121966,ENSG00000122691,ENSG00000125492,ENSG00000132561,ENSG00000137261,ENSG00000139352,ENSG00000140538,ENSG00000143032,ENSG00000146038,ENSG00000148053,ENSG00000149295,ENSG00000149571,ENSG00000150471,ENSG00000150625,ENSG00000152377,ENSG00000157168,ENSG00000163623,ENSG00000164093…
2	!	0.000314	865	2275	154	0.068	0.178	GO:0048812	BP	19	neuron projection morphogenesis	6	ENSG00000004139,ENSG00000007372,ENSG00000012171,ENSG00000016082,ENSG00000044524,ENSG00000049130,ENSG00000058404,ENSG00000069869,ENSG00000070193,ENSG00000070808,ENSG00000075223,ENSG00000076356,ENSG00000078018,ENSG00000079841,ENSG00000080224,ENSG00000087245,ENSG00000090776,ENSG00000092969,ENSG00000096968,ENSG00000099250,ENSG00000100385,ENSG00000101335,ENSG00000102678,ENSG00000105996,ENSG00000106689…
1	!	0.00549	36	2053	15	0.007	0.417	GO:0030501	BP	14	positive regulation of bone mineralization	6	ENSG00000081189,ENSG00000119699,ENSG00000121989,ENSG00000125378,ENSG00000138696,ENSG00000138829,ENSG00000143867,ENSG00000153162,ENSG00000162552,ENSG00000164920,ENSG00000165973,ENSG00000169884,ENSG00000183023,ENSG00000183160,ENSG00000204217
2	!	0.00232	28	2275	14	0.006	0.5	GO:0061036	BP	19	positive regulation of cartilage development	6	ENSG00000005073,ENSG00000110693,ENSG00000124813,ENSG00000125965,ENSG00000134013,ENSG00000134532,ENSG00000139567,ENSG00000153162,ENSG00000156427,ENSG00000163217,ENSG00000163501,ENSG00000166949,ENSG00000168487,ENSG00000204217
1	!	0.00406	63	2053	21	0.01	0.333	GO:0010595	BP	14	positive regulation of endothelial cell migration	6	ENSG00000020181,ENSG00000078401,ENSG00000099250,ENSG00000102359,ENSG00000107485,ENSG00000112902,ENSG00000113140,ENSG00000120156,ENSG00000120899,ENSG00000125378,ENSG00000126016,ENSG00000135744,ENSG00000137801,ENSG00000138772,ENSG00000154188,ENSG00000154764,ENSG00000162407,ENSG00000168874,ENSG00000184304,ENSG00000204217,ENSG00000259207
2	!	1.6e-06	63	2275	27	0.012	0.429	GO:0010595	BP	19	positive regulation of endothelial cell migration	6	ENSG00000020181,ENSG00000073756,ENSG00000078401,ENSG00000099250,ENSG00000102359,ENSG00000105329,ENSG00000112715,ENSG00000112902,ENSG00000113140,ENSG00000118257,ENSG00000120156,ENSG00000120899,ENSG00000126016,ENSG00000135744,ENSG00000137801,ENSG00000138772,ENSG00000143878,ENSG00000150630,ENSG00000154188,ENSG00000154764,ENSG00000156427,ENSG00000162407,ENSG00000166025,ENSG00000168874,ENSG00000185043…
2	!	0.00315	171	2275	43	0.019	0.251	GO:0070374	BP	19	positive regulation of ERK1 and ERK2 cascade	6	ENSG00000006210,ENSG00000070193,ENSG00000071553,ENSG00000086991,ENSG00000099250,ENSG00000102468,ENSG00000108691,ENSG00000112715,ENSG00000113578,ENSG00000113721,ENSG00000120156,ENSG00000120899,ENSG00000122694,ENSG00000125730,ENSG00000127472,ENSG00000134853,ENSG00000135218,ENSG00000136869,ENSG00000141433,ENSG00000144476,ENSG00000145349,ENSG00000145431,ENSG00000146648,ENSG00000149295,ENSG00000151617…
2	!	1.15e-09	440	2275	106	0.047	0.241	GO:0051962	BP	19	positive regulation of nervous system development	6	ENSG00000006210,ENSG00000007372,ENSG00000019991,ENSG00000035862,ENSG00000044524,ENSG00000058404,ENSG00000068971,ENSG00000077092,ENSG00000079841,ENSG00000081189,ENSG00000082014,ENSG00000099250,ENSG00000100300,ENSG00000102359,ENSG00000104435,ENSG00000105894,ENSG00000105989,ENSG00000107954,ENSG00000108379,ENSG00000112175,ENSG00000112655,ENSG00000112715,ENSG00000112902,ENSG00000113273,ENSG00000113916…
1	!	0.031	55	2053	18	0.009	0.327	GO:0045844	BP	14	positive regulation of striated muscle tissue development	6	ENSG00000003137,ENSG00000081189,ENSG00000089225,ENSG00000102678,ENSG00000105989,ENSG00000121068,ENSG00000125266,ENSG00000125378,ENSG00000141052,ENSG00000141448,ENSG00000151320,ENSG00000157168,ENSG00000163217,ENSG00000164532,ENSG00000164690,ENSG00000168779,ENSG00000171791,ENSG00000178568
2	!	3.33e-06	128	2275	41	0.018	0.32	GO:1904018	BP	19	positive regulation of vasculature development	6	ENSG00000006210,ENSG00000016082,ENSG00000019991,ENSG00000039537,ENSG00000073756,ENSG00000074842,ENSG00000091879,ENSG00000102359,ENSG00000106366,ENSG00000106804,ENSG00000112715,ENSG00000112902,ENSG00000113578,ENSG00000117525,ENSG00000119630,ENSG00000120156,ENSG00000120899,ENSG00000122691,ENSG00000125730,ENSG00000136574,ENSG00000137801,ENSG00000138772,ENSG00000139567,ENSG00000141052,ENSG00000141448…
1	!	7.66e-05	177	2053	45	0.022	0.254	GO:0071805	BP	14	potassium ion transmembrane transport	6	ENSG00000050628,ENSG00000069431,ENSG00000069869,ENSG00000070729,ENSG00000082482,ENSG00000100433,ENSG00000105409,ENSG00000105974,ENSG00000111262,ENSG00000115474,ENSG00000120457,ENSG00000121361,ENSG00000123700,ENSG00000124140,ENSG00000124205,ENSG00000127419,ENSG00000129159,ENSG00000130037,ENSG00000131398,ENSG00000143473,ENSG00000144191,ENSG00000145936,ENSG00000151320,ENSG00000152049,ENSG00000156113…
2	!	0.0265	33	2275	14	0.006	0.424	GO:0009954	BP	19	proximal/distal pattern formation	6	ENSG00000003137,ENSG00000005073,ENSG00000070193,ENSG00000073282,ENSG00000078399,ENSG00000115844,ENSG00000128710,ENSG00000128918,ENSG00000131873,ENSG00000143867,ENSG00000163064,ENSG00000166923,ENSG00000180818,ENSG00000253293
1	!	0.00598	204	2053	45	0.022	0.221	GO:0045765	BP	14	regulation of angiogenesis	6	ENSG00000006210,ENSG00000016082,ENSG00000019991,ENSG00000020181,ENSG00000039537,ENSG00000067066,ENSG00000091583,ENSG00000102359,ENSG00000102760,ENSG00000105894,ENSG00000106004,ENSG00000106366,ENSG00000106804,ENSG00000112902,ENSG00000113140,ENSG00000113578,ENSG00000117525,ENSG00000118503,ENSG00000120156,ENSG00000120899,ENSG00000120937,ENSG00000122691,ENSG00000126016,ENSG00000128917,ENSG00000132386…
2	!	2.41e-10	204	2275	64	0.028	0.314	GO:0045765	BP	19	regulation of angiogenesis	6	ENSG00000006210,ENSG00000016082,ENSG00000019991,ENSG00000020181,ENSG00000039537,ENSG00000054598,ENSG00000067066,ENSG00000071246,ENSG00000073756,ENSG00000074842,ENSG00000091879,ENSG00000102359,ENSG00000102760,ENSG00000105894,ENSG00000106004,ENSG00000106366,ENSG00000106804,ENSG00000108691,ENSG00000112715,ENSG00000112902,ENSG00000113140,ENSG00000113578,ENSG00000117525,ENSG00000118503,ENSG00000119630…
1	!	0.0064	173	2053	40	0.019	0.231	GO:0008217	BP	14	regulation of blood pressure	6	ENSG00000006128,ENSG00000072657,ENSG00000078401,ENSG00000100739,ENSG00000101188,ENSG00000104490,ENSG00000107796,ENSG00000108684,ENSG00000113389,ENSG00000113441,ENSG00000113448,ENSG00000118432,ENSG00000118515,ENSG00000120907,ENSG00000120937,ENSG00000122585,ENSG00000124205,ENSG00000130234,ENSG00000132170,ENSG00000133110,ENSG00000135744,ENSG00000144891,ENSG00000145244,ENSG00000149295,ENSG00000151490…
2	!	0.000635	173	2275	45	0.02	0.26	GO:0008217	BP	19	regulation of blood pressure	6	ENSG00000072657,ENSG00000073756,ENSG00000078401,ENSG00000099139,ENSG00000100739,ENSG00000104490,ENSG00000107796,ENSG00000113389,ENSG00000113441,ENSG00000113448,ENSG00000115353,ENSG00000118432,ENSG00000118515,ENSG00000120937,ENSG00000122585,ENSG00000124205,ENSG00000130234,ENSG00000132170,ENSG00000133110,ENSG00000135744,ENSG00000138792,ENSG00000139567,ENSG00000144891,ENSG00000145244,ENSG00000149295…
1	!	4.28e-05	68	2053	25	0.012	0.368	GO:0030500	BP	14	regulation of bone mineralization	6	ENSG00000081189,ENSG00000111341,ENSG00000119699,ENSG00000120899,ENSG00000121989,ENSG00000122691,ENSG00000125378,ENSG00000138696,ENSG00000138829,ENSG00000143369,ENSG00000143867,ENSG00000145192,ENSG00000153162,ENSG00000154122,ENSG00000162510,ENSG00000162552,ENSG00000162733,ENSG00000164920,ENSG00000165973,ENSG00000169884,ENSG00000170989,ENSG00000178882,ENSG00000183023,ENSG00000183160,ENSG00000204217
2	!	0.000277	68	2275	25	0.011	0.368	GO:0030500	BP	19	regulation of bone mineralization	6	ENSG00000081189,ENSG00000105329,ENSG00000111341,ENSG00000116711,ENSG00000119699,ENSG00000120899,ENSG00000121989,ENSG00000122691,ENSG00000138829,ENSG00000143369,ENSG00000143867,ENSG00000145192,ENSG00000153162,ENSG00000154122,ENSG00000162510,ENSG00000162733,ENSG00000164920,ENSG00000165973,ENSG00000166923,ENSG00000166949,ENSG00000170989,ENSG00000178882,ENSG00000183023,ENSG00000183160,ENSG00000204217
1	!	0.00319	238	2053	51	0.025	0.214	GO:0060828	BP	14	regulation of canonical Wnt signaling pathway	6	ENSG00000002746,ENSG00000016082,ENSG00000019549,ENSG00000050165,ENSG00000065717,ENSG00000070193,ENSG00000075290,ENSG00000085741,ENSG00000095739,ENSG00000102678,ENSG00000105974,ENSG00000105989,ENSG00000107984,ENSG00000108821,ENSG00000111186,ENSG00000112837,ENSG00000115266,ENSG00000116729,ENSG00000122870,ENSG00000125084,ENSG00000133067,ENSG00000134245,ENSG00000138795,ENSG00000139292,ENSG00000140807…
1	!	0.00833	37	2053	15	0.007	0.405	GO:0055021	BP	14	regulation of cardiac muscle tissue growth	6	ENSG00000081189,ENSG00000082482,ENSG00000089225,ENSG00000102678,ENSG00000105989,ENSG00000121068,ENSG00000138207,ENSG00000141448,ENSG00000151320,ENSG00000157168,ENSG00000163217,ENSG00000164532,ENSG00000178568,ENSG00000183691,ENSG00000185386
2	!	0.025	37	2275	15	0.007	0.405	GO:0055021	BP	19	regulation of cardiac muscle tissue growth	6	ENSG00000081189,ENSG00000082482,ENSG00000089225,ENSG00000102678,ENSG00000105989,ENSG00000121068,ENSG00000138207,ENSG00000141448,ENSG00000151320,ENSG00000163217,ENSG00000163513,ENSG00000164532,ENSG00000178568,ENSG00000183691,ENSG00000185386
2	!	0.0186	88	2275	26	0.011	0.295	GO:0001952	BP	19	regulation of cell-matrix adhesion	6	ENSG00000044524,ENSG00000047648,ENSG00000084636,ENSG00000106366,ENSG00000112715,ENSG00000113916,ENSG00000120156,ENSG00000120899,ENSG00000122592,ENSG00000133110,ENSG00000135218,ENSG00000137801,ENSG00000139567,ENSG00000144824,ENSG00000147889,ENSG00000150630,ENSG00000157227,ENSG00000158856,ENSG00000164741,ENSG00000166923,ENSG00000166949,ENSG00000170381,ENSG00000171791,ENSG00000184371,ENSG00000185043…
1	!	0.0103	93	2053	26	0.013	0.28	GO:0001936	BP	14	regulation of endothelial cell proliferation	6	ENSG00000091583,ENSG00000099250,ENSG00000102760,ENSG00000105971,ENSG00000105974,ENSG00000105989,ENSG00000112902,ENSG00000113140,ENSG00000117525,ENSG00000120156,ENSG00000125378,ENSG00000128917,ENSG00000128918,ENSG00000137573,ENSG00000137801,ENSG00000140945,ENSG00000143369,ENSG00000153162,ENSG00000168874,ENSG00000171951,ENSG00000173482,ENSG00000184304,ENSG00000185551,ENSG00000198753,ENSG00000204217…
2	!	3.07e-05	93	2275	32	0.014	0.344	GO:0001936	BP	19	regulation of endothelial cell proliferation	6	ENSG00000071246,ENSG00000074842,ENSG00000099250,ENSG00000102760,ENSG00000105971,ENSG00000105974,ENSG00000105989,ENSG00000106799,ENSG00000108691,ENSG00000112715,ENSG00000112902,ENSG00000113140,ENSG00000117525,ENSG00000118257,ENSG00000119630,ENSG00000120156,ENSG00000128917,ENSG00000128918,ENSG00000137573,ENSG00000137801,ENSG00000139567,ENSG00000143369,ENSG00000153162,ENSG00000168874,ENSG00000171951…
1	!	3.08e-06	161	2053	45	0.022	0.28	GO:0010632	BP	14	regulation of epithelial cell migration	6	ENSG00000006128,ENSG00000020181,ENSG00000067066,ENSG00000070193,ENSG00000078401,ENSG00000091583,ENSG00000092969,ENSG00000099250,ENSG00000102359,ENSG00000102760,ENSG00000107485,ENSG00000112902,ENSG00000113070,ENSG00000113140,ENSG00000113578,ENSG00000120156,ENSG00000120899,ENSG00000122694,ENSG00000125378,ENSG00000126016,ENSG00000128917,ENSG00000132386,ENSG00000133121,ENSG00000135744,ENSG00000136960…
2	!	3.69e-12	161	2275	58	0.025	0.36	GO:0010632	BP	19	regulation of epithelial cell migration	6	ENSG00000020181,ENSG00000067066,ENSG00000070193,ENSG00000071246,ENSG00000073756,ENSG00000078401,ENSG00000091879,ENSG00000092969,ENSG00000099250,ENSG00000102359,ENSG00000102760,ENSG00000105329,ENSG00000112715,ENSG00000112902,ENSG00000113070,ENSG00000113140,ENSG00000113273,ENSG00000113578,ENSG00000115353,ENSG00000118257,ENSG00000120156,ENSG00000120899,ENSG00000122694,ENSG00000126016,ENSG00000128917…
2	!	3.74e-06	65	2275	27	0.012	0.415	GO:0010717	BP	19	regulation of epithelial to mesenchymal transition	6	ENSG00000018408,ENSG00000044524,ENSG00000089225,ENSG00000092969,ENSG00000095739,ENSG00000101665,ENSG00000102760,ENSG00000105329,ENSG00000106799,ENSG00000108821,ENSG00000112175,ENSG00000119699,ENSG00000122691,ENSG00000122694,ENSG00000129514,ENSG00000138795,ENSG00000140682,ENSG00000144824,ENSG00000148204,ENSG00000153071,ENSG00000166923,ENSG00000166949,ENSG00000168675,ENSG00000169242,ENSG00000180318…
2	!	0.0217	160	2275	39	0.017	0.244	GO:0008016	BP	19	regulation of heart contraction	6	ENSG00000057294,ENSG00000058668,ENSG00000078401,ENSG00000092969,ENSG00000096968,ENSG00000101400,ENSG00000101665,ENSG00000105974,ENSG00000113070,ENSG00000113448,ENSG00000116016,ENSG00000118194,ENSG00000121068,ENSG00000123700,ENSG00000124205,ENSG00000130234,ENSG00000135744,ENSG00000136574,ENSG00000143153,ENSG00000145349,ENSG00000149295,ENSG00000149575,ENSG00000151067,ENSG00000155962,ENSG00000159167…
1	!	0.00099	144	2053	37	0.018	0.257	GO:0006937	BP	14	regulation of muscle contraction	6	ENSG00000004776,ENSG00000050628,ENSG00000078401,ENSG00000100678,ENSG00000101335,ENSG00000101665,ENSG00000105974,ENSG00000111262,ENSG00000113448,ENSG00000118194,ENSG00000118523,ENSG00000120907,ENSG00000123700,ENSG00000130176,ENSG00000130234,ENSG00000130595,ENSG00000136574,ENSG00000138193,ENSG00000141052,ENSG00000151067,ENSG00000155962,ENSG00000159173,ENSG00000160808,ENSG00000163217,ENSG00000164116…
2	!	4.47e-06	144	2275	44	0.019	0.306	GO:0006937	BP	19	regulation of muscle contraction	6	ENSG00000004776,ENSG00000050628,ENSG00000057294,ENSG00000064989,ENSG00000073756,ENSG00000078401,ENSG00000100678,ENSG00000101335,ENSG00000101665,ENSG00000105974,ENSG00000113448,ENSG00000115353,ENSG00000118194,ENSG00000123700,ENSG00000130176,ENSG00000130234,ENSG00000130595,ENSG00000136574,ENSG00000138193,ENSG00000141052,ENSG00000143153,ENSG00000145349,ENSG00000151067,ENSG00000155962,ENSG00000159167…
1	!	1.27e-14	552	2053	129	0.063	0.234	GO:0045664	BP	14	regulation of neuron differentiation	6	ENSG00000004139,ENSG00000007372,ENSG00000016082,ENSG00000018189,ENSG00000018236,ENSG00000019991,ENSG00000026025,ENSG00000033122,ENSG00000035862,ENSG00000044524,ENSG00000050628,ENSG00000058404,ENSG00000068971,ENSG00000069869,ENSG00000075223,ENSG00000076356,ENSG00000077092,ENSG00000079841,ENSG00000081189,ENSG00000099250,ENSG00000100097,ENSG00000103260,ENSG00000104435,ENSG00000105894,ENSG00000105974…
2	!	1.08e-06	552	2275	116	0.051	0.21	GO:0045664	BP	19	regulation of neuron differentiation	6	ENSG00000004139,ENSG00000007372,ENSG00000012171,ENSG00000016082,ENSG00000019991,ENSG00000026025,ENSG00000035862,ENSG00000044524,ENSG00000050628,ENSG00000058404,ENSG00000068971,ENSG00000069869,ENSG00000075223,ENSG00000076356,ENSG00000077092,ENSG00000079841,ENSG00000081189,ENSG00000099250,ENSG00000100097,ENSG00000104435,ENSG00000105894,ENSG00000105974,ENSG00000105996,ENSG00000107954,ENSG00000107984…
2	!	0.00227	406	2275	82	0.036	0.202	GO:0010975	BP	19	regulation of neuron projection development	6	ENSG00000004139,ENSG00000012171,ENSG00000019991,ENSG00000026025,ENSG00000044524,ENSG00000058404,ENSG00000068971,ENSG00000069869,ENSG00000075223,ENSG00000076356,ENSG00000079841,ENSG00000081189,ENSG00000099250,ENSG00000100097,ENSG00000104435,ENSG00000105894,ENSG00000107954,ENSG00000108379,ENSG00000109099,ENSG00000112175,ENSG00000112655,ENSG00000112715,ENSG00000112902,ENSG00000113273,ENSG00000114166…
1	!	0.00577	24	2053	12	0.006	0.5	GO:0042481	BP	14	regulation of odontogenesis	6	ENSG00000078401,ENSG00000106819,ENSG00000115596,ENSG00000124813,ENSG00000125378,ENSG00000135925,ENSG00000147655,ENSG00000151617,ENSG00000163132,ENSG00000164690,ENSG00000164761,ENSG00000174059
2	!	0.00174	24	2275	13	0.006	0.542	GO:0042481	BP	19	regulation of odontogenesis	6	ENSG00000078401,ENSG00000105329,ENSG00000106819,ENSG00000115596,ENSG00000124813,ENSG00000135925,ENSG00000147655,ENSG00000151617,ENSG00000163132,ENSG00000164690,ENSG00000164761,ENSG00000174059,ENSG00000184371
2	!	0.000719	49	2275	20	0.009	0.408	GO:0014910	BP	19	regulation of smooth muscle cell migration	6	ENSG00000017427,ENSG00000086991,ENSG00000099250,ENSG00000106366,ENSG00000109072,ENSG00000113721,ENSG00000115353,ENSG00000115461,ENSG00000117525,ENSG00000133110,ENSG00000137872,ENSG00000145147,ENSG00000145349,ENSG00000146674,ENSG00000164171,ENSG00000170961,ENSG00000170962,ENSG00000171522,ENSG00000171791,ENSG00000198121
1	!	0.000192	103	2053	31	0.015	0.301	GO:0016202	BP	14	regulation of striated muscle tissue development	6	ENSG00000003137,ENSG00000068903,ENSG00000081189,ENSG00000082482,ENSG00000089225,ENSG00000102678,ENSG00000105989,ENSG00000107984,ENSG00000121068,ENSG00000122691,ENSG00000125266,ENSG00000125378,ENSG00000138207,ENSG00000138795,ENSG00000141052,ENSG00000141448,ENSG00000149596,ENSG00000151320,ENSG00000157168,ENSG00000157514,ENSG00000160307,ENSG00000163217,ENSG00000164532,ENSG00000164690,ENSG00000168779…
2	!	0.000474	103	2275	32	0.014	0.311	GO:0016202	BP	19	regulation of striated muscle tissue development	6	ENSG00000003137,ENSG00000068903,ENSG00000081189,ENSG00000082482,ENSG00000089225,ENSG00000102678,ENSG00000105329,ENSG00000105989,ENSG00000107984,ENSG00000121068,ENSG00000122691,ENSG00000125266,ENSG00000138207,ENSG00000138795,ENSG00000139174,ENSG00000141052,ENSG00000141448,ENSG00000149596,ENSG00000151320,ENSG00000157514,ENSG00000160307,ENSG00000163217,ENSG00000163513,ENSG00000164532,ENSG00000164690…
2	!	0.00417	102	2275	30	0.013	0.294	GO:0017015	BP	19	regulation of transforming growth factor beta receptor signaling pathway	6	ENSG00000049323,ENSG00000069702,ENSG00000077943,ENSG00000095739,ENSG00000101665,ENSG00000105329,ENSG00000105971,ENSG00000106799,ENSG00000106819,ENSG00000119699,ENSG00000124225,ENSG00000129757,ENSG00000137801,ENSG00000137834,ENSG00000138829,ENSG00000140682,ENSG00000141052,ENSG00000147883,ENSG00000148516,ENSG00000153071,ENSG00000163513,ENSG00000166147,ENSG00000166949,ENSG00000168675,ENSG00000168743…
1	!	1.4e-16	276	2053	85	0.041	0.308	GO:0072001	BP	14	renal system development	6	ENSG00000005073,ENSG00000011465,ENSG00000070193,ENSG00000070404,ENSG00000073282,ENSG00000077092,ENSG00000077943,ENSG00000081189,ENSG00000085741,ENSG00000099250,ENSG00000101665,ENSG00000103241,ENSG00000107485,ENSG00000107796,ENSG00000111077,ENSG00000112246,ENSG00000112837,ENSG00000113578,ENSG00000113721,ENSG00000115596,ENSG00000118526,ENSG00000120693,ENSG00000121039,ENSG00000121361,ENSG00000125084…
2	!	8.6e-18	276	2275	92	0.04	0.333	GO:0072001	BP	19	renal system development	6	ENSG00000005073,ENSG00000008196,ENSG00000011465,ENSG00000018408,ENSG00000054598,ENSG00000070193,ENSG00000070404,ENSG00000073282,ENSG00000077092,ENSG00000077943,ENSG00000081189,ENSG00000085741,ENSG00000091879,ENSG00000099139,ENSG00000099250,ENSG00000101665,ENSG00000103241,ENSG00000105329,ENSG00000106799,ENSG00000107796,ENSG00000109083,ENSG00000111077,ENSG00000112715,ENSG00000112837,ENSG00000113578…
1	!	6.25e-07	93	2053	33	0.016	0.355	GO:0061326	BP	14	renal tubule development	6	ENSG00000005073,ENSG00000081189,ENSG00000085741,ENSG00000107485,ENSG00000113578,ENSG00000115596,ENSG00000118526,ENSG00000125084,ENSG00000125378,ENSG00000125931,ENSG00000128713,ENSG00000134245,ENSG00000135744,ENSG00000139292,ENSG00000143867,ENSG00000147257,ENSG00000158955,ENSG00000162552,ENSG00000162849,ENSG00000163909,ENSG00000164690,ENSG00000168743,ENSG00000170873,ENSG00000171791,ENSG00000180772…
2	!	7.46e-06	93	2275	33	0.015	0.355	GO:0061326	BP	19	renal tubule development	6	ENSG00000005073,ENSG00000008196,ENSG00000018408,ENSG00000081189,ENSG00000085741,ENSG00000105329,ENSG00000112715,ENSG00000113578,ENSG00000115596,ENSG00000118526,ENSG00000119630,ENSG00000128713,ENSG00000134245,ENSG00000135744,ENSG00000139292,ENSG00000143867,ENSG00000147257,ENSG00000158955,ENSG00000162849,ENSG00000163909,ENSG00000164690,ENSG00000166341,ENSG00000166923,ENSG00000168743,ENSG00000171791…
1	!	1.06e-05	430	2053	87	0.042	0.202	GO:0061458	BP	14	reproductive system development	6	ENSG00000005073,ENSG00000011465,ENSG00000013619,ENSG00000049130,ENSG00000054356,ENSG00000064012,ENSG00000070193,ENSG00000070404,ENSG00000070748,ENSG00000073282,ENSG00000078399,ENSG00000081051,ENSG00000086696,ENSG00000102678,ENSG00000105989,ENSG00000107485,ENSG00000111424,ENSG00000112175,ENSG00000112561,ENSG00000113196,ENSG00000116016,ENSG00000118526,ENSG00000121039,ENSG00000121989,ENSG00000122641…
2	!	2.09e-08	430	2275	101	0.044	0.235	GO:0061458	BP	19	reproductive system development	6	ENSG00000005073,ENSG00000011465,ENSG00000013619,ENSG00000026103,ENSG00000041982,ENSG00000049130,ENSG00000054598,ENSG00000070193,ENSG00000070404,ENSG00000070748,ENSG00000073282,ENSG00000073756,ENSG00000078399,ENSG00000081051,ENSG00000086696,ENSG00000102678,ENSG00000105855,ENSG00000105989,ENSG00000106546,ENSG00000106799,ENSG00000111424,ENSG00000112175,ENSG00000112559,ENSG00000112561,ENSG00000112715…
1	!	2.88e-08	206	2053	57	0.028	0.277	GO:0060541	BP	14	respiratory system development	6	ENSG00000070193,ENSG00000070404,ENSG00000085741,ENSG00000089225,ENSG00000102678,ENSG00000103196,ENSG00000103241,ENSG00000105649,ENSG00000105894,ENSG00000105989,ENSG00000106004,ENSG00000106541,ENSG00000109132,ENSG00000113083,ENSG00000113140,ENSG00000113578,ENSG00000115461,ENSG00000116016,ENSG00000118523,ENSG00000118526,ENSG00000119699,ENSG00000121039,ENSG00000121075,ENSG00000125378,ENSG00000127528…
2	!	1.49e-08	206	2275	61	0.027	0.296	GO:0060541	BP	19	respiratory system development	6	ENSG00000041982,ENSG00000070193,ENSG00000070404,ENSG00000085741,ENSG00000087116,ENSG00000089225,ENSG00000102678,ENSG00000103196,ENSG00000103241,ENSG00000105894,ENSG00000105989,ENSG00000106004,ENSG00000106541,ENSG00000112655,ENSG00000112715,ENSG00000113083,ENSG00000113140,ENSG00000113578,ENSG00000115461,ENSG00000116016,ENSG00000118526,ENSG00000119699,ENSG00000121039,ENSG00000121075,ENSG00000127528…
1	!	7.91e-08	183	2053	52	0.025	0.284	GO:0030323	BP	14	respiratory tube development	6	ENSG00000070193,ENSG00000070404,ENSG00000085741,ENSG00000089225,ENSG00000102678,ENSG00000103196,ENSG00000103241,ENSG00000105649,ENSG00000105894,ENSG00000105989,ENSG00000106004,ENSG00000106541,ENSG00000113083,ENSG00000113140,ENSG00000113578,ENSG00000115461,ENSG00000116016,ENSG00000118523,ENSG00000118526,ENSG00000119699,ENSG00000121039,ENSG00000121075,ENSG00000125378,ENSG00000127528,ENSG00000128573…
2	!	7.58e-09	183	2275	57	0.025	0.311	GO:0030323	BP	19	respiratory tube development	6	ENSG00000041982,ENSG00000070193,ENSG00000070404,ENSG00000085741,ENSG00000087116,ENSG00000089225,ENSG00000099139,ENSG00000102678,ENSG00000103196,ENSG00000103241,ENSG00000105894,ENSG00000105989,ENSG00000106004,ENSG00000106541,ENSG00000112655,ENSG00000112715,ENSG00000113083,ENSG00000113140,ENSG00000113578,ENSG00000115461,ENSG00000116016,ENSG00000118526,ENSG00000119699,ENSG00000121039,ENSG00000121075…
1	!	0.0255	103	2053	27	0.013	0.262	GO:0051591	BP	14	response to cAMP	6	ENSG00000001626,ENSG00000054356,ENSG00000086991,ENSG00000100678,ENSG00000101076,ENSG00000108821,ENSG00000113140,ENSG00000113448,ENSG00000115461,ENSG00000120129,ENSG00000120156,ENSG00000120899,ENSG00000123191,ENSG00000125931,ENSG00000134240,ENSG00000136872,ENSG00000144191,ENSG00000151320,ENSG00000158856,ENSG00000169884,ENSG00000171223,ENSG00000178726,ENSG00000180509,ENSG00000181195,ENSG00000183023…
1	!	0.00836	181	2053	41	0.02	0.227	GO:0031960	BP	14	response to corticosteroid	6	ENSG00000002330,ENSG00000016082,ENSG00000017427,ENSG00000049540,ENSG00000078401,ENSG00000105974,ENSG00000107317,ENSG00000108821,ENSG00000112964,ENSG00000113140,ENSG00000113580,ENSG00000114200,ENSG00000115414,ENSG00000118515,ENSG00000118523,ENSG00000120129,ENSG00000124762,ENSG00000125378,ENSG00000132386,ENSG00000134240,ENSG00000135046,ENSG00000136872,ENSG00000138772,ENSG00000140538,ENSG00000141433…
2	!	4.74e-05	181	2275	49	0.022	0.271	GO:0031960	BP	19	response to corticosteroid	6	ENSG00000002330,ENSG00000016082,ENSG00000017427,ENSG00000021826,ENSG00000026103,ENSG00000049540,ENSG00000073756,ENSG00000078401,ENSG00000105329,ENSG00000105974,ENSG00000106546,ENSG00000107317,ENSG00000108691,ENSG00000108821,ENSG00000112964,ENSG00000113140,ENSG00000113580,ENSG00000114200,ENSG00000115414,ENSG00000116711,ENSG00000118515,ENSG00000120129,ENSG00000124762,ENSG00000125730,ENSG00000132386…
1	!	5.09e-06	221	2053	55	0.027	0.249	GO:0043627	BP	14	response to estrogen	6	ENSG00000002330,ENSG00000017427,ENSG00000023839,ENSG00000050628,ENSG00000054356,ENSG00000064012,ENSG00000070193,ENSG00000075290,ENSG00000100234,ENSG00000101846,ENSG00000103175,ENSG00000105894,ENSG00000105974,ENSG00000107485,ENSG00000108370,ENSG00000108576,ENSG00000108821,ENSG00000109846,ENSG00000112964,ENSG00000113721,ENSG00000117525,ENSG00000118137,ENSG00000118523,ENSG00000119699,ENSG00000120129…
2	!	1.08e-06	221	2275	60	0.026	0.271	GO:0043627	BP	19	response to estrogen	6	ENSG00000002330,ENSG00000017427,ENSG00000023839,ENSG00000026103,ENSG00000050628,ENSG00000070193,ENSG00000073756,ENSG00000100234,ENSG00000100299,ENSG00000101846,ENSG00000103175,ENSG00000105329,ENSG00000105894,ENSG00000105974,ENSG00000106546,ENSG00000108370,ENSG00000108576,ENSG00000108821,ENSG00000109846,ENSG00000112964,ENSG00000113273,ENSG00000113721,ENSG00000115353,ENSG00000117525,ENSG00000118137…
2	!	0.00715	84	2275	26	0.011	0.31	GO:0070542	BP	19	response to fatty acid	6	ENSG00000002330,ENSG00000010310,ENSG00000021826,ENSG00000041982,ENSG00000069702,ENSG00000073756,ENSG00000078401,ENSG00000084674,ENSG00000110245,ENSG00000115414,ENSG00000117586,ENSG00000122420,ENSG00000125384,ENSG00000125629,ENSG00000132170,ENSG00000134240,ENSG00000135218,ENSG00000151632,ENSG00000151726,ENSG00000153823,ENSG00000154734,ENSG00000167332,ENSG00000171132,ENSG00000171522,ENSG00000186469…
1	!	0.000127	298	2053	64	0.031	0.215	GO:0001666	BP	14	response to hypoxia	6	ENSG00000002330,ENSG00000006210,ENSG00000017427,ENSG00000049540,ENSG00000068903,ENSG00000069702,ENSG00000070748,ENSG00000078401,ENSG00000082482,ENSG00000086991,ENSG00000087245,ENSG00000092969,ENSG00000100678,ENSG00000101204,ENSG00000102760,ENSG00000104368,ENSG00000104419,ENSG00000105894,ENSG00000105974,ENSG00000108576,ENSG00000109846,ENSG00000109991,ENSG00000116016,ENSG00000119699,ENSG00000120156…
2	!	2.98e-05	42	2275	20	0.009	0.476	GO:0032570	BP	19	response to progesterone	6	ENSG00000002330,ENSG00000050628,ENSG00000092969,ENSG00000100300,ENSG00000105329,ENSG00000105894,ENSG00000105974,ENSG00000108691,ENSG00000115353,ENSG00000119699,ENSG00000125384,ENSG00000125730,ENSG00000134760,ENSG00000137801,ENSG00000165474,ENSG00000171223,ENSG00000171522,ENSG00000176170,ENSG00000180914,ENSG00000184557
1	!	4.27e-09	111	2053	40	0.019	0.36	GO:0032526	BP	14	response to retinoic acid	6	ENSG00000003137,ENSG00000044524,ENSG00000049540,ENSG00000067066,ENSG00000075290,ENSG00000085741,ENSG00000086696,ENSG00000105989,ENSG00000105996,ENSG00000107984,ENSG00000108379,ENSG00000108576,ENSG00000108821,ENSG00000111186,ENSG00000113721,ENSG00000115596,ENSG00000120129,ENSG00000120899,ENSG00000125378,ENSG00000126903,ENSG00000128918,ENSG00000129355,ENSG00000131759,ENSG00000132170,ENSG00000132386…
2	!	3.87e-07	111	2275	39	0.017	0.351	GO:0032526	BP	19	response to retinoic acid	6	ENSG00000003137,ENSG00000041982,ENSG00000044524,ENSG00000049540,ENSG00000067066,ENSG00000085741,ENSG00000086696,ENSG00000105989,ENSG00000105996,ENSG00000107984,ENSG00000108379,ENSG00000108576,ENSG00000108691,ENSG00000108821,ENSG00000111186,ENSG00000112655,ENSG00000113721,ENSG00000115596,ENSG00000120129,ENSG00000120899,ENSG00000126903,ENSG00000128918,ENSG00000129355,ENSG00000131759,ENSG00000132170…
1	!	0.0417	94	2053	25	0.012	0.266	GO:0004867	MF	61	serine-type endopeptidase inhibitor activity	6	ENSG00000003436,ENSG00000102109,ENSG00000103175,ENSG00000105825,ENSG00000106366,ENSG00000123243,ENSG00000124107,ENSG00000124116,ENSG00000124570,ENSG00000132386,ENSG00000135744,ENSG00000150938,ENSG00000151655,ENSG00000152377,ENSG00000162267,ENSG00000163359,ENSG00000164266,ENSG00000166396,ENSG00000166401,ENSG00000173714,ENSG00000175899,ENSG00000197249,ENSG00000197632,ENSG00000197641,ENSG00000242550
2	!	0.00699	94	2275	28	0.012	0.298	GO:0004867	MF	26	serine-type endopeptidase inhibitor activity	6	ENSG00000003436,ENSG00000102109,ENSG00000103175,ENSG00000105825,ENSG00000106366,ENSG00000122707,ENSG00000123243,ENSG00000124107,ENSG00000124116,ENSG00000124570,ENSG00000132386,ENSG00000135744,ENSG00000135919,ENSG00000149257,ENSG00000151655,ENSG00000152377,ENSG00000162267,ENSG00000163359,ENSG00000164266,ENSG00000166396,ENSG00000166401,ENSG00000175899,ENSG00000196136,ENSG00000197249,ENSG00000197632…
1	!	3.82e-31	482	2053	149	0.073	0.309	GO:0001501	BP	14	skeletal system development	6	ENSG00000003137,ENSG00000005073,ENSG00000017427,ENSG00000019549,ENSG00000037965,ENSG00000038295,ENSG00000043039,ENSG00000052850,ENSG00000060718,ENSG00000069011,ENSG00000073282,ENSG00000077092,ENSG00000078399,ENSG00000078401,ENSG00000081189,ENSG00000082293,ENSG00000085741,ENSG00000087245,ENSG00000087494,ENSG00000092607,ENSG00000092969,ENSG00000102265,ENSG00000102678,ENSG00000104447,ENSG00000105996…
2	!	3.66e-43	482	2275	177	0.078	0.367	GO:0001501	BP	19	skeletal system development	6	ENSG00000003137,ENSG00000005073,ENSG00000017427,ENSG00000019549,ENSG00000037965,ENSG00000038295,ENSG00000038427,ENSG00000043039,ENSG00000052850,ENSG00000054598,ENSG00000054938,ENSG00000060718,ENSG00000069011,ENSG00000071553,ENSG00000073282,ENSG00000077092,ENSG00000078399,ENSG00000078401,ENSG00000081189,ENSG00000082293,ENSG00000085741,ENSG00000087245,ENSG00000087494,ENSG00000092969,ENSG00000099139…
1	!	0.00148	55	2053	20	0.01	0.364	GO:0014909	BP	14	smooth muscle cell migration	6	ENSG00000017427,ENSG00000086991,ENSG00000099250,ENSG00000104368,ENSG00000106366,ENSG00000109072,ENSG00000113721,ENSG00000115461,ENSG00000117525,ENSG00000133110,ENSG00000136999,ENSG00000146674,ENSG00000170961,ENSG00000170962,ENSG00000171522,ENSG00000171791,ENSG00000175591,ENSG00000197702,ENSG00000198121,ENSG00000259207
2	!	9.29e-06	55	2275	24	0.011	0.436	GO:0014909	BP	19	smooth muscle cell migration	6	ENSG00000017427,ENSG00000086991,ENSG00000099250,ENSG00000104368,ENSG00000106366,ENSG00000109072,ENSG00000113721,ENSG00000115353,ENSG00000115461,ENSG00000117525,ENSG00000133110,ENSG00000136999,ENSG00000137872,ENSG00000145147,ENSG00000145349,ENSG00000146674,ENSG00000164171,ENSG00000170961,ENSG00000170962,ENSG00000171522,ENSG00000171791,ENSG00000197702,ENSG00000198121,ENSG00000259207
1	!	6.86e-05	99	2053	31	0.015	0.313	GO:0006939	BP	14	smooth muscle contraction	6	ENSG00000050628,ENSG00000078401,ENSG00000102468,ENSG00000105974,ENSG00000107796,ENSG00000109991,ENSG00000113448,ENSG00000120907,ENSG00000124205,ENSG00000130176,ENSG00000135744,ENSG00000137573,ENSG00000138193,ENSG00000141052,ENSG00000149295,ENSG00000151617,ENSG00000156113,ENSG00000160716,ENSG00000164116,ENSG00000164850,ENSG00000168398,ENSG00000168743,ENSG00000170214,ENSG00000171522,ENSG00000180616…
2	!	2.78e-06	99	2275	35	0.015	0.354	GO:0006939	BP	19	smooth muscle contraction	6	ENSG00000050628,ENSG00000064989,ENSG00000073756,ENSG00000078401,ENSG00000102468,ENSG00000105974,ENSG00000107796,ENSG00000113448,ENSG00000115353,ENSG00000124205,ENSG00000130176,ENSG00000135744,ENSG00000137573,ENSG00000138193,ENSG00000141052,ENSG00000149295,ENSG00000151617,ENSG00000156113,ENSG00000164116,ENSG00000164171,ENSG00000164850,ENSG00000168398,ENSG00000168743,ENSG00000170214,ENSG00000171522…
1	!	3.4e-14	332	2053	91	0.044	0.274	GO:0014706	BP	14	striated muscle tissue development	6	ENSG00000003137,ENSG00000011465,ENSG00000016082,ENSG00000049540,ENSG00000060718,ENSG00000068903,ENSG00000069011,ENSG00000069702,ENSG00000075223,ENSG00000077092,ENSG00000081189,ENSG00000082293,ENSG00000082482,ENSG00000086991,ENSG00000089225,ENSG00000092969,ENSG00000101665,ENSG00000102554,ENSG00000102678,ENSG00000102683,ENSG00000105357,ENSG00000105971,ENSG00000105974,ENSG00000105989,ENSG00000107954…
2	!	2.2e-14	332	2275	97	0.043	0.292	GO:0014706	BP	19	striated muscle tissue development	6	ENSG00000003137,ENSG00000011465,ENSG00000016082,ENSG00000049540,ENSG00000054598,ENSG00000057294,ENSG00000060718,ENSG00000068903,ENSG00000069011,ENSG00000069702,ENSG00000075223,ENSG00000077092,ENSG00000081189,ENSG00000082293,ENSG00000082482,ENSG00000086991,ENSG00000089225,ENSG00000092969,ENSG00000101665,ENSG00000102554,ENSG00000102678,ENSG00000102683,ENSG00000105329,ENSG00000105971,ENSG00000105974…
1	!	8.34e-18	705	2053	161	0.078	0.228	GO:0007268	BP	14	synaptic transmission	6	ENSG00000006128,ENSG00000006210,ENSG00000008735,ENSG00000036565,ENSG00000058404,ENSG00000064692,ENSG00000065609,ENSG00000069431,ENSG00000070748,ENSG00000070808,ENSG00000075461,ENSG00000078401,ENSG00000079841,ENSG00000081189,ENSG00000082482,ENSG00000100300,ENSG00000100433,ENSG00000100678,ENSG00000101188,ENSG00000101204,ENSG00000101489,ENSG00000101958,ENSG00000102003,ENSG00000102466,ENSG00000102468…
1	!	2.36e-13	330	2053	89	0.043	0.27	GO:0007178	BP	14	transmembrane receptor protein serine/threonine kinase signaling pathway	6	ENSG00000026025,ENSG00000069702,ENSG00000070193,ENSG00000070404,ENSG00000077943,ENSG00000081051,ENSG00000092969,ENSG00000095739,ENSG00000101076,ENSG00000101665,ENSG00000102678,ENSG00000105971,ENSG00000105974,ENSG00000106366,ENSG00000106819,ENSG00000107738,ENSG00000107984,ENSG00000112175,ENSG00000113441,ENSG00000119681,ENSG00000119699,ENSG00000120149,ENSG00000120693,ENSG00000121989,ENSG00000122176…
2	!	1.31e-15	330	2275	99	0.044	0.3	GO:0007178	BP	19	transmembrane receptor protein serine/threonine kinase signaling pathway	6	ENSG00000008196,ENSG00000010704,ENSG00000018408,ENSG00000026025,ENSG00000049323,ENSG00000069702,ENSG00000070193,ENSG00000070404,ENSG00000077943,ENSG00000081051,ENSG00000092969,ENSG00000095739,ENSG00000101076,ENSG00000101665,ENSG00000102678,ENSG00000105329,ENSG00000105971,ENSG00000105974,ENSG00000106366,ENSG00000106799,ENSG00000106819,ENSG00000107738,ENSG00000107984,ENSG00000108691,ENSG00000112175…
1	!	7.09e-09	345	2053	82	0.04	0.238	GO:0035239	BP	14	tube morphogenesis	6	ENSG00000005073,ENSG00000070193,ENSG00000073282,ENSG00000078401,ENSG00000081189,ENSG00000085741,ENSG00000086062,ENSG00000099250,ENSG00000103241,ENSG00000105989,ENSG00000106004,ENSG00000106541,ENSG00000106689,ENSG00000107485,ENSG00000111424,ENSG00000113196,ENSG00000113578,ENSG00000115596,ENSG00000118526,ENSG00000120149,ENSG00000121039,ENSG00000121068,ENSG00000122691,ENSG00000125084,ENSG00000125266…
2	!	3.89e-14	345	2275	99	0.044	0.287	GO:0035239	BP	19	tube morphogenesis	6	ENSG00000005073,ENSG00000041982,ENSG00000054282,ENSG00000070193,ENSG00000073282,ENSG00000078401,ENSG00000081189,ENSG00000085741,ENSG00000086062,ENSG00000099250,ENSG00000103241,ENSG00000105329,ENSG00000105989,ENSG00000105991,ENSG00000106004,ENSG00000106541,ENSG00000106689,ENSG00000111424,ENSG00000112655,ENSG00000112715,ENSG00000113196,ENSG00000113578,ENSG00000115596,ENSG00000118526,ENSG00000119630…
1	!	2.21e-16	315	2053	92	0.045	0.292	GO:0001655	BP	14	urogenital system development	6	ENSG00000005073,ENSG00000011465,ENSG00000070193,ENSG00000070404,ENSG00000073282,ENSG00000077092,ENSG00000077943,ENSG00000081189,ENSG00000085741,ENSG00000099250,ENSG00000101665,ENSG00000103241,ENSG00000107485,ENSG00000107796,ENSG00000111077,ENSG00000112246,ENSG00000112837,ENSG00000113578,ENSG00000113721,ENSG00000115596,ENSG00000118526,ENSG00000120693,ENSG00000121039,ENSG00000121361,ENSG00000125084…
2	!	2.56e-18	315	2275	101	0.044	0.321	GO:0001655	BP	19	urogenital system development	6	ENSG00000005073,ENSG00000008196,ENSG00000011465,ENSG00000018408,ENSG00000041982,ENSG00000054598,ENSG00000070193,ENSG00000070404,ENSG00000073282,ENSG00000077092,ENSG00000077943,ENSG00000081189,ENSG00000085741,ENSG00000091879,ENSG00000099139,ENSG00000099250,ENSG00000101665,ENSG00000103241,ENSG00000105329,ENSG00000106799,ENSG00000107796,ENSG00000109083,ENSG00000111077,ENSG00000112715,ENSG00000112837…
1	!	3.71e-25	591	2053	158	0.077	0.267	GO:0001944	BP	14	vasculature development	6	ENSG00000005108,ENSG00000006210,ENSG00000007372,ENSG00000016082,ENSG00000019991,ENSG00000020181,ENSG00000025708,ENSG00000039537,ENSG00000049192,ENSG00000049540,ENSG00000067066,ENSG00000069869,ENSG00000070193,ENSG00000075223,ENSG00000078098,ENSG00000078401,ENSG00000081189,ENSG00000084674,ENSG00000085741,ENSG00000086062,ENSG00000087245,ENSG00000089225,ENSG00000091583,ENSG00000092969,ENSG00000099250…
2	!	1.06e-44	591	2275	203	0.089	0.343	GO:0001944	BP	19	vasculature development	6	ENSG00000005108,ENSG00000006210,ENSG00000007372,ENSG00000008196,ENSG00000016082,ENSG00000019991,ENSG00000020181,ENSG00000025708,ENSG00000039537,ENSG00000049192,ENSG00000049323,ENSG00000049540,ENSG00000054598,ENSG00000064989,ENSG00000067066,ENSG00000069869,ENSG00000070193,ENSG00000071246,ENSG00000073756,ENSG00000074842,ENSG00000075223,ENSG00000078098,ENSG00000078401,ENSG00000081189,ENSG00000084674…
1	!	0.000159	187	2053	46	0.022	0.246	GO:0022832	MF	7	voltage-gated channel activity	6	ENSG00000070729,ENSG00000075461,ENSG00000082482,ENSG00000100433,ENSG00000102452,ENSG00000111262,ENSG00000115474,ENSG00000120457,ENSG00000121361,ENSG00000123700,ENSG00000129159,ENSG00000130037,ENSG00000131398,ENSG00000136531,ENSG00000136546,ENSG00000138448,ENSG00000143473,ENSG00000144191,ENSG00000144285,ENSG00000149575,ENSG00000151067,ENSG00000152049,ENSG00000153253,ENSG00000155962,ENSG00000156113…
1	!	0.000159	187	2053	46	0.022	0.246	GO:0005244	MF	7	voltage-gated ion channel activity	6	ENSG00000070729,ENSG00000075461,ENSG00000082482,ENSG00000100433,ENSG00000102452,ENSG00000111262,ENSG00000115474,ENSG00000120457,ENSG00000121361,ENSG00000123700,ENSG00000129159,ENSG00000130037,ENSG00000131398,ENSG00000136531,ENSG00000136546,ENSG00000138448,ENSG00000143473,ENSG00000144191,ENSG00000144285,ENSG00000149575,ENSG00000151067,ENSG00000152049,ENSG00000153253,ENSG00000155962,ENSG00000156113…
1	!	0.0011	116	2053	32	0.016	0.276	GO:0001508	BP	14	action potential	5	ENSG00000006128,ENSG00000101188,ENSG00000101204,ENSG00000102452,ENSG00000105357,ENSG00000105974,ENSG00000109991,ENSG00000111262,ENSG00000118432,ENSG00000120907,ENSG00000123700,ENSG00000130037,ENSG00000136531,ENSG00000136546,ENSG00000144285,ENSG00000149575,ENSG00000151067,ENSG00000151320,ENSG00000153253,ENSG00000157388,ENSG00000159248,ENSG00000160716,ENSG00000164418,ENSG00000164850,ENSG00000166257…
1	!	2.62e-09	309	2053	77	0.038	0.249	GO:0001667	BP	14	ameboidal-type cell migration	5	ENSG00000006128,ENSG00000016082,ENSG00000020181,ENSG00000049130,ENSG00000067066,ENSG00000070193,ENSG00000075223,ENSG00000078098,ENSG00000078401,ENSG00000079308,ENSG00000085741,ENSG00000091583,ENSG00000092969,ENSG00000099250,ENSG00000102265,ENSG00000102359,ENSG00000102760,ENSG00000107485,ENSG00000109132,ENSG00000111348,ENSG00000112902,ENSG00000113070,ENSG00000113140,ENSG00000113578,ENSG00000115232…
2	!	1.09e-15	309	2275	95	0.042	0.307	GO:0001667	BP	19	ameboidal-type cell migration	5	ENSG00000012171,ENSG00000016082,ENSG00000020181,ENSG00000049130,ENSG00000067066,ENSG00000070193,ENSG00000071246,ENSG00000073756,ENSG00000075223,ENSG00000078098,ENSG00000078401,ENSG00000079308,ENSG00000085741,ENSG00000090776,ENSG00000091879,ENSG00000092969,ENSG00000099250,ENSG00000102265,ENSG00000102359,ENSG00000102760,ENSG00000105329,ENSG00000106799,ENSG00000111348,ENSG00000112715,ENSG00000112902…
1	!	7.97e-09	168	2053	51	0.025	0.304	GO:0048736	BP	14	appendage development	5	ENSG00000003137,ENSG00000005073,ENSG00000052850,ENSG00000069011,ENSG00000070193,ENSG00000073282,ENSG00000075223,ENSG00000076356,ENSG00000077092,ENSG00000078399,ENSG00000089225,ENSG00000102678,ENSG00000107984,ENSG00000108379,ENSG00000116132,ENSG00000120149,ENSG00000121039,ENSG00000121068,ENSG00000121075,ENSG00000122691,ENSG00000124813,ENSG00000125378,ENSG00000125965,ENSG00000128710,ENSG00000128918…
2	!	1.31e-10	168	2275	57	0.025	0.339	GO:0048736	BP	19	appendage development	5	ENSG00000003137,ENSG00000005073,ENSG00000008196,ENSG00000052850,ENSG00000069011,ENSG00000070193,ENSG00000073282,ENSG00000075223,ENSG00000076356,ENSG00000077092,ENSG00000078399,ENSG00000089225,ENSG00000099139,ENSG00000102678,ENSG00000104331,ENSG00000107984,ENSG00000108379,ENSG00000108590,ENSG00000116132,ENSG00000120149,ENSG00000121039,ENSG00000121068,ENSG00000121075,ENSG00000122691,ENSG00000122707…
1	!	9.54e-09	743	2053	142	0.069	0.191	GO:0007409	BP	14	axonogenesis	5	ENSG00000007372,ENSG00000016082,ENSG00000018189,ENSG00000018236,ENSG00000044524,ENSG00000049130,ENSG00000058404,ENSG00000070193,ENSG00000070808,ENSG00000074527,ENSG00000075223,ENSG00000076356,ENSG00000077279,ENSG00000080224,ENSG00000087245,ENSG00000092969,ENSG00000099250,ENSG00000101335,ENSG00000102678,ENSG00000103260,ENSG00000105357,ENSG00000105649,ENSG00000105996,ENSG00000106689,ENSG00000106809…
1	!	7.11e-10	442	2053	100	0.049	0.226	GO:0008015	BP	14	blood circulation	5	ENSG00000006128,ENSG00000006210,ENSG00000049540,ENSG00000050628,ENSG00000061918,ENSG00000072657,ENSG00000078401,ENSG00000092969,ENSG00000100739,ENSG00000101188,ENSG00000101665,ENSG00000102468,ENSG00000102683,ENSG00000104490,ENSG00000105409,ENSG00000105974,ENSG00000107796,ENSG00000108576,ENSG00000108684,ENSG00000113070,ENSG00000113389,ENSG00000113441,ENSG00000113448,ENSG00000114166,ENSG00000116016…
2	!	4.01e-11	442	2275	110	0.048	0.249	GO:0008015	BP	19	blood circulation	5	ENSG00000006210,ENSG00000021826,ENSG00000049540,ENSG00000050628,ENSG00000054598,ENSG00000057294,ENSG00000058668,ENSG00000061918,ENSG00000072657,ENSG00000073756,ENSG00000078401,ENSG00000092969,ENSG00000096968,ENSG00000099139,ENSG00000100739,ENSG00000101400,ENSG00000101665,ENSG00000102468,ENSG00000102683,ENSG00000104490,ENSG00000105329,ENSG00000105974,ENSG00000107796,ENSG00000108576,ENSG00000112715…
2	!	2.07e-05	560	2275	113	0.05	0.202	GO:0007596	BP	19	blood coagulation	5	ENSG00000003436,ENSG00000006210,ENSG00000011422,ENSG00000017427,ENSG00000019991,ENSG00000024422,ENSG00000050628,ENSG00000058668,ENSG00000061918,ENSG00000074416,ENSG00000075945,ENSG00000077942,ENSG00000078098,ENSG00000078401,ENSG00000084674,ENSG00000085063,ENSG00000086548,ENSG00000091513,ENSG00000091879,ENSG00000092969,ENSG00000096968,ENSG00000100678,ENSG00000101076,ENSG00000101335,ENSG00000102265…
1	!	0.0262	40	2053	15	0.007	0.375	GO:0001974	BP	14	blood vessel remodeling	5	ENSG00000049540,ENSG00000070193,ENSG00000075223,ENSG00000081189,ENSG00000092969,ENSG00000101439,ENSG00000105997,ENSG00000116016,ENSG00000128917,ENSG00000135744,ENSG00000157554,ENSG00000165240,ENSG00000180772,ENSG00000182492,ENSG00000204217
2	!	7.33e-05	40	2275	19	0.008	0.475	GO:0001974	BP	19	blood vessel remodeling	5	ENSG00000049540,ENSG00000054598,ENSG00000070193,ENSG00000075223,ENSG00000081189,ENSG00000092969,ENSG00000101439,ENSG00000105329,ENSG00000105997,ENSG00000116016,ENSG00000128917,ENSG00000135744,ENSG00000135926,ENSG00000139567,ENSG00000157554,ENSG00000165240,ENSG00000180772,ENSG00000182492,ENSG00000204217
2	!	1.36e-25	710	2275	191	0.084	0.269	GO:0005509	MF	36	calcium ion binding	5	ENSG00000021826,ENSG00000024422,ENSG00000034239,ENSG00000038295,ENSG00000038427,ENSG00000040731,ENSG00000049323,ENSG00000049449,ENSG00000070081,ENSG00000077942,ENSG00000079112,ENSG00000079150,ENSG00000081138,ENSG00000081853,ENSG00000086717,ENSG00000087253,ENSG00000087303,ENSG00000095713,ENSG00000099834,ENSG00000100299,ENSG00000101335,ENSG00000102362,ENSG00000104490,ENSG00000104537,ENSG00000106080…
1	!	0.00257	87	2053	26	0.013	0.299	GO:0055007	BP	14	cardiac muscle cell differentiation	5	ENSG00000077092,ENSG00000081189,ENSG00000086991,ENSG00000089225,ENSG00000107984,ENSG00000110693,ENSG00000113721,ENSG00000125266,ENSG00000125378,ENSG00000131759,ENSG00000134853,ENSG00000135111,ENSG00000135744,ENSG00000136574,ENSG00000141052,ENSG00000141448,ENSG00000151320,ENSG00000154556,ENSG00000157168,ENSG00000160789,ENSG00000162614,ENSG00000163217,ENSG00000164093,ENSG00000180772,ENSG00000183023…
2	!	8.28e-05	87	2275	30	0.013	0.345	GO:0055007	BP	19	cardiac muscle cell differentiation	5	ENSG00000077092,ENSG00000081189,ENSG00000086991,ENSG00000089225,ENSG00000107984,ENSG00000109083,ENSG00000110693,ENSG00000112715,ENSG00000113721,ENSG00000125266,ENSG00000131759,ENSG00000134775,ENSG00000134853,ENSG00000135111,ENSG00000135744,ENSG00000136574,ENSG00000139174,ENSG00000141052,ENSG00000141448,ENSG00000145349,ENSG00000151320,ENSG00000154556,ENSG00000160789,ENSG00000162614,ENSG00000163217…
2	!	0.00274	228	2275	53	0.023	0.232	GO:0060326	BP	19	cell chemotaxis	5	ENSG00000006210,ENSG00000019991,ENSG00000092969,ENSG00000099250,ENSG00000106366,ENSG00000106804,ENSG00000108691,ENSG00000112715,ENSG00000112902,ENSG00000113070,ENSG00000113448,ENSG00000113578,ENSG00000113721,ENSG00000119535,ENSG00000120899,ENSG00000121966,ENSG00000124205,ENSG00000126524,ENSG00000128340,ENSG00000131981,ENSG00000134853,ENSG00000135046,ENSG00000136999,ENSG00000137801,ENSG00000138795…
1	!	7.28e-11	829	2053	161	0.078	0.194	GO:0048667	BP	14	cell morphogenesis involved in neuron differentiation	5	ENSG00000004139,ENSG00000007372,ENSG00000008735,ENSG00000016082,ENSG00000018189,ENSG00000018236,ENSG00000044524,ENSG00000049130,ENSG00000058404,ENSG00000069869,ENSG00000070193,ENSG00000070808,ENSG00000074527,ENSG00000075223,ENSG00000076356,ENSG00000077279,ENSG00000078018,ENSG00000080224,ENSG00000081189,ENSG00000087245,ENSG00000092969,ENSG00000099250,ENSG00000101335,ENSG00000102678,ENSG00000103260…
2	!	0.00351	829	2275	144	0.063	0.174	GO:0048667	BP	19	cell morphogenesis involved in neuron differentiation	5	ENSG00000004139,ENSG00000007372,ENSG00000012171,ENSG00000016082,ENSG00000044524,ENSG00000049130,ENSG00000058404,ENSG00000069869,ENSG00000070193,ENSG00000070808,ENSG00000075223,ENSG00000076356,ENSG00000078018,ENSG00000080224,ENSG00000081189,ENSG00000087245,ENSG00000090776,ENSG00000092969,ENSG00000096968,ENSG00000099250,ENSG00000100385,ENSG00000101335,ENSG00000102678,ENSG00000105996,ENSG00000106689…
1	!	0.00703	70	2053	22	0.011	0.314	GO:1905114	BP	14	cell surface receptor signaling pathway involved in cell-cell signaling	5	ENSG00000006210,ENSG00000008735,ENSG00000079841,ENSG00000081189,ENSG00000101188,ENSG00000101204,ENSG00000101489,ENSG00000111249,ENSG00000120899,ENSG00000125378,ENSG00000154764,ENSG00000157680,ENSG00000161509,ENSG00000161681,ENSG00000164418,ENSG00000164690,ENSG00000166342,ENSG00000183044,ENSG00000183454,ENSG00000185149,ENSG00000188906,ENSG00000189056
2	!	1.78e-15	219	2275	76	0.033	0.347	GO:0098742	BP	19	cell-cell adhesion via plasma-membrane adhesion molecules	5	ENSG00000006210,ENSG00000040731,ENSG00000073008,ENSG00000075945,ENSG00000079112,ENSG00000081138,ENSG00000081853,ENSG00000099834,ENSG00000113212,ENSG00000113555,ENSG00000118137,ENSG00000118946,ENSG00000120324,ENSG00000120327,ENSG00000120328,ENSG00000129910,ENSG00000134757,ENSG00000134760,ENSG00000134762,ENSG00000134765,ENSG00000135535,ENSG00000138650,ENSG00000139211,ENSG00000140937,ENSG00000143217…
1	!	0.00303	193	2053	44	0.021	0.228	GO:0007160	BP	14	cell-matrix adhesion	5	ENSG00000044524,ENSG00000047648,ENSG00000065618,ENSG00000077943,ENSG00000084636,ENSG00000106366,ENSG00000109072,ENSG00000115221,ENSG00000115232,ENSG00000115414,ENSG00000118523,ENSG00000120156,ENSG00000120899,ENSG00000122592,ENSG00000124466,ENSG00000128652,ENSG00000133110,ENSG00000135218,ENSG00000137801,ENSG00000137809,ENSG00000138448,ENSG00000139220,ENSG00000139626,ENSG00000140092,ENSG00000140945…
2	!	2.09e-05	193	2275	52	0.023	0.269	GO:0007160	BP	19	cell-matrix adhesion	5	ENSG00000044524,ENSG00000047648,ENSG00000065618,ENSG00000077943,ENSG00000084636,ENSG00000087303,ENSG00000106366,ENSG00000109072,ENSG00000112715,ENSG00000113916,ENSG00000115221,ENSG00000115232,ENSG00000115414,ENSG00000120156,ENSG00000120899,ENSG00000122592,ENSG00000128652,ENSG00000133110,ENSG00000135218,ENSG00000137801,ENSG00000137809,ENSG00000138448,ENSG00000139220,ENSG00000139567,ENSG00000139626…
1	!	1.45e-09	177	2053	54	0.026	0.305	GO:0071229	BP	14	cellular response to acid chemical	5	ENSG00000003137,ENSG00000044524,ENSG00000049540,ENSG00000075290,ENSG00000078401,ENSG00000084636,ENSG00000084674,ENSG00000085741,ENSG00000087245,ENSG00000105989,ENSG00000105996,ENSG00000107864,ENSG00000107954,ENSG00000108379,ENSG00000108576,ENSG00000108821,ENSG00000111186,ENSG00000115414,ENSG00000115596,ENSG00000117586,ENSG00000120899,ENSG00000122420,ENSG00000125384,ENSG00000128918,ENSG00000131759…
2	!	2.03e-08	177	2275	55	0.024	0.311	GO:0071229	BP	19	cellular response to acid chemical	5	ENSG00000003137,ENSG00000021826,ENSG00000026103,ENSG00000041982,ENSG00000044524,ENSG00000049540,ENSG00000078401,ENSG00000084636,ENSG00000084674,ENSG00000085741,ENSG00000087245,ENSG00000105989,ENSG00000105996,ENSG00000107954,ENSG00000108379,ENSG00000108576,ENSG00000108691,ENSG00000108821,ENSG00000111186,ENSG00000112655,ENSG00000115414,ENSG00000115596,ENSG00000117586,ENSG00000120899,ENSG00000122420…
1	!	3.11e-13	2368	2053	376	0.183	0.159	GO:0071310	BP	14	cellular response to organic substance	5	ENSG00000001626,ENSG00000002330,ENSG00000003137,ENSG00000006128,ENSG00000006210,ENSG00000011465,ENSG00000012174,ENSG00000012504,ENSG00000016082,ENSG00000017427,ENSG00000019186,ENSG00000019549,ENSG00000019991,ENSG00000020181,ENSG00000023445,ENSG00000044524,ENSG00000048540,ENSG00000049130,ENSG00000049540,ENSG00000050628,ENSG00000051108,ENSG00000054356,ENSG00000058404,ENSG00000064012,ENSG00000067066…
2	!	1.82e-17	2368	2275	426	0.187	0.18	GO:0071310	BP	19	cellular response to organic substance	5	ENSG00000002330,ENSG00000003137,ENSG00000006210,ENSG00000008196,ENSG00000008952,ENSG00000010704,ENSG00000011465,ENSG00000012174,ENSG00000012504,ENSG00000012822,ENSG00000016082,ENSG00000017427,ENSG00000018408,ENSG00000019186,ENSG00000019549,ENSG00000019991,ENSG00000020181,ENSG00000021826,ENSG00000023445,ENSG00000026103,ENSG00000041982,ENSG00000044524,ENSG00000048540,ENSG00000049130,ENSG00000049323…
2	!	0.000914	153	2275	41	0.018	0.268	GO:0071453	BP	19	cellular response to oxygen levels	5	ENSG00000002330,ENSG00000026103,ENSG00000049540,ENSG00000068903,ENSG00000073756,ENSG00000078401,ENSG00000082482,ENSG00000100678,ENSG00000102760,ENSG00000104419,ENSG00000104765,ENSG00000105894,ENSG00000105974,ENSG00000106638,ENSG00000112715,ENSG00000116016,ENSG00000122691,ENSG00000127928,ENSG00000132170,ENSG00000135766,ENSG00000137449,ENSG00000141052,ENSG00000141448,ENSG00000147852,ENSG00000148677…
1	!	5.7e-05	1074	2053	173	0.084	0.161	GO:1901701	BP	14	cellular response to oxygen-containing compound	5	ENSG00000001626,ENSG00000002330,ENSG00000003137,ENSG00000015413,ENSG00000017427,ENSG00000019186,ENSG00000019549,ENSG00000019991,ENSG00000044524,ENSG00000049130,ENSG00000049540,ENSG00000050628,ENSG00000054356,ENSG00000058404,ENSG00000061918,ENSG00000068903,ENSG00000070081,ENSG00000070193,ENSG00000070808,ENSG00000075290,ENSG00000078401,ENSG00000081189,ENSG00000084636,ENSG00000084674,ENSG00000085741…
2	!	0.000305	1074	2275	184	0.081	0.171	GO:1901701	BP	19	cellular response to oxygen-containing compound	5	ENSG00000002330,ENSG00000003137,ENSG00000015413,ENSG00000017427,ENSG00000019186,ENSG00000019549,ENSG00000019991,ENSG00000021826,ENSG00000023572,ENSG00000026103,ENSG00000041982,ENSG00000044524,ENSG00000049130,ENSG00000049540,ENSG00000050628,ENSG00000058404,ENSG00000058668,ENSG00000061918,ENSG00000064989,ENSG00000067082,ENSG00000068903,ENSG00000070081,ENSG00000070193,ENSG00000070808,ENSG00000071553…
1	!	0.00536	69	2053	22	0.011	0.319	GO:0021954	BP	14	central nervous system neuron development	5	ENSG00000077279,ENSG00000078018,ENSG00000099250,ENSG00000109132,ENSG00000122585,ENSG00000139352,ENSG00000140937,ENSG00000144290,ENSG00000147862,ENSG00000148053,ENSG00000149295,ENSG00000154928,ENSG00000160716,ENSG00000165240,ENSG00000169554,ENSG00000170390,ENSG00000179348,ENSG00000184144,ENSG00000184845,ENSG00000185008,ENSG00000187323,ENSG00000221866
2	!	0.0065	69	2275	23	0.01	0.333	GO:0021954	BP	19	central nervous system neuron development	5	ENSG00000078018,ENSG00000099250,ENSG00000118257,ENSG00000122585,ENSG00000130827,ENSG00000133216,ENSG00000139352,ENSG00000140937,ENSG00000144290,ENSG00000145147,ENSG00000147862,ENSG00000148053,ENSG00000149295,ENSG00000165240,ENSG00000169136,ENSG00000169554,ENSG00000170390,ENSG00000182580,ENSG00000182704,ENSG00000184845,ENSG00000185008,ENSG00000204852,ENSG00000221866
1	!	4.79e-09	166	2053	51	0.025	0.307	GO:0021953	BP	14	central nervous system neuron differentiation	5	ENSG00000007372,ENSG00000016082,ENSG00000050628,ENSG00000077279,ENSG00000078018,ENSG00000099250,ENSG00000102924,ENSG00000106038,ENSG00000109132,ENSG00000112139,ENSG00000116254,ENSG00000122585,ENSG00000122641,ENSG00000125084,ENSG00000128710,ENSG00000128917,ENSG00000135472,ENSG00000138795,ENSG00000139352,ENSG00000140937,ENSG00000143869,ENSG00000144290,ENSG00000147862,ENSG00000148053,ENSG00000149295…
1	!	5.16e-06	980	2053	165	0.08	0.168	GO:0048878	BP	14	chemical homeostasis	5	ENSG00000001626,ENSG00000002330,ENSG00000003137,ENSG00000006128,ENSG00000007372,ENSG00000010310,ENSG00000023839,ENSG00000036473,ENSG00000050628,ENSG00000051108,ENSG00000054356,ENSG00000067842,ENSG00000071967,ENSG00000073282,ENSG00000076351,ENSG00000078401,ENSG00000084674,ENSG00000086991,ENSG00000089127,ENSG00000091513,ENSG00000100097,ENSG00000100300,ENSG00000100678,ENSG00000100739,ENSG00000101076…
2	!	1.14e-05	980	2275	177	0.078	0.181	GO:0048878	BP	19	chemical homeostasis	5	ENSG00000002330,ENSG00000003137,ENSG00000007372,ENSG00000008196,ENSG00000010310,ENSG00000010704,ENSG00000021826,ENSG00000022267,ENSG00000023839,ENSG00000026103,ENSG00000036473,ENSG00000050628,ENSG00000051108,ENSG00000057252,ENSG00000057294,ENSG00000058668,ENSG00000069122,ENSG00000071553,ENSG00000071967,ENSG00000073282,ENSG00000076351,ENSG00000078401,ENSG00000082196,ENSG00000084674,ENSG00000086991…
1	!	2.62e-08	852	2053	156	0.076	0.183	GO:0006935	BP	14	chemotaxis	5	ENSG00000006210,ENSG00000007372,ENSG00000016082,ENSG00000018236,ENSG00000019991,ENSG00000020181,ENSG00000025708,ENSG00000044524,ENSG00000049130,ENSG00000058404,ENSG00000070193,ENSG00000070808,ENSG00000074527,ENSG00000075223,ENSG00000075651,ENSG00000076356,ENSG00000077279,ENSG00000080224,ENSG00000087245,ENSG00000089505,ENSG00000092969,ENSG00000099250,ENSG00000101335,ENSG00000102007,ENSG00000102678…
1	!	0.000107	133	2053	37	0.018	0.278	GO:0002065	BP	14	columnar/cuboidal epithelial cell differentiation	5	ENSG00000002330,ENSG00000007372,ENSG00000049130,ENSG00000073282,ENSG00000077092,ENSG00000081189,ENSG00000085741,ENSG00000102554,ENSG00000104044,ENSG00000106004,ENSG00000106541,ENSG00000107165,ENSG00000112175,ENSG00000124205,ENSG00000124762,ENSG00000125378,ENSG00000125931,ENSG00000129514,ENSG00000130700,ENSG00000131759,ENSG00000136574,ENSG00000138795,ENSG00000139352,ENSG00000141448,ENSG00000153162…
1	!	1.54e-24	236	2053	89	0.043	0.377	GO:0061448	BP	14	connective tissue development	5	ENSG00000005073,ENSG00000019549,ENSG00000043039,ENSG00000060718,ENSG00000069011,ENSG00000077092,ENSG00000078401,ENSG00000081189,ENSG00000085741,ENSG00000087494,ENSG00000092969,ENSG00000102265,ENSG00000102678,ENSG00000104447,ENSG00000105997,ENSG00000106004,ENSG00000107796,ENSG00000108821,ENSG00000110693,ENSG00000111186,ENSG00000111341,ENSG00000112175,ENSG00000112964,ENSG00000113196,ENSG00000113721…
2	!	9.3e-31	236	2275	102	0.045	0.432	GO:0061448	BP	19	connective tissue development	5	ENSG00000005073,ENSG00000019549,ENSG00000043039,ENSG00000054938,ENSG00000060718,ENSG00000069011,ENSG00000077092,ENSG00000078401,ENSG00000081189,ENSG00000085741,ENSG00000087494,ENSG00000092969,ENSG00000102265,ENSG00000102678,ENSG00000104331,ENSG00000104447,ENSG00000105329,ENSG00000105855,ENSG00000105997,ENSG00000106004,ENSG00000106799,ENSG00000107796,ENSG00000108821,ENSG00000110693,ENSG00000111186…
2	!	0.0164	211	2275	48	0.021	0.227	GO:0060560	BP	19	developmental growth involved in morphogenesis	5	ENSG00000012171,ENSG00000041982,ENSG00000070193,ENSG00000075223,ENSG00000076356,ENSG00000079841,ENSG00000085741,ENSG00000099250,ENSG00000105329,ENSG00000106689,ENSG00000108379,ENSG00000112655,ENSG00000112715,ENSG00000112902,ENSG00000113578,ENSG00000115414,ENSG00000116147,ENSG00000118257,ENSG00000121039,ENSG00000121068,ENSG00000124772,ENSG00000124785,ENSG00000125848,ENSG00000126500,ENSG00000130827…
1	!	3.66e-21	947	2053	207	0.101	0.219	GO:0009790	BP	14	embryo development	5	ENSG00000002745,ENSG00000003137,ENSG00000005073,ENSG00000005102,ENSG00000007372,ENSG00000016082,ENSG00000017427,ENSG00000039537,ENSG00000049130,ENSG00000052850,ENSG00000053747,ENSG00000060718,ENSG00000064012,ENSG00000069011,ENSG00000070193,ENSG00000073282,ENSG00000075223,ENSG00000075290,ENSG00000076356,ENSG00000077092,ENSG00000077943,ENSG00000078399,ENSG00000078401,ENSG00000081189,ENSG00000084674…
2	!	1.75e-26	947	2275	235	0.103	0.248	GO:0009790	BP	19	embryo development	5	ENSG00000002745,ENSG00000003137,ENSG00000005073,ENSG00000005102,ENSG00000007372,ENSG00000016082,ENSG00000017427,ENSG00000026103,ENSG00000039537,ENSG00000049130,ENSG00000049449,ENSG00000052850,ENSG00000053747,ENSG00000054598,ENSG00000060718,ENSG00000069011,ENSG00000070193,ENSG00000073282,ENSG00000075223,ENSG00000076356,ENSG00000077092,ENSG00000077943,ENSG00000078399,ENSG00000078401,ENSG00000081189…
2	!	0.00317	76	2275	25	0.011	0.329	GO:0007492	BP	19	endoderm development	5	ENSG00000053747,ENSG00000060718,ENSG00000087245,ENSG00000105329,ENSG00000107984,ENSG00000109072,ENSG00000111799,ENSG00000115232,ENSG00000115414,ENSG00000120129,ENSG00000122641,ENSG00000130635,ENSG00000134871,ENSG00000136574,ENSG00000138448,ENSG00000141448,ENSG00000144810,ENSG00000157227,ENSG00000161638,ENSG00000164532,ENSG00000166949,ENSG00000182197,ENSG00000183691,ENSG00000196878,ENSG00000204262
1	!	0.0171	167	2053	38	0.019	0.228	GO:0004866	MF	61	endopeptidase inhibitor activity	5	ENSG00000003436,ENSG00000015413,ENSG00000023445,ENSG00000035862,ENSG00000100234,ENSG00000101439,ENSG00000102109,ENSG00000102265,ENSG00000103175,ENSG00000105825,ENSG00000106366,ENSG00000106804,ENSG00000123243,ENSG00000124107,ENSG00000124116,ENSG00000124570,ENSG00000132386,ENSG00000134259,ENSG00000135744,ENSG00000138795,ENSG00000145192,ENSG00000150938,ENSG00000151655,ENSG00000152377,ENSG00000162267…
2	!	2.44e-05	167	2275	47	0.021	0.281	GO:0004866	MF	26	endopeptidase inhibitor activity	5	ENSG00000003436,ENSG00000008196,ENSG00000015413,ENSG00000023445,ENSG00000035862,ENSG00000079257,ENSG00000100234,ENSG00000101439,ENSG00000102109,ENSG00000102265,ENSG00000103175,ENSG00000105825,ENSG00000106366,ENSG00000106804,ENSG00000122707,ENSG00000123243,ENSG00000124107,ENSG00000124116,ENSG00000124570,ENSG00000125730,ENSG00000132386,ENSG00000134259,ENSG00000135744,ENSG00000135919,ENSG00000138795…
1	!	0.00331	110	2053	30	0.015	0.273	GO:0001935	BP	14	endothelial cell proliferation	5	ENSG00000091583,ENSG00000099250,ENSG00000102760,ENSG00000105971,ENSG00000105974,ENSG00000105989,ENSG00000112902,ENSG00000113140,ENSG00000117525,ENSG00000118137,ENSG00000120156,ENSG00000125378,ENSG00000128917,ENSG00000128918,ENSG00000137573,ENSG00000137801,ENSG00000140945,ENSG00000143369,ENSG00000153162,ENSG00000157227,ENSG00000164619,ENSG00000168874,ENSG00000171951,ENSG00000173482,ENSG00000174059…
2	!	4.64e-06	110	2275	37	0.016	0.336	GO:0001935	BP	19	endothelial cell proliferation	5	ENSG00000071246,ENSG00000074842,ENSG00000099250,ENSG00000102760,ENSG00000105971,ENSG00000105974,ENSG00000105989,ENSG00000106799,ENSG00000108691,ENSG00000112715,ENSG00000112902,ENSG00000113140,ENSG00000117525,ENSG00000118137,ENSG00000118257,ENSG00000119630,ENSG00000120156,ENSG00000128917,ENSG00000128918,ENSG00000134013,ENSG00000137573,ENSG00000137801,ENSG00000139567,ENSG00000143369,ENSG00000153162…
1	!	1.73e-09	1229	2053	212	0.103	0.172	GO:0007167	BP	14	enzyme linked receptor protein signaling pathway	5	ENSG00000002330,ENSG00000013588,ENSG00000017427,ENSG00000019991,ENSG00000020181,ENSG00000026025,ENSG00000044524,ENSG00000049130,ENSG00000058404,ENSG00000068903,ENSG00000068971,ENSG00000069702,ENSG00000069869,ENSG00000070019,ENSG00000070081,ENSG00000070193,ENSG00000070404,ENSG00000070808,ENSG00000076641,ENSG00000077943,ENSG00000080224,ENSG00000081051,ENSG00000081189,ENSG00000087245,ENSG00000092969…
2	!	1.49e-11	1229	2275	237	0.104	0.193	GO:0007167	BP	19	enzyme linked receptor protein signaling pathway	5	ENSG00000002330,ENSG00000008196,ENSG00000010704,ENSG00000011422,ENSG00000013364,ENSG00000013588,ENSG00000017427,ENSG00000018408,ENSG00000019991,ENSG00000020181,ENSG00000026025,ENSG00000044524,ENSG00000049130,ENSG00000049323,ENSG00000054598,ENSG00000058404,ENSG00000068903,ENSG00000068971,ENSG00000069702,ENSG00000069869,ENSG00000070081,ENSG00000070193,ENSG00000070404,ENSG00000070808,ENSG00000071553…
1	!	3.96e-07	106	2053	36	0.018	0.34	GO:0001837	BP	14	epithelial to mesenchymal transition	5	ENSG00000002745,ENSG00000019549,ENSG00000019991,ENSG00000044524,ENSG00000069702,ENSG00000085741,ENSG00000089225,ENSG00000092969,ENSG00000095739,ENSG00000101665,ENSG00000102760,ENSG00000105989,ENSG00000108821,ENSG00000112175,ENSG00000119699,ENSG00000120149,ENSG00000122691,ENSG00000122694,ENSG00000129514,ENSG00000130558,ENSG00000137273,ENSG00000138795,ENSG00000140682,ENSG00000153071,ENSG00000157554…
2	!	2.69e-11	106	2275	44	0.019	0.415	GO:0001837	BP	19	epithelial to mesenchymal transition	5	ENSG00000002745,ENSG00000018408,ENSG00000019549,ENSG00000019991,ENSG00000044524,ENSG00000069702,ENSG00000085741,ENSG00000089225,ENSG00000092969,ENSG00000095739,ENSG00000101665,ENSG00000102760,ENSG00000105329,ENSG00000105989,ENSG00000106799,ENSG00000108821,ENSG00000112175,ENSG00000119699,ENSG00000120149,ENSG00000122691,ENSG00000122694,ENSG00000129514,ENSG00000134013,ENSG00000137273,ENSG00000138795…
1	!	8.85e-23	1051	2053	227	0.111	0.216	GO:0060429	BP	14	epithelium development	5	ENSG00000002330,ENSG00000002745,ENSG00000003137,ENSG00000005073,ENSG00000005102,ENSG00000007372,ENSG00000019549,ENSG00000019991,ENSG00000026025,ENSG00000042781,ENSG00000049130,ENSG00000052850,ENSG00000053747,ENSG00000065618,ENSG00000070193,ENSG00000073282,ENSG00000073737,ENSG00000074527,ENSG00000075223,ENSG00000075426,ENSG00000076356,ENSG00000077092,ENSG00000078401,ENSG00000081189,ENSG00000085741…
2	!	8.61e-28	1051	2275	256	0.113	0.244	GO:0060429	BP	19	epithelium development	5	ENSG00000002330,ENSG00000002745,ENSG00000003137,ENSG00000005073,ENSG00000005102,ENSG00000007372,ENSG00000008196,ENSG00000018408,ENSG00000019549,ENSG00000019991,ENSG00000021826,ENSG00000026025,ENSG00000041982,ENSG00000049130,ENSG00000052850,ENSG00000053747,ENSG00000054598,ENSG00000065618,ENSG00000067182,ENSG00000070193,ENSG00000073282,ENSG00000073737,ENSG00000075223,ENSG00000075426,ENSG00000076356…
1	!	7.17e-06	217	2053	54	0.026	0.249	GO:0090132	BP	14	epithelium migration	5	ENSG00000006128,ENSG00000020181,ENSG00000067066,ENSG00000070193,ENSG00000078098,ENSG00000078401,ENSG00000091583,ENSG00000092969,ENSG00000099250,ENSG00000102359,ENSG00000102760,ENSG00000107485,ENSG00000112902,ENSG00000113070,ENSG00000113140,ENSG00000113578,ENSG00000118137,ENSG00000120156,ENSG00000120899,ENSG00000122694,ENSG00000125266,ENSG00000125378,ENSG00000126016,ENSG00000128917,ENSG00000132386…
2	!	1.22e-11	217	2275	69	0.03	0.318	GO:0090132	BP	19	epithelium migration	5	ENSG00000020181,ENSG00000067066,ENSG00000070193,ENSG00000071246,ENSG00000073756,ENSG00000078098,ENSG00000078401,ENSG00000091879,ENSG00000092969,ENSG00000099250,ENSG00000102359,ENSG00000102760,ENSG00000105329,ENSG00000106799,ENSG00000112715,ENSG00000112902,ENSG00000113070,ENSG00000113140,ENSG00000113273,ENSG00000113578,ENSG00000115353,ENSG00000118137,ENSG00000118257,ENSG00000120156,ENSG00000120899…
1	!	0.00368	27	2053	13	0.006	0.481	GO:0042730	BP	14	fibrinolysis	5	ENSG00000078098,ENSG00000091583,ENSG00000104368,ENSG00000106366,ENSG00000122194,ENSG00000137801,ENSG00000167768,ENSG00000171557,ENSG00000178726,ENSG00000182718,ENSG00000184500,ENSG00000187045,ENSG00000197632
2	!	1.18e-05	386	2275	86	0.038	0.223	GO:0005925	CC	11	focal adhesion	5	ENSG00000002586,ENSG00000011028,ENSG00000011105,ENSG00000011422,ENSG00000022267,ENSG00000026025,ENSG00000031081,ENSG00000041982,ENSG00000065717,ENSG00000072163,ENSG00000073008,ENSG00000077943,ENSG00000078098,ENSG00000079308,ENSG00000085063,ENSG00000086991,ENSG00000099250,ENSG00000099812,ENSG00000102181,ENSG00000105971,ENSG00000105974,ENSG00000111077,ENSG00000111859,ENSG00000112576,ENSG00000112655…
1	!	1.76e-08	314	2053	76	0.037	0.242	GO:0022836	MF	7	gated channel activity	5	ENSG00000001626,ENSG00000070729,ENSG00000075461,ENSG00000082482,ENSG00000094755,ENSG00000099957,ENSG00000100433,ENSG00000101204,ENSG00000101958,ENSG00000102452,ENSG00000108684,ENSG00000109738,ENSG00000109991,ENSG00000111262,ENSG00000113327,ENSG00000115474,ENSG00000120251,ENSG00000120457,ENSG00000120899,ENSG00000121361,ENSG00000123700,ENSG00000125675,ENSG00000129159,ENSG00000130037,ENSG00000131398…
1	!	3.61e-26	1606	2053	318	0.155	0.198	GO:0048699	BP	14	generation of neurons	5	ENSG00000002745,ENSG00000004139,ENSG00000006210,ENSG00000007372,ENSG00000008735,ENSG00000015592,ENSG00000016082,ENSG00000018189,ENSG00000018236,ENSG00000019991,ENSG00000026025,ENSG00000033122,ENSG00000035862,ENSG00000037965,ENSG00000042781,ENSG00000044524,ENSG00000049130,ENSG00000050628,ENSG00000053438,ENSG00000058404,ENSG00000068903,ENSG00000068971,ENSG00000069869,ENSG00000070193,ENSG00000070729…
2	!	5.92e-14	1606	2275	302	0.133	0.188	GO:0048699	BP	19	generation of neurons	5	ENSG00000002745,ENSG00000004139,ENSG00000006210,ENSG00000007372,ENSG00000012171,ENSG00000015592,ENSG00000016082,ENSG00000019991,ENSG00000026025,ENSG00000026103,ENSG00000035862,ENSG00000037965,ENSG00000041982,ENSG00000044524,ENSG00000049130,ENSG00000050628,ENSG00000054282,ENSG00000058404,ENSG00000059915,ENSG00000068903,ENSG00000068971,ENSG00000069869,ENSG00000070193,ENSG00000070729,ENSG00000070808…
1	!	1.45e-07	231	2053	60	0.029	0.26	GO:0042063	BP	14	gliogenesis	5	ENSG00000007372,ENSG00000026025,ENSG00000068903,ENSG00000070193,ENSG00000077279,ENSG00000092969,ENSG00000100300,ENSG00000100678,ENSG00000103260,ENSG00000104419,ENSG00000105894,ENSG00000109072,ENSG00000109132,ENSG00000110693,ENSG00000115414,ENSG00000120899,ENSG00000121966,ENSG00000123080,ENSG00000124920,ENSG00000125378,ENSG00000128482,ENSG00000132170,ENSG00000132561,ENSG00000134352,ENSG00000135046…
2	!	1.87e-05	231	2275	59	0.026	0.255	GO:0042063	BP	19	gliogenesis	5	ENSG00000007372,ENSG00000026025,ENSG00000038427,ENSG00000068903,ENSG00000070193,ENSG00000092969,ENSG00000100300,ENSG00000100678,ENSG00000104419,ENSG00000105329,ENSG00000105894,ENSG00000108691,ENSG00000109072,ENSG00000110693,ENSG00000115414,ENSG00000115844,ENSG00000120885,ENSG00000120899,ENSG00000121966,ENSG00000123080,ENSG00000124920,ENSG00000128482,ENSG00000132170,ENSG00000132561,ENSG00000134352…
1	!	0.0211	69	2053	21	0.01	0.304	GO:0007215	BP	14	glutamate receptor signaling pathway	5	ENSG00000008735,ENSG00000075461,ENSG00000081189,ENSG00000105409,ENSG00000120251,ENSG00000120899,ENSG00000125675,ENSG00000134160,ENSG00000152578,ENSG00000152822,ENSG00000155511,ENSG00000161509,ENSG00000161681,ENSG00000163873,ENSG00000164418,ENSG00000168959,ENSG00000171189,ENSG00000174871,ENSG00000182771,ENSG00000183454,ENSG00000189056
1	!	0.000107	66	2053	24	0.012	0.364	GO:0060419	BP	14	heart growth	5	ENSG00000069702,ENSG00000081189,ENSG00000082482,ENSG00000089225,ENSG00000092969,ENSG00000102678,ENSG00000105989,ENSG00000121068,ENSG00000135744,ENSG00000136574,ENSG00000138207,ENSG00000141052,ENSG00000141448,ENSG00000151320,ENSG00000154556,ENSG00000157168,ENSG00000163217,ENSG00000164532,ENSG00000170989,ENSG00000178568,ENSG00000180772,ENSG00000183691,ENSG00000184937,ENSG00000185386
2	!	1.03e-06	66	2275	28	0.012	0.424	GO:0060419	BP	19	heart growth	5	ENSG00000054598,ENSG00000069702,ENSG00000081189,ENSG00000082482,ENSG00000089225,ENSG00000092969,ENSG00000102678,ENSG00000105989,ENSG00000121068,ENSG00000135744,ENSG00000136574,ENSG00000138207,ENSG00000141052,ENSG00000141448,ENSG00000145349,ENSG00000149256,ENSG00000151320,ENSG00000154556,ENSG00000163217,ENSG00000163513,ENSG00000164532,ENSG00000170989,ENSG00000173706,ENSG00000178568,ENSG00000180772…
1	!	0.000131	565	2053	103	0.05	0.182	GO:0007599	BP	14	hemostasis	5	ENSG00000003436,ENSG00000006210,ENSG00000017427,ENSG00000019991,ENSG00000024422,ENSG00000050628,ENSG00000061918,ENSG00000067842,ENSG00000074416,ENSG00000075945,ENSG00000078098,ENSG00000078401,ENSG00000084674,ENSG00000086548,ENSG00000091513,ENSG00000091583,ENSG00000092969,ENSG00000100678,ENSG00000101076,ENSG00000101335,ENSG00000102265,ENSG00000104368,ENSG00000105825,ENSG00000105974,ENSG00000106366…
2	!	1.79e-05	565	2275	114	0.05	0.202	GO:0007599	BP	19	hemostasis	5	ENSG00000003436,ENSG00000006210,ENSG00000011422,ENSG00000017427,ENSG00000019991,ENSG00000024422,ENSG00000050628,ENSG00000058668,ENSG00000061918,ENSG00000074416,ENSG00000075945,ENSG00000077942,ENSG00000078098,ENSG00000078401,ENSG00000084674,ENSG00000085063,ENSG00000086548,ENSG00000091513,ENSG00000091879,ENSG00000092969,ENSG00000096968,ENSG00000100678,ENSG00000101076,ENSG00000101335,ENSG00000102265…
2	!	0.037	187	2275	43	0.019	0.23	GO:0042445	BP	19	hormone metabolic process	5	ENSG00000003137,ENSG00000009765,ENSG00000010704,ENSG00000050165,ENSG00000073737,ENSG00000081051,ENSG00000099139,ENSG00000100867,ENSG00000102109,ENSG00000104324,ENSG00000109193,ENSG00000109472,ENSG00000112175,ENSG00000114115,ENSG00000116745,ENSG00000121039,ENSG00000128918,ENSG00000129514,ENSG00000130234,ENSG00000134259,ENSG00000135744,ENSG00000138207,ENSG00000138792,ENSG00000140465,ENSG00000140479…
2	!	4.71e-08	638	2275	134	0.059	0.21	GO:0006954	BP	19	inflammatory response	5	ENSG00000000971,ENSG00000003137,ENSG00000006210,ENSG00000010704,ENSG00000016082,ENSG00000019991,ENSG00000023445,ENSG00000026103,ENSG00000039537,ENSG00000050628,ENSG00000064989,ENSG00000067066,ENSG00000067182,ENSG00000073756,ENSG00000074416,ENSG00000079257,ENSG00000082196,ENSG00000085063,ENSG00000086062,ENSG00000086991,ENSG00000090382,ENSG00000091592,ENSG00000095585,ENSG00000096968,ENSG00000099998…
1	!	0.00288	638	2053	108	0.053	0.169	GO:0098662	BP	14	inorganic cation transmembrane transport	5	ENSG00000050628,ENSG00000067842,ENSG00000069431,ENSG00000069869,ENSG00000070729,ENSG00000072182,ENSG00000075461,ENSG00000076351,ENSG00000080493,ENSG00000082482,ENSG00000089356,ENSG00000100433,ENSG00000100678,ENSG00000100739,ENSG00000101188,ENSG00000102452,ENSG00000102466,ENSG00000102468,ENSG00000103888,ENSG00000104154,ENSG00000105409,ENSG00000105974,ENSG00000106537,ENSG00000108684,ENSG00000111262…
2	!	0.037	205	2275	46	0.02	0.224	GO:0048017	BP	19	inositol lipid-mediated signaling	5	ENSG00000002330,ENSG00000002745,ENSG00000017427,ENSG00000019991,ENSG00000049130,ENSG00000068903,ENSG00000069869,ENSG00000070193,ENSG00000074842,ENSG00000075651,ENSG00000078401,ENSG00000092969,ENSG00000096968,ENSG00000101255,ENSG00000102468,ENSG00000102678,ENSG00000113070,ENSG00000113389,ENSG00000113578,ENSG00000113721,ENSG00000120156,ENSG00000122691,ENSG00000124762,ENSG00000134259,ENSG00000134853…
1	!	0.0224	91	2053	25	0.012	0.275	GO:0007229	BP	14	integrin-mediated signaling pathway	5	ENSG00000072163,ENSG00000077943,ENSG00000079112,ENSG00000084636,ENSG00000102265,ENSG00000111859,ENSG00000115221,ENSG00000115232,ENSG00000118137,ENSG00000118523,ENSG00000120899,ENSG00000137809,ENSG00000138448,ENSG00000139626,ENSG00000140873,ENSG00000143127,ENSG00000144668,ENSG00000154734,ENSG00000158856,ENSG00000168542,ENSG00000168615,ENSG00000184304,ENSG00000213949,ENSG00000259207,ENSG00000259753
1	!	1.4e-07	409	2053	89	0.043	0.218	GO:0005216	MF	7	ion channel activity	5	ENSG00000001626,ENSG00000069431,ENSG00000070729,ENSG00000072182,ENSG00000075461,ENSG00000082482,ENSG00000089356,ENSG00000094755,ENSG00000099957,ENSG00000100433,ENSG00000101204,ENSG00000101958,ENSG00000102452,ENSG00000108684,ENSG00000109738,ENSG00000109991,ENSG00000111262,ENSG00000113327,ENSG00000115474,ENSG00000115902,ENSG00000120251,ENSG00000120457,ENSG00000120899,ENSG00000121361,ENSG00000123700…
2	!	0.0082	1508	2275	236	0.104	0.156	GO:0006811	BP	19	ion transport	5	ENSG00000001461,ENSG00000010704,ENSG00000012504,ENSG00000017427,ENSG00000022267,ENSG00000023839,ENSG00000036565,ENSG00000050438,ENSG00000050628,ENSG00000057294,ENSG00000058063,ENSG00000058404,ENSG00000058668,ENSG00000060762,ENSG00000064989,ENSG00000069431,ENSG00000069869,ENSG00000070729,ENSG00000070808,ENSG00000071553,ENSG00000073756,ENSG00000076351,ENSG00000078401,ENSG00000079841,ENSG00000080493…
2	!	0.000219	354	2275	77	0.034	0.218	GO:0050900	BP	19	leukocyte migration	5	ENSG00000006210,ENSG00000049130,ENSG00000050628,ENSG00000084674,ENSG00000086062,ENSG00000086548,ENSG00000091879,ENSG00000092969,ENSG00000100739,ENSG00000105974,ENSG00000106366,ENSG00000106804,ENSG00000108691,ENSG00000108821,ENSG00000112175,ENSG00000112715,ENSG00000113448,ENSG00000115232,ENSG00000115353,ENSG00000115414,ENSG00000119535,ENSG00000120156,ENSG00000120899,ENSG00000121966,ENSG00000122592…
2	!	0.0027	32	2275	15	0.007	0.469	GO:0010742	BP	19	macrophage derived foam cell differentiation	5	ENSG00000057252,ENSG00000084674,ENSG00000105329,ENSG00000109320,ENSG00000132170,ENSG00000135218,ENSG00000135744,ENSG00000138448,ENSG00000144891,ENSG00000160179,ENSG00000167780,ENSG00000179593,ENSG00000184371,ENSG00000188257,ENSG00000259207
1	!	0.000382	90	2053	28	0.014	0.311	GO:0051899	BP	14	membrane depolarization	5	ENSG00000075461,ENSG00000078401,ENSG00000100300,ENSG00000101188,ENSG00000101204,ENSG00000101665,ENSG00000102452,ENSG00000105974,ENSG00000123700,ENSG00000126709,ENSG00000136531,ENSG00000136546,ENSG00000137752,ENSG00000144285,ENSG00000147889,ENSG00000149575,ENSG00000151067,ENSG00000153253,ENSG00000157388,ENSG00000160716,ENSG00000166257,ENSG00000166710,ENSG00000169432,ENSG00000171791,ENSG00000183023…
1	!	0.000319	279	2053	60	0.029	0.215	GO:0045121	CC	12	membrane raft	5	ENSG00000018236,ENSG00000023445,ENSG00000024422,ENSG00000064012,ENSG00000069869,ENSG00000076641,ENSG00000100427,ENSG00000101188,ENSG00000102468,ENSG00000102871,ENSG00000105971,ENSG00000105974,ENSG00000108576,ENSG00000109991,ENSG00000115665,ENSG00000116147,ENSG00000117758,ENSG00000118432,ENSG00000120156,ENSG00000120899,ENSG00000121743,ENSG00000124942,ENSG00000129910,ENSG00000130037,ENSG00000130234…
2	!	4.45e-06	279	2275	69	0.03	0.247	GO:0045121	CC	11	membrane raft	5	ENSG00000023445,ENSG00000024422,ENSG00000026103,ENSG00000058668,ENSG00000067182,ENSG00000069869,ENSG00000073756,ENSG00000076641,ENSG00000090776,ENSG00000096968,ENSG00000100427,ENSG00000102468,ENSG00000102871,ENSG00000104537,ENSG00000105971,ENSG00000105974,ENSG00000108576,ENSG00000116147,ENSG00000117394,ENSG00000117758,ENSG00000118432,ENSG00000120156,ENSG00000120899,ENSG00000124942,ENSG00000129910…
1	!	4.25e-11	169	2053	55	0.027	0.325	GO:0014031	BP	14	mesenchymal cell development	5	ENSG00000002745,ENSG00000016082,ENSG00000019549,ENSG00000019991,ENSG00000044524,ENSG00000049130,ENSG00000069702,ENSG00000075223,ENSG00000078401,ENSG00000085741,ENSG00000089225,ENSG00000092969,ENSG00000095739,ENSG00000099250,ENSG00000101665,ENSG00000102760,ENSG00000105989,ENSG00000108821,ENSG00000109132,ENSG00000112175,ENSG00000112902,ENSG00000119699,ENSG00000120149,ENSG00000121039,ENSG00000122691…
2	!	5.87e-17	169	2275	67	0.029	0.396	GO:0014031	BP	19	mesenchymal cell development	5	ENSG00000002745,ENSG00000012171,ENSG00000016082,ENSG00000018408,ENSG00000019549,ENSG00000019991,ENSG00000044524,ENSG00000049130,ENSG00000054598,ENSG00000069702,ENSG00000075223,ENSG00000078401,ENSG00000085741,ENSG00000089225,ENSG00000090776,ENSG00000092969,ENSG00000095739,ENSG00000099250,ENSG00000101665,ENSG00000102760,ENSG00000105329,ENSG00000105989,ENSG00000106799,ENSG00000108821,ENSG00000112175…
1	!	7.17e-14	182	2053	62	0.03	0.341	GO:0048762	BP	14	mesenchymal cell differentiation	5	ENSG00000002745,ENSG00000016082,ENSG00000019549,ENSG00000019991,ENSG00000044524,ENSG00000049130,ENSG00000069702,ENSG00000070193,ENSG00000075223,ENSG00000078401,ENSG00000081189,ENSG00000085741,ENSG00000089225,ENSG00000092969,ENSG00000095739,ENSG00000099250,ENSG00000101665,ENSG00000102760,ENSG00000105989,ENSG00000108821,ENSG00000109132,ENSG00000112175,ENSG00000112902,ENSG00000118526,ENSG00000119699…
2	!	5.08e-19	182	2275	73	0.032	0.401	GO:0048762	BP	19	mesenchymal cell differentiation	5	ENSG00000002745,ENSG00000012171,ENSG00000016082,ENSG00000018408,ENSG00000019549,ENSG00000019991,ENSG00000044524,ENSG00000049130,ENSG00000054598,ENSG00000069702,ENSG00000070193,ENSG00000075223,ENSG00000078401,ENSG00000081189,ENSG00000085741,ENSG00000089225,ENSG00000090776,ENSG00000092969,ENSG00000095739,ENSG00000099250,ENSG00000101665,ENSG00000102760,ENSG00000105329,ENSG00000105989,ENSG00000106799…
1	!	0.000462	43	2053	18	0.009	0.419	GO:0010463	BP	14	mesenchymal cell proliferation	5	ENSG00000073282,ENSG00000085741,ENSG00000102678,ENSG00000103241,ENSG00000105894,ENSG00000105989,ENSG00000116132,ENSG00000125378,ENSG00000128573,ENSG00000140285,ENSG00000143867,ENSG00000147257,ENSG00000147862,ENSG00000148516,ENSG00000163132,ENSG00000164107,ENSG00000164690,ENSG00000168779
2	!	0.00182	43	2275	18	0.008	0.419	GO:0010463	BP	19	mesenchymal cell proliferation	5	ENSG00000073282,ENSG00000085741,ENSG00000102678,ENSG00000103241,ENSG00000105894,ENSG00000105989,ENSG00000112715,ENSG00000116132,ENSG00000128573,ENSG00000140285,ENSG00000143867,ENSG00000147257,ENSG00000147862,ENSG00000148516,ENSG00000163132,ENSG00000163513,ENSG00000164107,ENSG00000164690
1	!	3.93e-09	181	2053	54	0.026	0.298	GO:0061138	BP	14	morphogenesis of a branching epithelium	5	ENSG00000005073,ENSG00000019549,ENSG00000019991,ENSG00000070193,ENSG00000073282,ENSG00000074527,ENSG00000075223,ENSG00000078401,ENSG00000086062,ENSG00000099250,ENSG00000103241,ENSG00000105989,ENSG00000106004,ENSG00000111424,ENSG00000113578,ENSG00000115596,ENSG00000118526,ENSG00000120149,ENSG00000121039,ENSG00000125084,ENSG00000125378,ENSG00000125931,ENSG00000128713,ENSG00000128917,ENSG00000129514…
2	!	2.41e-11	181	2275	61	0.027	0.337	GO:0061138	BP	19	morphogenesis of a branching epithelium	5	ENSG00000005073,ENSG00000019549,ENSG00000019991,ENSG00000041982,ENSG00000070193,ENSG00000073282,ENSG00000075223,ENSG00000078401,ENSG00000086062,ENSG00000099250,ENSG00000103241,ENSG00000105329,ENSG00000105989,ENSG00000106004,ENSG00000111424,ENSG00000112715,ENSG00000113578,ENSG00000115596,ENSG00000118526,ENSG00000119630,ENSG00000120149,ENSG00000121039,ENSG00000128713,ENSG00000128917,ENSG00000129514…
1	!	9.5e-14	442	2053	109	0.053	0.247	GO:0002009	BP	14	morphogenesis of an epithelium	5	ENSG00000002745,ENSG00000005073,ENSG00000019549,ENSG00000019991,ENSG00000070193,ENSG00000073282,ENSG00000074527,ENSG00000075223,ENSG00000078401,ENSG00000081189,ENSG00000085741,ENSG00000086062,ENSG00000089225,ENSG00000092969,ENSG00000099250,ENSG00000103241,ENSG00000105989,ENSG00000106004,ENSG00000106689,ENSG00000107485,ENSG00000111424,ENSG00000113070,ENSG00000113196,ENSG00000113578,ENSG00000115461…
2	!	2.52e-19	442	2275	128	0.056	0.29	GO:0002009	BP	19	morphogenesis of an epithelium	5	ENSG00000002745,ENSG00000005073,ENSG00000019549,ENSG00000019991,ENSG00000041982,ENSG00000070193,ENSG00000073282,ENSG00000075223,ENSG00000078401,ENSG00000081189,ENSG00000085741,ENSG00000086062,ENSG00000089225,ENSG00000092969,ENSG00000099250,ENSG00000103241,ENSG00000105329,ENSG00000105989,ENSG00000106004,ENSG00000106689,ENSG00000111424,ENSG00000112655,ENSG00000112715,ENSG00000113070,ENSG00000113196…
1	!	7.07e-07	84	2053	31	0.015	0.369	GO:0044243	BP	14	multicellular organism catabolic process	5	ENSG00000011028,ENSG00000060718,ENSG00000065618,ENSG00000078098,ENSG00000082293,ENSG00000084636,ENSG00000087245,ENSG00000099953,ENSG00000101439,ENSG00000108821,ENSG00000110244,ENSG00000111799,ENSG00000130234,ENSG00000130635,ENSG00000135047,ENSG00000142173,ENSG00000144810,ENSG00000157227,ENSG00000163131,ENSG00000163359,ENSG00000164692,ENSG00000164733,ENSG00000168542,ENSG00000168615,ENSG00000171812…
2	!	2.24e-09	84	2275	36	0.016	0.429	GO:0044243	BP	19	multicellular organism catabolic process	5	ENSG00000011028,ENSG00000060718,ENSG00000065618,ENSG00000078098,ENSG00000082293,ENSG00000084636,ENSG00000087116,ENSG00000087245,ENSG00000101439,ENSG00000108821,ENSG00000110244,ENSG00000111799,ENSG00000130234,ENSG00000130635,ENSG00000134871,ENSG00000135047,ENSG00000138792,ENSG00000142173,ENSG00000144810,ENSG00000156103,ENSG00000157227,ENSG00000163131,ENSG00000163359,ENSG00000164692,ENSG00000164733…
1	!	7.17e-09	127	2053	43	0.021	0.339	GO:0044259	BP	14	multicellular organismal macromolecule metabolic process	5	ENSG00000011028,ENSG00000060718,ENSG00000065618,ENSG00000078098,ENSG00000082293,ENSG00000084636,ENSG00000087245,ENSG00000099953,ENSG00000101439,ENSG00000102760,ENSG00000108821,ENSG00000111077,ENSG00000111799,ENSG00000113721,ENSG00000118523,ENSG00000119699,ENSG00000125378,ENSG00000130234,ENSG00000130635,ENSG00000132170,ENSG00000135047,ENSG00000141570,ENSG00000142173,ENSG00000144810,ENSG00000157227…
2	!	1.07e-12	127	2275	51	0.022	0.402	GO:0044259	BP	19	multicellular organismal macromolecule metabolic process	5	ENSG00000011028,ENSG00000060718,ENSG00000065618,ENSG00000078098,ENSG00000082293,ENSG00000084636,ENSG00000087116,ENSG00000087245,ENSG00000101439,ENSG00000102760,ENSG00000105329,ENSG00000108691,ENSG00000108821,ENSG00000111077,ENSG00000111799,ENSG00000113721,ENSG00000117385,ENSG00000119699,ENSG00000130234,ENSG00000130635,ENSG00000132170,ENSG00000134871,ENSG00000135047,ENSG00000138792,ENSG00000141570…
1	!	0.00723	65	2053	21	0.01	0.323	GO:0014812	BP	14	muscle cell migration	5	ENSG00000017427,ENSG00000086991,ENSG00000099250,ENSG00000104368,ENSG00000106366,ENSG00000109072,ENSG00000113721,ENSG00000115461,ENSG00000117525,ENSG00000133110,ENSG00000135046,ENSG00000136999,ENSG00000146674,ENSG00000170961,ENSG00000170962,ENSG00000171522,ENSG00000171791,ENSG00000175591,ENSG00000197702,ENSG00000198121,ENSG00000259207
2	!	9.73e-05	65	2275	25	0.011	0.385	GO:0014812	BP	19	muscle cell migration	5	ENSG00000017427,ENSG00000086991,ENSG00000099250,ENSG00000104368,ENSG00000106366,ENSG00000109072,ENSG00000113721,ENSG00000115353,ENSG00000115461,ENSG00000117525,ENSG00000133110,ENSG00000135046,ENSG00000136999,ENSG00000137872,ENSG00000145147,ENSG00000145349,ENSG00000146674,ENSG00000164171,ENSG00000170961,ENSG00000170962,ENSG00000171522,ENSG00000171791,ENSG00000197702,ENSG00000198121,ENSG00000259207
1	!	1.4e-06	317	2053	72	0.035	0.227	GO:0006936	BP	14	muscle contraction	5	ENSG00000004776,ENSG00000026025,ENSG00000050628,ENSG00000078401,ENSG00000099957,ENSG00000100678,ENSG00000101335,ENSG00000101665,ENSG00000102468,ENSG00000105357,ENSG00000105409,ENSG00000105974,ENSG00000106631,ENSG00000107796,ENSG00000109846,ENSG00000109991,ENSG00000111262,ENSG00000113448,ENSG00000118194,ENSG00000118523,ENSG00000120907,ENSG00000121966,ENSG00000122786,ENSG00000123096,ENSG00000123700…
2	!	7.72e-08	317	2275	80	0.035	0.252	GO:0006936	BP	19	muscle contraction	5	ENSG00000004776,ENSG00000026025,ENSG00000050628,ENSG00000057294,ENSG00000064989,ENSG00000073756,ENSG00000078401,ENSG00000099957,ENSG00000100678,ENSG00000101335,ENSG00000101400,ENSG00000101605,ENSG00000101665,ENSG00000102468,ENSG00000105974,ENSG00000106631,ENSG00000107796,ENSG00000109846,ENSG00000113448,ENSG00000115353,ENSG00000118194,ENSG00000121966,ENSG00000122786,ENSG00000123096,ENSG00000123700…
1	!	4.58e-15	345	2053	95	0.046	0.275	GO:0060537	BP	14	muscle tissue development	5	ENSG00000003137,ENSG00000011465,ENSG00000016082,ENSG00000049540,ENSG00000060718,ENSG00000068903,ENSG00000069011,ENSG00000069702,ENSG00000073282,ENSG00000075223,ENSG00000077092,ENSG00000077943,ENSG00000081189,ENSG00000082293,ENSG00000082482,ENSG00000086991,ENSG00000089225,ENSG00000092969,ENSG00000101665,ENSG00000102554,ENSG00000102678,ENSG00000102683,ENSG00000105357,ENSG00000105971,ENSG00000105974…
2	!	1.21e-15	345	2275	102	0.045	0.296	GO:0060537	BP	19	muscle tissue development	5	ENSG00000003137,ENSG00000011465,ENSG00000016082,ENSG00000049540,ENSG00000054598,ENSG00000057294,ENSG00000060718,ENSG00000068903,ENSG00000069011,ENSG00000069702,ENSG00000073282,ENSG00000075223,ENSG00000077092,ENSG00000077943,ENSG00000081189,ENSG00000082293,ENSG00000082482,ENSG00000086991,ENSG00000089225,ENSG00000092969,ENSG00000101665,ENSG00000102554,ENSG00000102678,ENSG00000102683,ENSG00000105329…
2	!	0.00185	39	2275	17	0.007	0.436	GO:0050919	BP	19	negative chemotaxis	5	ENSG00000012171,ENSG00000075223,ENSG00000112902,ENSG00000118137,ENSG00000118257,ENSG00000125848,ENSG00000130827,ENSG00000137872,ENSG00000138448,ENSG00000145147,ENSG00000153993,ENSG00000170381,ENSG00000184347,ENSG00000185008,ENSG00000185070,ENSG00000221866,ENSG00000259207
2	!	0.00114	841	2275	148	0.065	0.176	GO:0043066	BP	19	negative regulation of apoptotic process	5	ENSG00000002330,ENSG00000006210,ENSG00000008196,ENSG00000011422,ENSG00000015413,ENSG00000016082,ENSG00000017427,ENSG00000019549,ENSG00000019991,ENSG00000023445,ENSG00000026103,ENSG00000049130,ENSG00000051108,ENSG00000054598,ENSG00000068903,ENSG00000069399,ENSG00000070193,ENSG00000072163,ENSG00000073282,ENSG00000074842,ENSG00000075945,ENSG00000077092,ENSG00000078401,ENSG00000081189,ENSG00000085063…
2	!	0.000631	66	2275	24	0.011	0.364	GO:0048521	BP	19	negative regulation of behavior	5	ENSG00000012171,ENSG00000050628,ENSG00000075223,ENSG00000091879,ENSG00000099250,ENSG00000106804,ENSG00000108379,ENSG00000108691,ENSG00000112902,ENSG00000130827,ENSG00000136999,ENSG00000137801,ENSG00000137872,ENSG00000145147,ENSG00000149295,ENSG00000151490,ENSG00000153993,ENSG00000158747,ENSG00000166923,ENSG00000170381,ENSG00000171522,ENSG00000184845,ENSG00000185008,ENSG00000185149
1	!	0.00219	216	2053	48	0.023	0.222	GO:0007162	BP	14	negative regulation of cell adhesion	5	ENSG00000019549,ENSG00000047648,ENSG00000050628,ENSG00000076641,ENSG00000100097,ENSG00000102760,ENSG00000106366,ENSG00000107738,ENSG00000108821,ENSG00000111348,ENSG00000112902,ENSG00000116147,ENSG00000117228,ENSG00000117586,ENSG00000118137,ENSG00000120708,ENSG00000122194,ENSG00000122592,ENSG00000125084,ENSG00000125378,ENSG00000129654,ENSG00000131507,ENSG00000131981,ENSG00000133110,ENSG00000134258…
2	!	9.31e-06	216	2275	57	0.025	0.264	GO:0007162	BP	19	negative regulation of cell adhesion	5	ENSG00000010704,ENSG00000019549,ENSG00000041982,ENSG00000047648,ENSG00000050628,ENSG00000076641,ENSG00000077942,ENSG00000091879,ENSG00000096968,ENSG00000100097,ENSG00000102760,ENSG00000105329,ENSG00000106366,ENSG00000107738,ENSG00000108821,ENSG00000111348,ENSG00000112902,ENSG00000113916,ENSG00000116147,ENSG00000117228,ENSG00000117586,ENSG00000118137,ENSG00000120708,ENSG00000122592,ENSG00000131507…
1	!	0.00113	199	2053	46	0.022	0.231	GO:0030336	BP	14	negative regulation of cell migration	5	ENSG00000015413,ENSG00000067066,ENSG00000085741,ENSG00000089225,ENSG00000091583,ENSG00000101665,ENSG00000102265,ENSG00000102760,ENSG00000105894,ENSG00000106366,ENSG00000106804,ENSG00000111348,ENSG00000112175,ENSG00000115461,ENSG00000122592,ENSG00000128917,ENSG00000132386,ENSG00000133121,ENSG00000136999,ENSG00000137033,ENSG00000137573,ENSG00000137801,ENSG00000146674,ENSG00000149295,ENSG00000153233…
2	!	3.13e-07	199	2275	57	0.025	0.286	GO:0030336	BP	19	negative regulation of cell migration	5	ENSG00000015413,ENSG00000057294,ENSG00000067066,ENSG00000071246,ENSG00000085741,ENSG00000089225,ENSG00000091879,ENSG00000101665,ENSG00000102265,ENSG00000102760,ENSG00000105329,ENSG00000105894,ENSG00000106366,ENSG00000106804,ENSG00000108691,ENSG00000111348,ENSG00000112175,ENSG00000115461,ENSG00000122592,ENSG00000122707,ENSG00000128917,ENSG00000132386,ENSG00000133121,ENSG00000136999,ENSG00000137033…
1	!	2.24e-15	641	2053	145	0.071	0.226	GO:0008285	BP	14	negative regulation of cell proliferation	5	ENSG00000005020,ENSG00000007372,ENSG00000009694,ENSG00000019549,ENSG00000035862,ENSG00000041515,ENSG00000068903,ENSG00000069702,ENSG00000070193,ENSG00000072163,ENSG00000075945,ENSG00000077092,ENSG00000078098,ENSG00000080503,ENSG00000081189,ENSG00000082482,ENSG00000085741,ENSG00000086062,ENSG00000086991,ENSG00000087494,ENSG00000089225,ENSG00000091583,ENSG00000092969,ENSG00000100300,ENSG00000101076…
2	!	1.5e-16	641	2275	158	0.069	0.246	GO:0008285	BP	19	negative regulation of cell proliferation	5	ENSG00000005020,ENSG00000007372,ENSG00000008196,ENSG00000009694,ENSG00000019549,ENSG00000035862,ENSG00000041515,ENSG00000057294,ENSG00000068903,ENSG00000069702,ENSG00000070193,ENSG00000071246,ENSG00000072163,ENSG00000073756,ENSG00000075945,ENSG00000077092,ENSG00000077942,ENSG00000078098,ENSG00000080503,ENSG00000081189,ENSG00000082482,ENSG00000085741,ENSG00000086062,ENSG00000086991,ENSG00000087494…
1	!	0.000323	127	2053	35	0.017	0.276	GO:0090288	BP	14	negative regulation of cellular response to growth factor stimulus	5	ENSG00000020181,ENSG00000069702,ENSG00000069869,ENSG00000070404,ENSG00000095739,ENSG00000101665,ENSG00000105971,ENSG00000105974,ENSG00000106819,ENSG00000107485,ENSG00000107984,ENSG00000119699,ENSG00000124225,ENSG00000125084,ENSG00000135744,ENSG00000137573,ENSG00000137801,ENSG00000137834,ENSG00000138829,ENSG00000140682,ENSG00000142611,ENSG00000157240,ENSG00000158747,ENSG00000162552,ENSG00000164619…
2	!	2.56e-06	127	2275	41	0.018	0.323	GO:0090288	BP	19	negative regulation of cellular response to growth factor stimulus	5	ENSG00000020181,ENSG00000049323,ENSG00000069702,ENSG00000069869,ENSG00000070404,ENSG00000095739,ENSG00000101665,ENSG00000105329,ENSG00000105971,ENSG00000105974,ENSG00000106799,ENSG00000106819,ENSG00000107984,ENSG00000119699,ENSG00000124225,ENSG00000128791,ENSG00000135744,ENSG00000137573,ENSG00000137801,ENSG00000137834,ENSG00000138829,ENSG00000140682,ENSG00000145147,ENSG00000151388,ENSG00000157240…
2	!	0.00365	49	2275	19	0.008	0.388	GO:0050922	BP	19	negative regulation of chemotaxis	5	ENSG00000012171,ENSG00000075223,ENSG00000091879,ENSG00000099250,ENSG00000106804,ENSG00000108379,ENSG00000108691,ENSG00000112902,ENSG00000130827,ENSG00000136999,ENSG00000137801,ENSG00000137872,ENSG00000145147,ENSG00000151490,ENSG00000153993,ENSG00000158747,ENSG00000166923,ENSG00000170381,ENSG00000185008
1	!	3.63e-06	53	2053	23	0.011	0.434	GO:0050819	BP	14	negative regulation of coagulation	5	ENSG00000050628,ENSG00000078098,ENSG00000078401,ENSG00000091583,ENSG00000104368,ENSG00000106366,ENSG00000109072,ENSG00000122194,ENSG00000127324,ENSG00000134853,ENSG00000137801,ENSG00000140873,ENSG00000167768,ENSG00000171557,ENSG00000173918,ENSG00000174059,ENSG00000178726,ENSG00000182718,ENSG00000183044,ENSG00000184500,ENSG00000187045,ENSG00000196975,ENSG00000197632
2	!	2.24e-05	53	2275	23	0.01	0.434	GO:0050819	BP	19	negative regulation of coagulation	5	ENSG00000011422,ENSG00000050628,ENSG00000078098,ENSG00000078401,ENSG00000104368,ENSG00000106366,ENSG00000109072,ENSG00000125810,ENSG00000127324,ENSG00000134853,ENSG00000135919,ENSG00000137801,ENSG00000140873,ENSG00000167768,ENSG00000171557,ENSG00000173918,ENSG00000174059,ENSG00000178726,ENSG00000182718,ENSG00000183044,ENSG00000184500,ENSG00000196975,ENSG00000197632
2	!	0.000475	205	2275	51	0.022	0.249	GO:0001818	BP	19	negative regulation of cytokine production	5	ENSG00000006210,ENSG00000010704,ENSG00000019991,ENSG00000069399,ENSG00000077942,ENSG00000082196,ENSG00000085741,ENSG00000092969,ENSG00000100300,ENSG00000102760,ENSG00000105329,ENSG00000107738,ENSG00000109320,ENSG00000113916,ENSG00000115267,ENSG00000115414,ENSG00000115602,ENSG00000117228,ENSG00000117586,ENSG00000118137,ENSG00000118503,ENSG00000119699,ENSG00000122641,ENSG00000122691,ENSG00000123999…
2	!	4.04e-06	239	2275	62	0.027	0.259	GO:0010951	BP	19	negative regulation of endopeptidase activity	5	ENSG00000003436,ENSG00000008196,ENSG00000011422,ENSG00000015413,ENSG00000019991,ENSG00000023445,ENSG00000026103,ENSG00000035862,ENSG00000051108,ENSG00000079257,ENSG00000100234,ENSG00000101439,ENSG00000102109,ENSG00000102265,ENSG00000102871,ENSG00000103175,ENSG00000105825,ENSG00000106366,ENSG00000106804,ENSG00000109072,ENSG00000109846,ENSG00000112715,ENSG00000121858,ENSG00000122707,ENSG00000123243…
1	!	6.07e-06	50	2053	22	0.011	0.44	GO:1900047	BP	14	negative regulation of hemostasis	5	ENSG00000050628,ENSG00000078098,ENSG00000078401,ENSG00000091583,ENSG00000104368,ENSG00000106366,ENSG00000109072,ENSG00000122194,ENSG00000127324,ENSG00000134853,ENSG00000137801,ENSG00000140873,ENSG00000167768,ENSG00000171557,ENSG00000173918,ENSG00000174059,ENSG00000178726,ENSG00000182718,ENSG00000183044,ENSG00000184500,ENSG00000187045,ENSG00000197632
2	!	3.46e-05	50	2275	22	0.01	0.44	GO:1900047	BP	19	negative regulation of hemostasis	5	ENSG00000011422,ENSG00000050628,ENSG00000078098,ENSG00000078401,ENSG00000104368,ENSG00000106366,ENSG00000109072,ENSG00000125810,ENSG00000127324,ENSG00000134853,ENSG00000135919,ENSG00000137801,ENSG00000140873,ENSG00000167768,ENSG00000171557,ENSG00000173918,ENSG00000174059,ENSG00000178726,ENSG00000182718,ENSG00000183044,ENSG00000184500,ENSG00000197632
2	!	0.021	115	2275	31	0.014	0.27	GO:0050777	BP	19	negative regulation of immune response	5	ENSG00000010704,ENSG00000085063,ENSG00000092969,ENSG00000103241,ENSG00000105329,ENSG00000107738,ENSG00000113916,ENSG00000115602,ENSG00000117586,ENSG00000118137,ENSG00000118503,ENSG00000119699,ENSG00000127241,ENSG00000131507,ENSG00000131981,ENSG00000132170,ENSG00000135046,ENSG00000136630,ENSG00000137033,ENSG00000140853,ENSG00000141433,ENSG00000149295,ENSG00000154188,ENSG00000158874,ENSG00000161905…
1	!	0.00549	36	2053	15	0.007	0.417	GO:1901862	BP	14	negative regulation of muscle tissue development	5	ENSG00000068903,ENSG00000082482,ENSG00000089225,ENSG00000107984,ENSG00000115461,ENSG00000122691,ENSG00000125378,ENSG00000138207,ENSG00000138795,ENSG00000141052,ENSG00000157514,ENSG00000160307,ENSG00000164690,ENSG00000183691,ENSG00000185386
2	!	0.000444	36	2275	17	0.007	0.472	GO:1901862	BP	19	negative regulation of muscle tissue development	5	ENSG00000068903,ENSG00000082482,ENSG00000089225,ENSG00000105329,ENSG00000107984,ENSG00000115461,ENSG00000122691,ENSG00000138207,ENSG00000138795,ENSG00000139174,ENSG00000141052,ENSG00000157514,ENSG00000160307,ENSG00000163513,ENSG00000164690,ENSG00000183691,ENSG00000185386
1	!	0.00188	260	2053	55	0.027	0.212	GO:0051961	BP	14	negative regulation of nervous system development	5	ENSG00000007372,ENSG00000016082,ENSG00000018189,ENSG00000026025,ENSG00000050628,ENSG00000068903,ENSG00000075223,ENSG00000099250,ENSG00000100097,ENSG00000100300,ENSG00000104435,ENSG00000105894,ENSG00000105974,ENSG00000105996,ENSG00000108379,ENSG00000108576,ENSG00000109099,ENSG00000109132,ENSG00000111783,ENSG00000112902,ENSG00000115297,ENSG00000116147,ENSG00000125378,ENSG00000137261,ENSG00000139352…
1	!	0.0096	240	2053	50	0.024	0.208	GO:0050768	BP	14	negative regulation of neurogenesis	5	ENSG00000007372,ENSG00000016082,ENSG00000018189,ENSG00000026025,ENSG00000050628,ENSG00000068903,ENSG00000075223,ENSG00000099250,ENSG00000100097,ENSG00000100300,ENSG00000104435,ENSG00000105894,ENSG00000105974,ENSG00000105996,ENSG00000108379,ENSG00000108576,ENSG00000109099,ENSG00000109132,ENSG00000112902,ENSG00000115297,ENSG00000116147,ENSG00000125378,ENSG00000137261,ENSG00000139352,ENSG00000140538…
1	!	0.000106	271	2053	60	0.029	0.221	GO:0032102	BP	14	negative regulation of response to external stimulus	5	ENSG00000016082,ENSG00000019549,ENSG00000019991,ENSG00000050628,ENSG00000068903,ENSG00000070081,ENSG00000075223,ENSG00000078098,ENSG00000078401,ENSG00000091583,ENSG00000099250,ENSG00000100300,ENSG00000103175,ENSG00000103241,ENSG00000104368,ENSG00000106366,ENSG00000106804,ENSG00000107485,ENSG00000108379,ENSG00000109072,ENSG00000112902,ENSG00000116147,ENSG00000118137,ENSG00000118503,ENSG00000120156…
2	!	7.35e-09	271	2275	74	0.033	0.273	GO:0032102	BP	19	negative regulation of response to external stimulus	5	ENSG00000011422,ENSG00000012171,ENSG00000016082,ENSG00000019549,ENSG00000019991,ENSG00000050628,ENSG00000064989,ENSG00000067182,ENSG00000068903,ENSG00000070081,ENSG00000075223,ENSG00000078098,ENSG00000078401,ENSG00000082196,ENSG00000091879,ENSG00000099250,ENSG00000100300,ENSG00000103175,ENSG00000103241,ENSG00000104368,ENSG00000106366,ENSG00000106804,ENSG00000108379,ENSG00000108691,ENSG00000109072…
1	!	0.0374	66	2053	20	0.01	0.303	GO:0050805	BP	14	negative regulation of synaptic transmission	5	ENSG00000036565,ENSG00000101489,ENSG00000102468,ENSG00000108576,ENSG00000114200,ENSG00000116147,ENSG00000120899,ENSG00000132718,ENSG00000145632,ENSG00000149295,ENSG00000155511,ENSG00000156395,ENSG00000157103,ENSG00000157680,ENSG00000163873,ENSG00000164418,ENSG00000174871,ENSG00000184845,ENSG00000185149,ENSG00000188906
1	!	0.00862	109	2053	29	0.014	0.266	GO:0090101	BP	14	negative regulation of transmembrane receptor protein serine/threonine kinase signaling pathway	5	ENSG00000069702,ENSG00000070404,ENSG00000095739,ENSG00000101665,ENSG00000105971,ENSG00000105974,ENSG00000106819,ENSG00000107984,ENSG00000119699,ENSG00000124225,ENSG00000125084,ENSG00000136999,ENSG00000137834,ENSG00000138829,ENSG00000140682,ENSG00000142611,ENSG00000157240,ENSG00000158747,ENSG00000164532,ENSG00000164619,ENSG00000166033,ENSG00000166147,ENSG00000167941,ENSG00000168675,ENSG00000171243…
2	!	4.97e-05	109	2275	35	0.015	0.321	GO:0090101	BP	19	negative regulation of transmembrane receptor protein serine/threonine kinase signaling pathway	5	ENSG00000049323,ENSG00000069702,ENSG00000070404,ENSG00000095739,ENSG00000101665,ENSG00000105329,ENSG00000105971,ENSG00000105974,ENSG00000106799,ENSG00000106819,ENSG00000107984,ENSG00000119699,ENSG00000124225,ENSG00000128791,ENSG00000134363,ENSG00000136999,ENSG00000137834,ENSG00000138829,ENSG00000140682,ENSG00000157240,ENSG00000158747,ENSG00000163513,ENSG00000164532,ENSG00000164619,ENSG00000166147…
1	!	0.00607	457	2053	82	0.04	0.179	GO:0051051	BP	14	negative regulation of transport	5	ENSG00000006210,ENSG00000019549,ENSG00000036565,ENSG00000050628,ENSG00000067066,ENSG00000069869,ENSG00000070081,ENSG00000078401,ENSG00000095752,ENSG00000101076,ENSG00000101188,ENSG00000102362,ENSG00000102468,ENSG00000102471,ENSG00000102760,ENSG00000103241,ENSG00000105974,ENSG00000109846,ENSG00000110245,ENSG00000115266,ENSG00000115414,ENSG00000117228,ENSG00000117586,ENSG00000118137,ENSG00000118432…
2	!	5.37e-06	1108	2275	197	0.087	0.178	GO:0031175	BP	19	neuron projection development	5	ENSG00000004139,ENSG00000007372,ENSG00000012171,ENSG00000015592,ENSG00000016082,ENSG00000019991,ENSG00000026025,ENSG00000026103,ENSG00000041982,ENSG00000044524,ENSG00000049130,ENSG00000058404,ENSG00000068971,ENSG00000069869,ENSG00000070193,ENSG00000070808,ENSG00000075223,ENSG00000076356,ENSG00000078018,ENSG00000079841,ENSG00000080224,ENSG00000081189,ENSG00000087245,ENSG00000090776,ENSG00000092969…
1	!	3.08e-05	571	2053	106	0.052	0.186	GO:0097485	BP	14	neuron projection guidance	5	ENSG00000007372,ENSG00000016082,ENSG00000018236,ENSG00000044524,ENSG00000049130,ENSG00000058404,ENSG00000070193,ENSG00000070808,ENSG00000074527,ENSG00000075223,ENSG00000076356,ENSG00000077279,ENSG00000080224,ENSG00000087245,ENSG00000092969,ENSG00000099250,ENSG00000101335,ENSG00000102678,ENSG00000105357,ENSG00000105996,ENSG00000106689,ENSG00000107485,ENSG00000108379,ENSG00000108947,ENSG00000112902…
2	!	0.000299	225	2275	55	0.024	0.244	GO:0015850	BP	19	organic hydroxy compound transport	5	ENSG00000012504,ENSG00000036565,ENSG00000050628,ENSG00000057252,ENSG00000070081,ENSG00000084674,ENSG00000100300,ENSG00000100979,ENSG00000101670,ENSG00000102468,ENSG00000103546,ENSG00000105974,ENSG00000108576,ENSG00000108846,ENSG00000109320,ENSG00000110244,ENSG00000110245,ENSG00000112499,ENSG00000117758,ENSG00000118137,ENSG00000118432,ENSG00000118596,ENSG00000120885,ENSG00000126903,ENSG00000132170…
2	!	0.00441	145	2275	38	0.017	0.262	GO:0048520	BP	19	positive regulation of behavior	5	ENSG00000006210,ENSG00000050628,ENSG00000070193,ENSG00000081189,ENSG00000099250,ENSG00000105329,ENSG00000106366,ENSG00000108691,ENSG00000112715,ENSG00000112902,ENSG00000113721,ENSG00000115414,ENSG00000117525,ENSG00000120899,ENSG00000124205,ENSG00000128340,ENSG00000137801,ENSG00000137868,ENSG00000145147,ENSG00000145824,ENSG00000150630,ENSG00000151617,ENSG00000156427,ENSG00000160712,ENSG00000164171…
1	!	0.0195	125	2053	31	0.015	0.248	GO:0051099	BP	14	positive regulation of binding	5	ENSG00000016082,ENSG00000017427,ENSG00000051108,ENSG00000068903,ENSG00000081189,ENSG00000084764,ENSG00000092969,ENSG00000095739,ENSG00000099250,ENSG00000101255,ENSG00000105974,ENSG00000107485,ENSG00000109072,ENSG00000114166,ENSG00000115896,ENSG00000122691,ENSG00000125378,ENSG00000127666,ENSG00000131759,ENSG00000141052,ENSG00000145632,ENSG00000155962,ENSG00000164093,ENSG00000164107,ENSG00000165617…
2	!	0.000218	125	2275	37	0.016	0.296	GO:0051099	BP	19	positive regulation of binding	5	ENSG00000010704,ENSG00000011422,ENSG00000016082,ENSG00000017427,ENSG00000051108,ENSG00000068903,ENSG00000081189,ENSG00000084764,ENSG00000092969,ENSG00000095739,ENSG00000096968,ENSG00000099250,ENSG00000101255,ENSG00000105329,ENSG00000105974,ENSG00000109072,ENSG00000114166,ENSG00000115896,ENSG00000122691,ENSG00000127666,ENSG00000131759,ENSG00000141052,ENSG00000144118,ENSG00000145632,ENSG00000155962…
1	!	0.00318	39	2053	16	0.008	0.41	GO:0070169	BP	14	positive regulation of biomineral tissue development	5	ENSG00000081189,ENSG00000115596,ENSG00000119699,ENSG00000121989,ENSG00000125378,ENSG00000138696,ENSG00000138829,ENSG00000143867,ENSG00000153162,ENSG00000162552,ENSG00000164920,ENSG00000165973,ENSG00000169884,ENSG00000183023,ENSG00000183160,ENSG00000204217
1	!	0.000172	158	2053	41	0.02	0.259	GO:0048639	BP	14	positive regulation of developmental growth	5	ENSG00000017427,ENSG00000018189,ENSG00000079841,ENSG00000081189,ENSG00000089225,ENSG00000099250,ENSG00000102678,ENSG00000104432,ENSG00000105989,ENSG00000106541,ENSG00000108379,ENSG00000112902,ENSG00000112964,ENSG00000115414,ENSG00000121068,ENSG00000124772,ENSG00000131711,ENSG00000132872,ENSG00000136630,ENSG00000140538,ENSG00000141448,ENSG00000149295,ENSG00000151320,ENSG00000157168,ENSG00000163217…
1	!	6.86e-05	99	2053	31	0.015	0.313	GO:0010634	BP	14	positive regulation of epithelial cell migration	5	ENSG00000006128,ENSG00000020181,ENSG00000070193,ENSG00000078401,ENSG00000092969,ENSG00000099250,ENSG00000102359,ENSG00000107485,ENSG00000112902,ENSG00000113070,ENSG00000113140,ENSG00000120156,ENSG00000120899,ENSG00000122694,ENSG00000125378,ENSG00000126016,ENSG00000135744,ENSG00000136960,ENSG00000137801,ENSG00000138772,ENSG00000140285,ENSG00000154188,ENSG00000154764,ENSG00000162407,ENSG00000168615…
2	!	1.26e-09	99	2275	40	0.018	0.404	GO:0010634	BP	19	positive regulation of epithelial cell migration	5	ENSG00000020181,ENSG00000070193,ENSG00000073756,ENSG00000078401,ENSG00000092969,ENSG00000099250,ENSG00000102359,ENSG00000105329,ENSG00000112715,ENSG00000112902,ENSG00000113070,ENSG00000113140,ENSG00000115353,ENSG00000118257,ENSG00000120156,ENSG00000120899,ENSG00000122694,ENSG00000126016,ENSG00000135744,ENSG00000136960,ENSG00000137801,ENSG00000138772,ENSG00000140285,ENSG00000143878,ENSG00000150630…
2	!	0.000377	32	2275	16	0.007	0.5	GO:0010718	BP	19	positive regulation of epithelial to mesenchymal transition	5	ENSG00000018408,ENSG00000092969,ENSG00000095739,ENSG00000102760,ENSG00000105329,ENSG00000108821,ENSG00000119699,ENSG00000122691,ENSG00000122694,ENSG00000138795,ENSG00000140682,ENSG00000148204,ENSG00000153071,ENSG00000166949,ENSG00000180318,ENSG00000183779
1	!	0.0262	40	2053	15	0.007	0.375	GO:0090184	BP	14	positive regulation of kidney development	5	ENSG00000107485,ENSG00000113721,ENSG00000125378,ENSG00000134245,ENSG00000135744,ENSG00000151617,ENSG00000162552,ENSG00000164690,ENSG00000166396,ENSG00000170962,ENSG00000180772,ENSG00000183691,ENSG00000184937,ENSG00000251493,ENSG00000260027
2	!	0.00596	595	2275	109	0.048	0.183	GO:0043410	BP	19	positive regulation of MAPK cascade	5	ENSG00000002745,ENSG00000006210,ENSG00000009694,ENSG00000017427,ENSG00000019991,ENSG00000026103,ENSG00000035862,ENSG00000049130,ENSG00000058404,ENSG00000070193,ENSG00000070808,ENSG00000071553,ENSG00000074842,ENSG00000078401,ENSG00000086991,ENSG00000092969,ENSG00000095752,ENSG00000096968,ENSG00000099250,ENSG00000099860,ENSG00000100385,ENSG00000102468,ENSG00000102678,ENSG00000105329,ENSG00000105971…
1	!	0.031	55	2053	18	0.009	0.327	GO:0048636	BP	14	positive regulation of muscle organ development	5	ENSG00000003137,ENSG00000081189,ENSG00000089225,ENSG00000102678,ENSG00000105989,ENSG00000121068,ENSG00000125266,ENSG00000125378,ENSG00000141052,ENSG00000141448,ENSG00000151320,ENSG00000157168,ENSG00000163217,ENSG00000164532,ENSG00000164690,ENSG00000168779,ENSG00000171791,ENSG00000178568
1	!	0.0412	56	2053	18	0.009	0.321	GO:1901863	BP	14	positive regulation of muscle tissue development	5	ENSG00000003137,ENSG00000081189,ENSG00000089225,ENSG00000102678,ENSG00000105989,ENSG00000121068,ENSG00000125266,ENSG00000125378,ENSG00000141052,ENSG00000141448,ENSG00000151320,ENSG00000157168,ENSG00000163217,ENSG00000164532,ENSG00000164690,ENSG00000168779,ENSG00000171791,ENSG00000178568
1	!	7.91e-15	440	2053	111	0.054	0.252	GO:0051962	BP	14	positive regulation of nervous system development	5	ENSG00000006210,ENSG00000007372,ENSG00000018189,ENSG00000018236,ENSG00000019991,ENSG00000033122,ENSG00000035862,ENSG00000044524,ENSG00000058404,ENSG00000068971,ENSG00000077092,ENSG00000079841,ENSG00000081189,ENSG00000082014,ENSG00000099250,ENSG00000100300,ENSG00000102359,ENSG00000102924,ENSG00000103260,ENSG00000104435,ENSG00000105894,ENSG00000105989,ENSG00000107864,ENSG00000107954,ENSG00000108379…
1	!	2.11e-10	307	2053	79	0.038	0.257	GO:0045666	BP	14	positive regulation of neuron differentiation	5	ENSG00000018189,ENSG00000018236,ENSG00000019991,ENSG00000033122,ENSG00000035862,ENSG00000044524,ENSG00000058404,ENSG00000068971,ENSG00000077092,ENSG00000079841,ENSG00000081189,ENSG00000099250,ENSG00000103260,ENSG00000104435,ENSG00000105894,ENSG00000107864,ENSG00000107954,ENSG00000108379,ENSG00000109132,ENSG00000111249,ENSG00000112175,ENSG00000112902,ENSG00000114166,ENSG00000115414,ENSG00000118432…
2	!	0.000608	307	2275	68	0.03	0.221	GO:0045666	BP	19	positive regulation of neuron differentiation	5	ENSG00000019991,ENSG00000035862,ENSG00000044524,ENSG00000058404,ENSG00000068971,ENSG00000077092,ENSG00000079841,ENSG00000081189,ENSG00000099250,ENSG00000104435,ENSG00000105894,ENSG00000107954,ENSG00000108379,ENSG00000112175,ENSG00000112655,ENSG00000112715,ENSG00000112902,ENSG00000113273,ENSG00000113916,ENSG00000114166,ENSG00000115414,ENSG00000118432,ENSG00000118515,ENSG00000119283,ENSG00000120899…
1	!	5.41e-08	86	2053	33	0.016	0.384	GO:0045778	BP	14	positive regulation of ossification	5	ENSG00000006128,ENSG00000017427,ENSG00000019991,ENSG00000073282,ENSG00000081189,ENSG00000092969,ENSG00000119699,ENSG00000120149,ENSG00000121989,ENSG00000124813,ENSG00000125378,ENSG00000134352,ENSG00000138696,ENSG00000138829,ENSG00000143867,ENSG00000153162,ENSG00000160712,ENSG00000160789,ENSG00000162552,ENSG00000162733,ENSG00000163273,ENSG00000164920,ENSG00000165973,ENSG00000168743,ENSG00000169884…
2	!	6.11e-05	86	2275	30	0.013	0.349	GO:0045778	BP	19	positive regulation of ossification	5	ENSG00000017427,ENSG00000019991,ENSG00000071553,ENSG00000073282,ENSG00000081189,ENSG00000092969,ENSG00000105329,ENSG00000115353,ENSG00000116711,ENSG00000119699,ENSG00000120149,ENSG00000121989,ENSG00000124813,ENSG00000134352,ENSG00000138829,ENSG00000143867,ENSG00000153162,ENSG00000160712,ENSG00000160789,ENSG00000162733,ENSG00000164920,ENSG00000164932,ENSG00000165973,ENSG00000166949,ENSG00000168743…
2	!	0.000314	47	2275	20	0.009	0.426	GO:0010862	BP	19	positive regulation of pathway-restricted SMAD protein phosphorylation	5	ENSG00000010704,ENSG00000092969,ENSG00000105329,ENSG00000106799,ENSG00000112175,ENSG00000119699,ENSG00000121989,ENSG00000122641,ENSG00000123999,ENSG00000125965,ENSG00000139567,ENSG00000143768,ENSG00000143869,ENSG00000152785,ENSG00000153071,ENSG00000153162,ENSG00000156466,ENSG00000163217,ENSG00000168487,ENSG00000204217
2	!	0.00612	158	2275	40	0.018	0.253	GO:0050731	BP	19	positive regulation of peptidyl-tyrosine phosphorylation	5	ENSG00000016082,ENSG00000017427,ENSG00000019991,ENSG00000049130,ENSG00000067182,ENSG00000070193,ENSG00000095752,ENSG00000096968,ENSG00000099250,ENSG00000102468,ENSG00000102931,ENSG00000105329,ENSG00000107954,ENSG00000109072,ENSG00000110169,ENSG00000112715,ENSG00000112964,ENSG00000120899,ENSG00000134352,ENSG00000135218,ENSG00000135744,ENSG00000136960,ENSG00000140285,ENSG00000150281,ENSG00000150630…
2	!	1.43e-05	1038	2275	185	0.081	0.178	GO:0042327	BP	19	positive regulation of phosphorylation	5	ENSG00000002330,ENSG00000002745,ENSG00000006210,ENSG00000009694,ENSG00000010704,ENSG00000011422,ENSG00000016082,ENSG00000017427,ENSG00000019991,ENSG00000026103,ENSG00000035862,ENSG00000049130,ENSG00000050628,ENSG00000052795,ENSG00000058404,ENSG00000058668,ENSG00000067182,ENSG00000070193,ENSG00000070808,ENSG00000071553,ENSG00000074842,ENSG00000078401,ENSG00000084764,ENSG00000085741,ENSG00000086991…
2	!	0.0202	363	2275	72	0.032	0.198	GO:0051047	BP	19	positive regulation of secretion	5	ENSG00000002330,ENSG00000010310,ENSG00000010704,ENSG00000016082,ENSG00000017427,ENSG00000036565,ENSG00000041353,ENSG00000070081,ENSG00000071553,ENSG00000078401,ENSG00000082196,ENSG00000091592,ENSG00000092969,ENSG00000096968,ENSG00000102362,ENSG00000102760,ENSG00000105329,ENSG00000106804,ENSG00000115353,ENSG00000115602,ENSG00000116729,ENSG00000117586,ENSG00000119699,ENSG00000120937,ENSG00000122641…
1	!	0.0161	30	2053	13	0.006	0.433	GO:0014911	BP	14	positive regulation of smooth muscle cell migration	5	ENSG00000017427,ENSG00000086991,ENSG00000099250,ENSG00000109072,ENSG00000113721,ENSG00000117525,ENSG00000133110,ENSG00000170961,ENSG00000170962,ENSG00000171522,ENSG00000171791,ENSG00000175591,ENSG00000198121
2	!	0.000933	30	2275	15	0.007	0.5	GO:0014911	BP	19	positive regulation of smooth muscle cell migration	5	ENSG00000017427,ENSG00000086991,ENSG00000099250,ENSG00000109072,ENSG00000113721,ENSG00000117525,ENSG00000133110,ENSG00000137872,ENSG00000145349,ENSG00000164171,ENSG00000170961,ENSG00000170962,ENSG00000171522,ENSG00000171791,ENSG00000198121
1	!	0.00728	918	2053	143	0.07	0.156	GO:0051050	BP	14	positive regulation of transport	5	ENSG00000001626,ENSG00000002330,ENSG00000006128,ENSG00000009694,ENSG00000010310,ENSG00000016082,ENSG00000017427,ENSG00000018189,ENSG00000018236,ENSG00000024422,ENSG00000036565,ENSG00000041353,ENSG00000053438,ENSG00000064012,ENSG00000069869,ENSG00000070081,ENSG00000070808,ENSG00000078401,ENSG00000091513,ENSG00000091592,ENSG00000092969,ENSG00000095739,ENSG00000100300,ENSG00000100427,ENSG00000100739…
1	!	0.00596	185	2053	42	0.02	0.227	GO:0014069	CC	12	postsynaptic density	5	ENSG00000008735,ENSG00000033122,ENSG00000058404,ENSG00000070808,ENSG00000077943,ENSG00000099957,ENSG00000102385,ENSG00000107954,ENSG00000111052,ENSG00000116675,ENSG00000120899,ENSG00000125675,ENSG00000131711,ENSG00000148053,ENSG00000149295,ENSG00000151067,ENSG00000151491,ENSG00000152377,ENSG00000152822,ENSG00000154146,ENSG00000155511,ENSG00000156395,ENSG00000157680,ENSG00000158258,ENSG00000158856…
1	!	0.00179	202	2053	46	0.022	0.228	GO:0045211	CC	12	postsynaptic membrane	5	ENSG00000033122,ENSG00000094755,ENSG00000101204,ENSG00000101958,ENSG00000102385,ENSG00000102924,ENSG00000107954,ENSG00000109738,ENSG00000111052,ENSG00000113327,ENSG00000120251,ENSG00000123096,ENSG00000125675,ENSG00000131018,ENSG00000135472,ENSG00000145451,ENSG00000145934,ENSG00000146006,ENSG00000146276,ENSG00000148053,ENSG00000148948,ENSG00000152578,ENSG00000155511,ENSG00000156564,ENSG00000158258…
1	!	4.01e-05	215	2053	52	0.025	0.242	GO:0006813	BP	14	potassium ion transport	5	ENSG00000050628,ENSG00000069431,ENSG00000069869,ENSG00000070729,ENSG00000082482,ENSG00000100433,ENSG00000102468,ENSG00000105409,ENSG00000105974,ENSG00000111262,ENSG00000115474,ENSG00000120457,ENSG00000120899,ENSG00000121361,ENSG00000123700,ENSG00000124140,ENSG00000124205,ENSG00000127419,ENSG00000129159,ENSG00000130037,ENSG00000131398,ENSG00000141433,ENSG00000143473,ENSG00000144191,ENSG00000145936…
1	!	2.06e-16	331	2053	95	0.046	0.287	GO:0003002	BP	14	regionalization	5	ENSG00000003137,ENSG00000005073,ENSG00000005102,ENSG00000007372,ENSG00000016082,ENSG00000037965,ENSG00000052850,ENSG00000070193,ENSG00000073282,ENSG00000075223,ENSG00000075290,ENSG00000076356,ENSG00000078399,ENSG00000078401,ENSG00000081189,ENSG00000082014,ENSG00000099250,ENSG00000103241,ENSG00000105989,ENSG00000105996,ENSG00000105997,ENSG00000106004,ENSG00000106006,ENSG00000106038,ENSG00000106689…
2	!	1.48e-16	331	2275	101	0.044	0.305	GO:0003002	BP	19	regionalization	5	ENSG00000003137,ENSG00000005073,ENSG00000005102,ENSG00000007372,ENSG00000016082,ENSG00000037965,ENSG00000052850,ENSG00000054598,ENSG00000070193,ENSG00000073282,ENSG00000075223,ENSG00000076356,ENSG00000078399,ENSG00000078401,ENSG00000081189,ENSG00000082014,ENSG00000099139,ENSG00000099250,ENSG00000103241,ENSG00000105989,ENSG00000105996,ENSG00000105997,ENSG00000106004,ENSG00000106006,ENSG00000106689…
1	!	0.0023	1436	2053	211	0.103	0.147	GO:0042981	BP	14	regulation of apoptotic process	5	ENSG00000002330,ENSG00000004139,ENSG00000006210,ENSG00000015413,ENSG00000016082,ENSG00000017427,ENSG00000019549,ENSG00000019991,ENSG00000023445,ENSG00000049130,ENSG00000051108,ENSG00000052850,ENSG00000064012,ENSG00000067066,ENSG00000068903,ENSG00000070193,ENSG00000070808,ENSG00000072163,ENSG00000073282,ENSG00000075945,ENSG00000077092,ENSG00000078098,ENSG00000078401,ENSG00000081189,ENSG00000085741…
2	!	2.9e-05	1436	2275	240	0.105	0.167	GO:0042981	BP	19	regulation of apoptotic process	5	ENSG00000002330,ENSG00000004139,ENSG00000006210,ENSG00000008196,ENSG00000011422,ENSG00000015413,ENSG00000016082,ENSG00000017427,ENSG00000019549,ENSG00000019991,ENSG00000023445,ENSG00000026103,ENSG00000049130,ENSG00000051108,ENSG00000052850,ENSG00000054598,ENSG00000067066,ENSG00000067182,ENSG00000068903,ENSG00000069399,ENSG00000070193,ENSG00000070808,ENSG00000072163,ENSG00000073282,ENSG00000073756…
1	!	0.0431	167	2053	37	0.018	0.222	GO:0050770	BP	14	regulation of axonogenesis	5	ENSG00000018189,ENSG00000075223,ENSG00000076356,ENSG00000099250,ENSG00000103260,ENSG00000108379,ENSG00000112902,ENSG00000115414,ENSG00000116147,ENSG00000130558,ENSG00000131711,ENSG00000134259,ENSG00000136040,ENSG00000140538,ENSG00000143032,ENSG00000148053,ENSG00000148948,ENSG00000151490,ENSG00000153993,ENSG00000154764,ENSG00000157168,ENSG00000163623,ENSG00000168779,ENSG00000169242,ENSG00000169554…
1	!	1.37e-05	74	2053	27	0.013	0.365	GO:0070167	BP	14	regulation of biomineral tissue development	5	ENSG00000081189,ENSG00000106819,ENSG00000111341,ENSG00000115596,ENSG00000119699,ENSG00000120899,ENSG00000121989,ENSG00000122691,ENSG00000125378,ENSG00000138696,ENSG00000138829,ENSG00000143369,ENSG00000143867,ENSG00000145192,ENSG00000153162,ENSG00000154122,ENSG00000162510,ENSG00000162552,ENSG00000162733,ENSG00000164920,ENSG00000165973,ENSG00000169884,ENSG00000170989,ENSG00000178882,ENSG00000183023…
2	!	0.000104	74	2275	27	0.012	0.365	GO:0070167	BP	19	regulation of biomineral tissue development	5	ENSG00000081189,ENSG00000105329,ENSG00000106819,ENSG00000111341,ENSG00000115596,ENSG00000116711,ENSG00000119699,ENSG00000120899,ENSG00000121989,ENSG00000122691,ENSG00000138829,ENSG00000143369,ENSG00000143867,ENSG00000145192,ENSG00000153162,ENSG00000154122,ENSG00000162510,ENSG00000162733,ENSG00000164920,ENSG00000165973,ENSG00000166923,ENSG00000166949,ENSG00000170989,ENSG00000178882,ENSG00000183023…
1	!	3.21e-05	238	2053	56	0.027	0.235	GO:1903522	BP	14	regulation of blood circulation	5	ENSG00000006128,ENSG00000006210,ENSG00000050628,ENSG00000078401,ENSG00000092969,ENSG00000101665,ENSG00000102468,ENSG00000105409,ENSG00000105974,ENSG00000108684,ENSG00000113070,ENSG00000113448,ENSG00000114166,ENSG00000116016,ENSG00000118194,ENSG00000118523,ENSG00000120907,ENSG00000120937,ENSG00000121068,ENSG00000123700,ENSG00000124205,ENSG00000130037,ENSG00000130234,ENSG00000135744,ENSG00000136574…
2	!	6.08e-05	238	2275	59	0.026	0.248	GO:1903522	BP	19	regulation of blood circulation	5	ENSG00000006210,ENSG00000021826,ENSG00000050628,ENSG00000057294,ENSG00000058668,ENSG00000073756,ENSG00000078401,ENSG00000092969,ENSG00000096968,ENSG00000101400,ENSG00000101665,ENSG00000102468,ENSG00000105974,ENSG00000113070,ENSG00000113448,ENSG00000114166,ENSG00000115353,ENSG00000116016,ENSG00000118194,ENSG00000120937,ENSG00000121068,ENSG00000123700,ENSG00000124205,ENSG00000130234,ENSG00000135744…
1	!	0.00229	30	2053	14	0.007	0.467	GO:0060043	BP	14	regulation of cardiac muscle cell proliferation	5	ENSG00000081189,ENSG00000082482,ENSG00000089225,ENSG00000102678,ENSG00000105989,ENSG00000121068,ENSG00000138207,ENSG00000141448,ENSG00000157168,ENSG00000163217,ENSG00000164532,ENSG00000178568,ENSG00000183691,ENSG00000185386
1	!	3e-06	61	2053	25	0.012	0.41	GO:0061035	BP	14	regulation of cartilage development	5	ENSG00000005073,ENSG00000019549,ENSG00000077092,ENSG00000085741,ENSG00000087494,ENSG00000092969,ENSG00000104447,ENSG00000110693,ENSG00000118523,ENSG00000124813,ENSG00000125378,ENSG00000125965,ENSG00000131759,ENSG00000138696,ENSG00000144320,ENSG00000153162,ENSG00000162998,ENSG00000163217,ENSG00000163501,ENSG00000168487,ENSG00000168779,ENSG00000178573,ENSG00000178882,ENSG00000183691,ENSG00000204217
2	!	2.22e-09	61	2275	30	0.013	0.492	GO:0061035	BP	19	regulation of cartilage development	5	ENSG00000005073,ENSG00000019549,ENSG00000077092,ENSG00000085741,ENSG00000087494,ENSG00000092969,ENSG00000104447,ENSG00000105329,ENSG00000106799,ENSG00000110693,ENSG00000124813,ENSG00000125965,ENSG00000131759,ENSG00000134013,ENSG00000134532,ENSG00000139567,ENSG00000144320,ENSG00000151388,ENSG00000153162,ENSG00000156427,ENSG00000162998,ENSG00000163217,ENSG00000163501,ENSG00000166923,ENSG00000166949…
1	!	1.04e-16	646	2053	149	0.073	0.231	GO:0030334	BP	14	regulation of cell migration	5	ENSG00000006128,ENSG00000006210,ENSG00000007372,ENSG00000015413,ENSG00000017427,ENSG00000018189,ENSG00000019549,ENSG00000019991,ENSG00000020181,ENSG00000049130,ENSG00000050628,ENSG00000053747,ENSG00000067066,ENSG00000070193,ENSG00000075223,ENSG00000075651,ENSG00000076356,ENSG00000078401,ENSG00000085741,ENSG00000086991,ENSG00000089225,ENSG00000091583,ENSG00000092969,ENSG00000099250,ENSG00000100739…
2	!	1.76e-25	646	2275	179	0.079	0.277	GO:0030334	BP	19	regulation of cell migration	5	ENSG00000006210,ENSG00000007372,ENSG00000012171,ENSG00000015413,ENSG00000017427,ENSG00000019549,ENSG00000019991,ENSG00000020181,ENSG00000049130,ENSG00000050628,ENSG00000053747,ENSG00000057294,ENSG00000067066,ENSG00000070193,ENSG00000071246,ENSG00000073756,ENSG00000075223,ENSG00000075651,ENSG00000076356,ENSG00000077942,ENSG00000078401,ENSG00000085741,ENSG00000086991,ENSG00000089225,ENSG00000091879…
2	!	4.05e-06	507	2275	107	0.047	0.211	GO:0022604	BP	19	regulation of cell morphogenesis	5	ENSG00000004139,ENSG00000012171,ENSG00000018408,ENSG00000044524,ENSG00000058404,ENSG00000069869,ENSG00000075223,ENSG00000076356,ENSG00000077942,ENSG00000079841,ENSG00000089225,ENSG00000092969,ENSG00000095739,ENSG00000099250,ENSG00000099260,ENSG00000101665,ENSG00000102760,ENSG00000102837,ENSG00000105329,ENSG00000105894,ENSG00000106799,ENSG00000108379,ENSG00000108691,ENSG00000108821,ENSG00000109083…
2	!	3.54e-08	335	2275	84	0.037	0.251	GO:0010769	BP	19	regulation of cell morphogenesis involved in differentiation	5	ENSG00000004139,ENSG00000012171,ENSG00000018408,ENSG00000044524,ENSG00000058404,ENSG00000069869,ENSG00000075223,ENSG00000076356,ENSG00000077942,ENSG00000089225,ENSG00000092969,ENSG00000095739,ENSG00000099250,ENSG00000101665,ENSG00000102760,ENSG00000102837,ENSG00000105329,ENSG00000106799,ENSG00000108379,ENSG00000108821,ENSG00000112175,ENSG00000112715,ENSG00000112902,ENSG00000115414,ENSG00000116147…
1	!	9.07e-07	172	2053	48	0.023	0.279	GO:0010810	BP	14	regulation of cell-substrate adhesion	5	ENSG00000044524,ENSG00000047648,ENSG00000084636,ENSG00000091986,ENSG00000100097,ENSG00000102837,ENSG00000103241,ENSG00000105894,ENSG00000106366,ENSG00000106541,ENSG00000107742,ENSG00000108821,ENSG00000109072,ENSG00000112562,ENSG00000115414,ENSG00000117228,ENSG00000118137,ENSG00000120156,ENSG00000120899,ENSG00000122194,ENSG00000122592,ENSG00000125084,ENSG00000133110,ENSG00000135218,ENSG00000137801…
2	!	2.7e-11	172	2275	59	0.026	0.343	GO:0010810	BP	19	regulation of cell-substrate adhesion	5	ENSG00000044524,ENSG00000047648,ENSG00000077942,ENSG00000084636,ENSG00000091879,ENSG00000091986,ENSG00000096968,ENSG00000100097,ENSG00000102837,ENSG00000103241,ENSG00000105894,ENSG00000106366,ENSG00000106541,ENSG00000108821,ENSG00000109072,ENSG00000112562,ENSG00000112715,ENSG00000113916,ENSG00000115414,ENSG00000117228,ENSG00000118137,ENSG00000120156,ENSG00000120899,ENSG00000122592,ENSG00000128340…
2	!	0.00417	102	2275	30	0.013	0.294	GO:1903844	BP	19	regulation of cellular response to transforming growth factor beta stimulus	5	ENSG00000049323,ENSG00000069702,ENSG00000077943,ENSG00000095739,ENSG00000101665,ENSG00000105329,ENSG00000105971,ENSG00000106799,ENSG00000106819,ENSG00000119699,ENSG00000124225,ENSG00000129757,ENSG00000137801,ENSG00000137834,ENSG00000138829,ENSG00000140682,ENSG00000141052,ENSG00000147883,ENSG00000148516,ENSG00000153071,ENSG00000163513,ENSG00000166147,ENSG00000166949,ENSG00000168675,ENSG00000168743…
1	!	0.0147	43	2053	16	0.008	0.372	GO:0032330	BP	14	regulation of chondrocyte differentiation	5	ENSG00000005073,ENSG00000019549,ENSG00000077092,ENSG00000087494,ENSG00000104447,ENSG00000110693,ENSG00000118523,ENSG00000124813,ENSG00000125378,ENSG00000125965,ENSG00000144320,ENSG00000153162,ENSG00000163501,ENSG00000168779,ENSG00000178573,ENSG00000178882
2	!	7.15e-06	43	2275	21	0.009	0.488	GO:0032330	BP	19	regulation of chondrocyte differentiation	5	ENSG00000005073,ENSG00000019549,ENSG00000077092,ENSG00000087494,ENSG00000104447,ENSG00000106799,ENSG00000110693,ENSG00000124813,ENSG00000125965,ENSG00000134013,ENSG00000134532,ENSG00000139567,ENSG00000144320,ENSG00000151388,ENSG00000153162,ENSG00000156427,ENSG00000163501,ENSG00000166923,ENSG00000166949,ENSG00000178573,ENSG00000178882
1	!	0.000293	121	2053	34	0.017	0.281	GO:0030856	BP	14	regulation of epithelial cell differentiation	5	ENSG00000002330,ENSG00000007372,ENSG00000049130,ENSG00000073282,ENSG00000105974,ENSG00000107485,ENSG00000111424,ENSG00000120149,ENSG00000122592,ENSG00000125378,ENSG00000125931,ENSG00000129654,ENSG00000135111,ENSG00000139352,ENSG00000143867,ENSG00000148516,ENSG00000153162,ENSG00000158955,ENSG00000162998,ENSG00000163623,ENSG00000163638,ENSG00000165272,ENSG00000166292,ENSG00000168874,ENSG00000169554…
2	!	0.00819	121	2275	33	0.015	0.273	GO:0030856	BP	19	regulation of epithelial cell differentiation	5	ENSG00000002330,ENSG00000007372,ENSG00000018408,ENSG00000049130,ENSG00000067182,ENSG00000073282,ENSG00000105974,ENSG00000111424,ENSG00000113494,ENSG00000113648,ENSG00000120149,ENSG00000122592,ENSG00000135111,ENSG00000139352,ENSG00000139567,ENSG00000143867,ENSG00000148516,ENSG00000153162,ENSG00000158955,ENSG00000162998,ENSG00000163638,ENSG00000165272,ENSG00000166292,ENSG00000168874,ENSG00000169554…
1	!	1.15e-11	281	2053	77	0.038	0.274	GO:0050678	BP	14	regulation of epithelial cell proliferation	5	ENSG00000002330,ENSG00000007372,ENSG00000017427,ENSG00000019549,ENSG00000069702,ENSG00000070193,ENSG00000072163,ENSG00000073282,ENSG00000081189,ENSG00000086062,ENSG00000091583,ENSG00000092969,ENSG00000099250,ENSG00000102678,ENSG00000102760,ENSG00000103175,ENSG00000105894,ENSG00000105971,ENSG00000105974,ENSG00000105989,ENSG00000106004,ENSG00000107485,ENSG00000109205,ENSG00000111424,ENSG00000112175…
2	!	2.66e-11	281	2275	81	0.036	0.288	GO:0050678	BP	19	regulation of epithelial cell proliferation	5	ENSG00000002330,ENSG00000007372,ENSG00000017427,ENSG00000019549,ENSG00000069702,ENSG00000070193,ENSG00000071246,ENSG00000072163,ENSG00000073282,ENSG00000074842,ENSG00000081189,ENSG00000086062,ENSG00000092969,ENSG00000099250,ENSG00000102678,ENSG00000102760,ENSG00000103175,ENSG00000105329,ENSG00000105894,ENSG00000105971,ENSG00000105974,ENSG00000105989,ENSG00000106004,ENSG00000106799,ENSG00000108691…
1	!	0.029	65	2053	20	0.01	0.308	GO:0010717	BP	14	regulation of epithelial to mesenchymal transition	5	ENSG00000044524,ENSG00000089225,ENSG00000092969,ENSG00000095739,ENSG00000101665,ENSG00000102760,ENSG00000108821,ENSG00000112175,ENSG00000119699,ENSG00000122691,ENSG00000122694,ENSG00000129514,ENSG00000130558,ENSG00000138795,ENSG00000140682,ENSG00000153071,ENSG00000168675,ENSG00000169242,ENSG00000183779,ENSG00000197380
2	!	0.0495	82	2275	24	0.011	0.293	GO:0048145	BP	19	regulation of fibroblast proliferation	5	ENSG00000017427,ENSG00000070193,ENSG00000075426,ENSG00000077942,ENSG00000105329,ENSG00000105989,ENSG00000108590,ENSG00000115414,ENSG00000124762,ENSG00000132170,ENSG00000134853,ENSG00000135744,ENSG00000145431,ENSG00000146648,ENSG00000162733,ENSG00000168283,ENSG00000170962,ENSG00000176046,ENSG00000176170,ENSG00000177606,ENSG00000180772,ENSG00000182718,ENSG00000197956,ENSG00000240583
1	!	0.0147	43	2053	16	0.008	0.372	GO:0060420	BP	14	regulation of heart growth	5	ENSG00000081189,ENSG00000082482,ENSG00000089225,ENSG00000102678,ENSG00000105989,ENSG00000121068,ENSG00000138207,ENSG00000141448,ENSG00000151320,ENSG00000157168,ENSG00000163217,ENSG00000164532,ENSG00000178568,ENSG00000183691,ENSG00000184937,ENSG00000185386
2	!	0.0462	43	2275	16	0.007	0.372	GO:0060420	BP	19	regulation of heart growth	5	ENSG00000081189,ENSG00000082482,ENSG00000089225,ENSG00000102678,ENSG00000105989,ENSG00000121068,ENSG00000138207,ENSG00000141448,ENSG00000151320,ENSG00000163217,ENSG00000163513,ENSG00000164532,ENSG00000178568,ENSG00000183691,ENSG00000184937,ENSG00000185386
1	!	6.83e-05	1634	2053	244	0.119	0.149	GO:1902531	BP	14	regulation of intracellular signal transduction	5	ENSG00000002330,ENSG00000002745,ENSG00000006210,ENSG00000008735,ENSG00000009694,ENSG00000011465,ENSG00000016082,ENSG00000017427,ENSG00000019549,ENSG00000019991,ENSG00000023445,ENSG00000031081,ENSG00000035862,ENSG00000047365,ENSG00000047648,ENSG00000048540,ENSG00000049130,ENSG00000051108,ENSG00000058404,ENSG00000064012,ENSG00000069869,ENSG00000070193,ENSG00000070808,ENSG00000071282,ENSG00000078401…
2	!	2.82e-09	1634	2275	287	0.126	0.176	GO:1902531	BP	19	regulation of intracellular signal transduction	5	ENSG00000002330,ENSG00000002745,ENSG00000006210,ENSG00000009694,ENSG00000011422,ENSG00000011465,ENSG00000016082,ENSG00000017427,ENSG00000019549,ENSG00000019991,ENSG00000023445,ENSG00000026103,ENSG00000031081,ENSG00000035862,ENSG00000047365,ENSG00000047648,ENSG00000048540,ENSG00000049130,ENSG00000051108,ENSG00000058404,ENSG00000058668,ENSG00000059915,ENSG00000067182,ENSG00000069399,ENSG00000069869…
1	!	0.00512	54	2053	19	0.009	0.352	GO:0090183	BP	14	regulation of kidney development	5	ENSG00000107485,ENSG00000113721,ENSG00000125378,ENSG00000125931,ENSG00000134245,ENSG00000135744,ENSG00000143867,ENSG00000151617,ENSG00000158955,ENSG00000162552,ENSG00000164690,ENSG00000166396,ENSG00000170962,ENSG00000180772,ENSG00000183691,ENSG00000184937,ENSG00000196159,ENSG00000251493,ENSG00000260027
2	!	0.0198	54	2275	19	0.008	0.352	GO:0090183	BP	19	regulation of kidney development	5	ENSG00000018408,ENSG00000105329,ENSG00000112715,ENSG00000113721,ENSG00000134245,ENSG00000135744,ENSG00000143867,ENSG00000151617,ENSG00000158955,ENSG00000164690,ENSG00000166396,ENSG00000166923,ENSG00000170962,ENSG00000180772,ENSG00000183691,ENSG00000184937,ENSG00000196159,ENSG00000251493,ENSG00000260027
1	!	0.0258	151	2053	35	0.017	0.232	GO:0051147	BP	14	regulation of muscle cell differentiation	5	ENSG00000003137,ENSG00000024422,ENSG00000061455,ENSG00000078401,ENSG00000081189,ENSG00000082014,ENSG00000103241,ENSG00000105388,ENSG00000107984,ENSG00000123095,ENSG00000125266,ENSG00000125378,ENSG00000129910,ENSG00000135111,ENSG00000136999,ENSG00000140836,ENSG00000141052,ENSG00000145824,ENSG00000146674,ENSG00000148516,ENSG00000151320,ENSG00000157168,ENSG00000157227,ENSG00000159200,ENSG00000162068…
2	!	0.00479	151	2275	39	0.017	0.258	GO:0051147	BP	19	regulation of muscle cell differentiation	5	ENSG00000003137,ENSG00000024422,ENSG00000061455,ENSG00000076770,ENSG00000078401,ENSG00000081189,ENSG00000082014,ENSG00000101096,ENSG00000103241,ENSG00000105329,ENSG00000105388,ENSG00000107984,ENSG00000123095,ENSG00000125266,ENSG00000129910,ENSG00000135111,ENSG00000136999,ENSG00000139174,ENSG00000140836,ENSG00000141052,ENSG00000144857,ENSG00000145824,ENSG00000146674,ENSG00000148516,ENSG00000151320…
1	!	0.000313	105	2053	31	0.015	0.295	GO:0048634	BP	14	regulation of muscle organ development	5	ENSG00000003137,ENSG00000068903,ENSG00000081189,ENSG00000082482,ENSG00000089225,ENSG00000102678,ENSG00000105989,ENSG00000107984,ENSG00000121068,ENSG00000122691,ENSG00000125266,ENSG00000125378,ENSG00000138207,ENSG00000138795,ENSG00000141052,ENSG00000141448,ENSG00000149596,ENSG00000151320,ENSG00000157168,ENSG00000157514,ENSG00000160307,ENSG00000163217,ENSG00000164532,ENSG00000164690,ENSG00000168779…
2	!	0.000775	105	2275	32	0.014	0.305	GO:0048634	BP	19	regulation of muscle organ development	5	ENSG00000003137,ENSG00000068903,ENSG00000081189,ENSG00000082482,ENSG00000089225,ENSG00000102678,ENSG00000105329,ENSG00000105989,ENSG00000107984,ENSG00000121068,ENSG00000122691,ENSG00000125266,ENSG00000138207,ENSG00000138795,ENSG00000139174,ENSG00000141052,ENSG00000141448,ENSG00000149596,ENSG00000151320,ENSG00000157514,ENSG00000160307,ENSG00000163217,ENSG00000163513,ENSG00000164532,ENSG00000164690…
1	!	1.61e-05	192	2053	49	0.024	0.255	GO:0090257	BP	14	regulation of muscle system process	5	ENSG00000004776,ENSG00000017427,ENSG00000050628,ENSG00000058404,ENSG00000069869,ENSG00000071282,ENSG00000078401,ENSG00000100678,ENSG00000101335,ENSG00000101665,ENSG00000105974,ENSG00000111262,ENSG00000113448,ENSG00000115461,ENSG00000118194,ENSG00000118523,ENSG00000120907,ENSG00000123700,ENSG00000130176,ENSG00000130234,ENSG00000130595,ENSG00000134352,ENSG00000135744,ENSG00000136574,ENSG00000138193…
2	!	6.59e-08	192	2275	57	0.025	0.297	GO:0090257	BP	19	regulation of muscle system process	5	ENSG00000004776,ENSG00000017427,ENSG00000050628,ENSG00000057294,ENSG00000058404,ENSG00000058668,ENSG00000064989,ENSG00000069869,ENSG00000071282,ENSG00000073756,ENSG00000078401,ENSG00000100678,ENSG00000101335,ENSG00000101665,ENSG00000105974,ENSG00000113448,ENSG00000115353,ENSG00000115461,ENSG00000118194,ENSG00000123700,ENSG00000130176,ENSG00000130234,ENSG00000130595,ENSG00000134352,ENSG00000135744…
1	!	3.54e-18	750	2053	169	0.082	0.225	GO:0051960	BP	14	regulation of nervous system development	5	ENSG00000004139,ENSG00000006210,ENSG00000007372,ENSG00000016082,ENSG00000018189,ENSG00000018236,ENSG00000019991,ENSG00000026025,ENSG00000033122,ENSG00000035862,ENSG00000044524,ENSG00000050628,ENSG00000058404,ENSG00000068903,ENSG00000068971,ENSG00000069869,ENSG00000075223,ENSG00000076356,ENSG00000077092,ENSG00000079841,ENSG00000081189,ENSG00000082014,ENSG00000099250,ENSG00000100097,ENSG00000100300…
2	!	2.45e-10	750	2275	159	0.07	0.212	GO:0051960	BP	19	regulation of nervous system development	5	ENSG00000004139,ENSG00000006210,ENSG00000007372,ENSG00000012171,ENSG00000016082,ENSG00000019991,ENSG00000026025,ENSG00000035862,ENSG00000044524,ENSG00000050628,ENSG00000058404,ENSG00000068903,ENSG00000068971,ENSG00000069869,ENSG00000075223,ENSG00000076356,ENSG00000077092,ENSG00000079841,ENSG00000081189,ENSG00000082014,ENSG00000099250,ENSG00000100097,ENSG00000100300,ENSG00000102359,ENSG00000104435…
1	!	8.65e-15	663	2053	147	0.072	0.222	GO:0050767	BP	14	regulation of neurogenesis	5	ENSG00000004139,ENSG00000006210,ENSG00000007372,ENSG00000016082,ENSG00000018189,ENSG00000018236,ENSG00000019991,ENSG00000026025,ENSG00000033122,ENSG00000035862,ENSG00000044524,ENSG00000050628,ENSG00000058404,ENSG00000068903,ENSG00000068971,ENSG00000069869,ENSG00000075223,ENSG00000076356,ENSG00000077092,ENSG00000079841,ENSG00000081189,ENSG00000082014,ENSG00000099250,ENSG00000100097,ENSG00000100300…
2	!	1.08e-08	663	2275	140	0.062	0.211	GO:0050767	BP	19	regulation of neurogenesis	5	ENSG00000004139,ENSG00000006210,ENSG00000007372,ENSG00000012171,ENSG00000016082,ENSG00000019991,ENSG00000026025,ENSG00000035862,ENSG00000044524,ENSG00000050628,ENSG00000058404,ENSG00000068903,ENSG00000068971,ENSG00000069869,ENSG00000075223,ENSG00000076356,ENSG00000077092,ENSG00000079841,ENSG00000081189,ENSG00000082014,ENSG00000099250,ENSG00000100097,ENSG00000100300,ENSG00000104435,ENSG00000105329…
1	!	3.09e-10	166	2053	53	0.026	0.319	GO:2000027	BP	14	regulation of organ morphogenesis	5	ENSG00000005073,ENSG00000016082,ENSG00000019549,ENSG00000019991,ENSG00000070193,ENSG00000072163,ENSG00000074527,ENSG00000078401,ENSG00000085741,ENSG00000086062,ENSG00000089225,ENSG00000105894,ENSG00000105989,ENSG00000106819,ENSG00000107485,ENSG00000107984,ENSG00000111424,ENSG00000113578,ENSG00000115596,ENSG00000118503,ENSG00000121068,ENSG00000122691,ENSG00000124813,ENSG00000125378,ENSG00000125931…
2	!	4.28e-12	166	2275	59	0.026	0.355	GO:2000027	BP	19	regulation of organ morphogenesis	5	ENSG00000005073,ENSG00000016082,ENSG00000019549,ENSG00000019991,ENSG00000054598,ENSG00000070193,ENSG00000072163,ENSG00000078401,ENSG00000085741,ENSG00000086062,ENSG00000089225,ENSG00000105329,ENSG00000105894,ENSG00000105989,ENSG00000106819,ENSG00000107984,ENSG00000111424,ENSG00000112655,ENSG00000112715,ENSG00000113578,ENSG00000115596,ENSG00000118503,ENSG00000121068,ENSG00000122691,ENSG00000124813…
1	!	1.72e-06	111	2053	36	0.018	0.324	GO:0045667	BP	14	regulation of osteoblast differentiation	5	ENSG00000017427,ENSG00000019549,ENSG00000019991,ENSG00000073282,ENSG00000081189,ENSG00000105996,ENSG00000115461,ENSG00000120149,ENSG00000121989,ENSG00000122691,ENSG00000124813,ENSG00000125378,ENSG00000125931,ENSG00000134352,ENSG00000138696,ENSG00000138829,ENSG00000153162,ENSG00000157240,ENSG00000160712,ENSG00000160789,ENSG00000162552,ENSG00000162733,ENSG00000163273,ENSG00000164107,ENSG00000165973…
2	!	0.00308	111	2275	32	0.014	0.288	GO:0045667	BP	19	regulation of osteoblast differentiation	5	ENSG00000017427,ENSG00000019549,ENSG00000019991,ENSG00000071553,ENSG00000073282,ENSG00000081189,ENSG00000105996,ENSG00000115461,ENSG00000120149,ENSG00000121989,ENSG00000122691,ENSG00000124813,ENSG00000128791,ENSG00000134352,ENSG00000138829,ENSG00000153162,ENSG00000157240,ENSG00000160712,ENSG00000160789,ENSG00000162733,ENSG00000164107,ENSG00000164932,ENSG00000165973,ENSG00000166949,ENSG00000168743…
1	!	0.00169	65	2053	22	0.011	0.338	GO:0060078	BP	14	regulation of postsynaptic membrane potential	5	ENSG00000006210,ENSG00000008735,ENSG00000079841,ENSG00000081189,ENSG00000101188,ENSG00000101204,ENSG00000101489,ENSG00000102466,ENSG00000111249,ENSG00000120899,ENSG00000141433,ENSG00000154764,ENSG00000157680,ENSG00000161509,ENSG00000161681,ENSG00000164418,ENSG00000166342,ENSG00000183044,ENSG00000183454,ENSG00000185149,ENSG00000188906,ENSG00000189056
2	!	0.000192	682	2275	128	0.056	0.188	GO:0051046	BP	19	regulation of secretion	5	ENSG00000002330,ENSG00000006210,ENSG00000008196,ENSG00000010310,ENSG00000010704,ENSG00000016082,ENSG00000017427,ENSG00000036565,ENSG00000041353,ENSG00000050628,ENSG00000064692,ENSG00000070081,ENSG00000070193,ENSG00000070808,ENSG00000071553,ENSG00000077942,ENSG00000078401,ENSG00000079841,ENSG00000081189,ENSG00000082196,ENSG00000086062,ENSG00000091592,ENSG00000092969,ENSG00000095752,ENSG00000096968…
1	!	0.0385	111	2053	28	0.014	0.252	GO:2000736	BP	14	regulation of stem cell differentiation	5	ENSG00000044524,ENSG00000089225,ENSG00000092969,ENSG00000095739,ENSG00000101665,ENSG00000102760,ENSG00000107738,ENSG00000108821,ENSG00000110693,ENSG00000112175,ENSG00000119699,ENSG00000122691,ENSG00000122694,ENSG00000129514,ENSG00000130558,ENSG00000134853,ENSG00000136574,ENSG00000138795,ENSG00000140682,ENSG00000141448,ENSG00000153071,ENSG00000168056,ENSG00000168675,ENSG00000169242,ENSG00000182742…
2	!	6.17e-06	111	2275	37	0.016	0.333	GO:2000736	BP	19	regulation of stem cell differentiation	5	ENSG00000018408,ENSG00000044524,ENSG00000054598,ENSG00000089225,ENSG00000092969,ENSG00000095739,ENSG00000101665,ENSG00000102760,ENSG00000105329,ENSG00000106799,ENSG00000107738,ENSG00000108821,ENSG00000110693,ENSG00000112175,ENSG00000119699,ENSG00000122691,ENSG00000122694,ENSG00000129514,ENSG00000134532,ENSG00000134853,ENSG00000136574,ENSG00000138795,ENSG00000139174,ENSG00000140682,ENSG00000141448…
2	!	0.0292	90	2275	26	0.011	0.289	GO:0072091	BP	19	regulation of stem cell proliferation	5	ENSG00000006210,ENSG00000007372,ENSG00000019549,ENSG00000049130,ENSG00000073282,ENSG00000077942,ENSG00000082014,ENSG00000085741,ENSG00000102678,ENSG00000103241,ENSG00000105329,ENSG00000105894,ENSG00000105989,ENSG00000112715,ENSG00000116132,ENSG00000128573,ENSG00000135111,ENSG00000147862,ENSG00000148516,ENSG00000149295,ENSG00000150630,ENSG00000163513,ENSG00000164690,ENSG00000168056,ENSG00000188906…
1	!	8.2e-06	138	2053	40	0.019	0.29	GO:0048167	BP	14	regulation of synaptic plasticity	5	ENSG00000058404,ENSG00000070808,ENSG00000079841,ENSG00000081189,ENSG00000100678,ENSG00000102003,ENSG00000102466,ENSG00000105649,ENSG00000105894,ENSG00000107864,ENSG00000107954,ENSG00000109991,ENSG00000116147,ENSG00000120899,ENSG00000131759,ENSG00000132639,ENSG00000135744,ENSG00000137825,ENSG00000144619,ENSG00000145632,ENSG00000145920,ENSG00000146006,ENSG00000148053,ENSG00000149295,ENSG00000154146…
1	!	0.000298	42	2053	18	0.009	0.429	GO:0051966	BP	14	regulation of synaptic transmission, glutamatergic	5	ENSG00000008735,ENSG00000081189,ENSG00000102468,ENSG00000107984,ENSG00000116147,ENSG00000118432,ENSG00000120899,ENSG00000141433,ENSG00000148053,ENSG00000149295,ENSG00000157680,ENSG00000163873,ENSG00000164418,ENSG00000171189,ENSG00000184845,ENSG00000185149,ENSG00000188906,ENSG00000189056
1	!	7.02e-13	210	2053	66	0.032	0.314	GO:0090092	BP	14	regulation of transmembrane receptor protein serine/threonine kinase signaling pathway	5	ENSG00000069702,ENSG00000070193,ENSG00000070404,ENSG00000077943,ENSG00000092969,ENSG00000095739,ENSG00000101665,ENSG00000102678,ENSG00000105971,ENSG00000105974,ENSG00000106819,ENSG00000107738,ENSG00000107984,ENSG00000112175,ENSG00000119699,ENSG00000120149,ENSG00000121989,ENSG00000122641,ENSG00000124225,ENSG00000125084,ENSG00000125378,ENSG00000125931,ENSG00000125965,ENSG00000129757,ENSG00000136574…
2	!	4.5e-16	210	2275	75	0.033	0.357	GO:0090092	BP	19	regulation of transmembrane receptor protein serine/threonine kinase signaling pathway	5	ENSG00000008196,ENSG00000010704,ENSG00000018408,ENSG00000049323,ENSG00000069702,ENSG00000070193,ENSG00000070404,ENSG00000077943,ENSG00000092969,ENSG00000095739,ENSG00000101665,ENSG00000102678,ENSG00000105329,ENSG00000105971,ENSG00000105974,ENSG00000106799,ENSG00000106819,ENSG00000107738,ENSG00000107984,ENSG00000112175,ENSG00000119699,ENSG00000120149,ENSG00000121989,ENSG00000122641,ENSG00000123999…
1	!	8.6e-06	224	2053	55	0.027	0.246	GO:1901342	BP	14	regulation of vasculature development	5	ENSG00000006210,ENSG00000016082,ENSG00000019991,ENSG00000020181,ENSG00000039537,ENSG00000067066,ENSG00000091583,ENSG00000102359,ENSG00000102760,ENSG00000105894,ENSG00000106004,ENSG00000106366,ENSG00000106804,ENSG00000112902,ENSG00000113140,ENSG00000113578,ENSG00000117525,ENSG00000118503,ENSG00000120156,ENSG00000120899,ENSG00000120937,ENSG00000122691,ENSG00000125378,ENSG00000126016,ENSG00000128917…
2	!	1.64e-12	224	2275	72	0.032	0.321	GO:1901342	BP	19	regulation of vasculature development	5	ENSG00000006210,ENSG00000016082,ENSG00000019991,ENSG00000020181,ENSG00000039537,ENSG00000054598,ENSG00000067066,ENSG00000071246,ENSG00000073756,ENSG00000074842,ENSG00000091879,ENSG00000102359,ENSG00000102760,ENSG00000105894,ENSG00000106004,ENSG00000106366,ENSG00000106804,ENSG00000108691,ENSG00000112715,ENSG00000112902,ENSG00000113140,ENSG00000113578,ENSG00000117525,ENSG00000118503,ENSG00000119630…
1	!	0.00754	305	2053	60	0.029	0.197	GO:0030111	BP	14	regulation of Wnt signaling pathway	5	ENSG00000002746,ENSG00000016082,ENSG00000019549,ENSG00000050165,ENSG00000065717,ENSG00000070193,ENSG00000075290,ENSG00000085741,ENSG00000095739,ENSG00000102678,ENSG00000105974,ENSG00000105989,ENSG00000107984,ENSG00000108379,ENSG00000108821,ENSG00000111186,ENSG00000112837,ENSG00000115266,ENSG00000116729,ENSG00000122870,ENSG00000125084,ENSG00000125931,ENSG00000133067,ENSG00000134245,ENSG00000137573…
2	!	0.0195	305	2275	63	0.028	0.207	GO:0030111	BP	19	regulation of Wnt signaling pathway	5	ENSG00000016082,ENSG00000018408,ENSG00000019549,ENSG00000050165,ENSG00000065717,ENSG00000070193,ENSG00000085741,ENSG00000095739,ENSG00000102678,ENSG00000105974,ENSG00000105989,ENSG00000107984,ENSG00000108379,ENSG00000108821,ENSG00000109083,ENSG00000109320,ENSG00000111186,ENSG00000112559,ENSG00000112837,ENSG00000116729,ENSG00000122870,ENSG00000134245,ENSG00000135272,ENSG00000135299,ENSG00000137573…
1	!	8.45e-06	375	2053	79	0.038	0.211	GO:0097305	BP	14	response to alcohol	5	ENSG00000002330,ENSG00000017427,ENSG00000019186,ENSG00000019549,ENSG00000049540,ENSG00000050628,ENSG00000064012,ENSG00000070193,ENSG00000070748,ENSG00000075290,ENSG00000078401,ENSG00000100300,ENSG00000100427,ENSG00000103175,ENSG00000105894,ENSG00000107485,ENSG00000108576,ENSG00000108821,ENSG00000109846,ENSG00000111424,ENSG00000112964,ENSG00000113140,ENSG00000113721,ENSG00000117525,ENSG00000118432…
2	!	3.49e-08	375	2275	91	0.04	0.243	GO:0097305	BP	19	response to alcohol	5	ENSG00000002330,ENSG00000017427,ENSG00000019186,ENSG00000019549,ENSG00000021826,ENSG00000026103,ENSG00000041982,ENSG00000049239,ENSG00000049540,ENSG00000050628,ENSG00000067082,ENSG00000070193,ENSG00000070748,ENSG00000073756,ENSG00000078401,ENSG00000100299,ENSG00000100300,ENSG00000100427,ENSG00000103175,ENSG00000105329,ENSG00000105894,ENSG00000106546,ENSG00000106799,ENSG00000108576,ENSG00000108691…
1	!	0.00908	115	2053	30	0.015	0.261	GO:0043200	BP	14	response to amino acid	5	ENSG00000002330,ENSG00000078401,ENSG00000084636,ENSG00000087245,ENSG00000100234,ENSG00000101958,ENSG00000105894,ENSG00000107864,ENSG00000107954,ENSG00000108821,ENSG00000109738,ENSG00000110436,ENSG00000114200,ENSG00000118523,ENSG00000134240,ENSG00000136872,ENSG00000139352,ENSG00000145431,ENSG00000145451,ENSG00000146648,ENSG00000148053,ENSG00000148516,ENSG00000157005,ENSG00000164692,ENSG00000168542…
2	!	0.00175	847	2275	148	0.065	0.175	GO:0034097	BP	19	response to cytokine	5	ENSG00000002330,ENSG00000006210,ENSG00000011465,ENSG00000023445,ENSG00000026103,ENSG00000035862,ENSG00000050628,ENSG00000058262,ENSG00000058404,ENSG00000067066,ENSG00000067182,ENSG00000069869,ENSG00000070808,ENSG00000073756,ENSG00000078401,ENSG00000084674,ENSG00000089127,ENSG00000096968,ENSG00000100385,ENSG00000102007,ENSG00000102265,ENSG00000102871,ENSG00000103241,ENSG00000105974,ENSG00000106819…
1	!	0.000155	306	2053	65	0.032	0.212	GO:0036293	BP	14	response to decreased oxygen levels	5	ENSG00000002330,ENSG00000006210,ENSG00000017427,ENSG00000049540,ENSG00000068903,ENSG00000069702,ENSG00000070748,ENSG00000078401,ENSG00000082482,ENSG00000086991,ENSG00000087245,ENSG00000092969,ENSG00000100678,ENSG00000101204,ENSG00000102760,ENSG00000104368,ENSG00000104419,ENSG00000105894,ENSG00000105974,ENSG00000108576,ENSG00000109846,ENSG00000109991,ENSG00000116016,ENSG00000118523,ENSG00000119699…
2	!	6.06e-11	306	2275	85	0.037	0.278	GO:0036293	BP	19	response to decreased oxygen levels	5	ENSG00000002330,ENSG00000006210,ENSG00000017427,ENSG00000026103,ENSG00000049540,ENSG00000068903,ENSG00000069702,ENSG00000070748,ENSG00000073756,ENSG00000078401,ENSG00000082482,ENSG00000083444,ENSG00000086991,ENSG00000087245,ENSG00000091879,ENSG00000092969,ENSG00000100678,ENSG00000102760,ENSG00000104368,ENSG00000104419,ENSG00000104765,ENSG00000105329,ENSG00000105894,ENSG00000105974,ENSG00000106638…
1	!	5.59e-10	933	2053	173	0.084	0.185	GO:0070848	BP	14	response to growth factor	5	ENSG00000002330,ENSG00000006128,ENSG00000019549,ENSG00000019991,ENSG00000020181,ENSG00000049130,ENSG00000049540,ENSG00000058404,ENSG00000068903,ENSG00000068971,ENSG00000069702,ENSG00000069869,ENSG00000070193,ENSG00000070404,ENSG00000070808,ENSG00000077943,ENSG00000078401,ENSG00000081189,ENSG00000086991,ENSG00000092969,ENSG00000095739,ENSG00000099250,ENSG00000101134,ENSG00000101255,ENSG00000101665…
2	!	1.56e-13	933	2275	198	0.087	0.212	GO:0070848	BP	19	response to growth factor	5	ENSG00000002330,ENSG00000008196,ENSG00000010704,ENSG00000018408,ENSG00000019549,ENSG00000019991,ENSG00000020181,ENSG00000021826,ENSG00000026103,ENSG00000041982,ENSG00000049130,ENSG00000049323,ENSG00000049540,ENSG00000054598,ENSG00000058404,ENSG00000068903,ENSG00000068971,ENSG00000069702,ENSG00000069869,ENSG00000070193,ENSG00000070404,ENSG00000070808,ENSG00000077943,ENSG00000078401,ENSG00000081189…
2	!	9.93e-05	174	2275	47	0.021	0.27	GO:1901654	BP	19	response to ketone	5	ENSG00000002330,ENSG00000021826,ENSG00000026103,ENSG00000049540,ENSG00000050628,ENSG00000067082,ENSG00000069702,ENSG00000078401,ENSG00000092969,ENSG00000100300,ENSG00000105329,ENSG00000105894,ENSG00000105974,ENSG00000108691,ENSG00000112964,ENSG00000115353,ENSG00000115414,ENSG00000117586,ENSG00000119699,ENSG00000120129,ENSG00000124762,ENSG00000125384,ENSG00000125730,ENSG00000127528,ENSG00000132170…
1	!	2.77e-18	950	2053	200	0.097	0.211	GO:0033993	BP	14	response to lipid	5	ENSG00000002330,ENSG00000003137,ENSG00000006128,ENSG00000010310,ENSG00000010932,ENSG00000011465,ENSG00000012504,ENSG00000016082,ENSG00000017427,ENSG00000019186,ENSG00000019549,ENSG00000023839,ENSG00000044524,ENSG00000048540,ENSG00000049540,ENSG00000050628,ENSG00000054356,ENSG00000064012,ENSG00000067066,ENSG00000069702,ENSG00000069869,ENSG00000070193,ENSG00000075290,ENSG00000077092,ENSG00000078401…
2	!	2.3e-17	950	2275	212	0.093	0.223	GO:0033993	BP	19	response to lipid	5	ENSG00000002330,ENSG00000003137,ENSG00000010310,ENSG00000010932,ENSG00000011465,ENSG00000012504,ENSG00000012822,ENSG00000016082,ENSG00000017427,ENSG00000019186,ENSG00000019549,ENSG00000021826,ENSG00000023839,ENSG00000026103,ENSG00000041982,ENSG00000044524,ENSG00000048540,ENSG00000049540,ENSG00000050628,ENSG00000067066,ENSG00000067182,ENSG00000069702,ENSG00000069869,ENSG00000070193,ENSG00000073756…
1	!	0.000139	338	2053	70	0.034	0.207	GO:0010038	BP	14	response to metal ion	5	ENSG00000002330,ENSG00000010310,ENSG00000015413,ENSG00000036473,ENSG00000036565,ENSG00000049540,ENSG00000064012,ENSG00000069869,ENSG00000070404,ENSG00000071967,ENSG00000078401,ENSG00000081189,ENSG00000091513,ENSG00000100300,ENSG00000104154,ENSG00000104419,ENSG00000105974,ENSG00000111262,ENSG00000113140,ENSG00000115414,ENSG00000118194,ENSG00000120129,ENSG00000120899,ENSG00000123191,ENSG00000129159…
2	!	2.16e-06	338	2275	80	0.035	0.237	GO:0010038	BP	19	response to metal ion	5	ENSG00000002330,ENSG00000008196,ENSG00000010310,ENSG00000010704,ENSG00000015413,ENSG00000021826,ENSG00000026103,ENSG00000036473,ENSG00000036565,ENSG00000049540,ENSG00000069869,ENSG00000070404,ENSG00000071967,ENSG00000073756,ENSG00000078401,ENSG00000081189,ENSG00000091513,ENSG00000100300,ENSG00000104154,ENSG00000104419,ENSG00000105974,ENSG00000109320,ENSG00000113140,ENSG00000115414,ENSG00000116711…
1	!	8.58e-14	968	2053	190	0.093	0.196	GO:0014070	BP	14	response to organic cyclic compound	5	ENSG00000001626,ENSG00000002330,ENSG00000006128,ENSG00000012504,ENSG00000016082,ENSG00000017427,ENSG00000019186,ENSG00000019549,ENSG00000023839,ENSG00000033122,ENSG00000036473,ENSG00000048540,ENSG00000049540,ENSG00000050628,ENSG00000054356,ENSG00000064012,ENSG00000068903,ENSG00000069869,ENSG00000070193,ENSG00000075290,ENSG00000077092,ENSG00000078401,ENSG00000081189,ENSG00000082175,ENSG00000086991…
2	!	2.33e-13	968	2275	203	0.089	0.21	GO:0014070	BP	19	response to organic cyclic compound	5	ENSG00000002330,ENSG00000012504,ENSG00000012822,ENSG00000016082,ENSG00000017427,ENSG00000019186,ENSG00000019549,ENSG00000021826,ENSG00000023839,ENSG00000026103,ENSG00000036473,ENSG00000041982,ENSG00000048540,ENSG00000049540,ENSG00000050628,ENSG00000058668,ENSG00000067082,ENSG00000068903,ENSG00000069869,ENSG00000070193,ENSG00000073756,ENSG00000077092,ENSG00000078401,ENSG00000081189,ENSG00000082175…
1	!	0.0117	140	2053	34	0.017	0.243	GO:0046683	BP	14	response to organophosphorus	5	ENSG00000001626,ENSG00000054356,ENSG00000086991,ENSG00000099957,ENSG00000100678,ENSG00000101076,ENSG00000108576,ENSG00000108821,ENSG00000109991,ENSG00000113140,ENSG00000113448,ENSG00000115461,ENSG00000120129,ENSG00000120156,ENSG00000120899,ENSG00000123191,ENSG00000125931,ENSG00000134240,ENSG00000136872,ENSG00000137752,ENSG00000144191,ENSG00000151320,ENSG00000158856,ENSG00000169884,ENSG00000171223…
2	!	0.0346	140	2275	35	0.015	0.25	GO:0046683	BP	19	response to organophosphorus	5	ENSG00000021826,ENSG00000073756,ENSG00000086991,ENSG00000099957,ENSG00000100678,ENSG00000101076,ENSG00000108576,ENSG00000108691,ENSG00000108821,ENSG00000113140,ENSG00000113448,ENSG00000115461,ENSG00000120129,ENSG00000120156,ENSG00000120899,ENSG00000123191,ENSG00000127472,ENSG00000134240,ENSG00000136872,ENSG00000137752,ENSG00000147465,ENSG00000151320,ENSG00000158856,ENSG00000159167,ENSG00000171223…
2	!	0.00179	35	2275	16	0.007	0.457	GO:0034694	BP	19	response to prostaglandin	5	ENSG00000041982,ENSG00000069702,ENSG00000078401,ENSG00000084674,ENSG00000115414,ENSG00000117586,ENSG00000122420,ENSG00000125384,ENSG00000132170,ENSG00000134240,ENSG00000151632,ENSG00000154734,ENSG00000171132,ENSG00000171522,ENSG00000186469,ENSG00000230797
1	!	0.0338	159	2053	36	0.018	0.226	GO:0014074	BP	14	response to purine-containing compound	5	ENSG00000001626,ENSG00000017427,ENSG00000054356,ENSG00000086991,ENSG00000099957,ENSG00000100678,ENSG00000101076,ENSG00000108576,ENSG00000108821,ENSG00000109991,ENSG00000113140,ENSG00000113448,ENSG00000115461,ENSG00000120129,ENSG00000120156,ENSG00000120899,ENSG00000123191,ENSG00000125931,ENSG00000132170,ENSG00000134240,ENSG00000136872,ENSG00000137752,ENSG00000144191,ENSG00000151320,ENSG00000157103…
2	!	0.0457	159	2275	38	0.017	0.239	GO:0014074	BP	19	response to purine-containing compound	5	ENSG00000017427,ENSG00000021826,ENSG00000073756,ENSG00000086991,ENSG00000099957,ENSG00000100678,ENSG00000101076,ENSG00000108576,ENSG00000108691,ENSG00000108821,ENSG00000113140,ENSG00000113448,ENSG00000115461,ENSG00000120129,ENSG00000120156,ENSG00000120899,ENSG00000123191,ENSG00000127472,ENSG00000132170,ENSG00000134240,ENSG00000136872,ENSG00000137752,ENSG00000147465,ENSG00000151320,ENSG00000158856…
2	!	0.0477	213	2275	47	0.021	0.221	GO:0000302	BP	19	response to reactive oxygen species	5	ENSG00000002330,ENSG00000015413,ENSG00000019991,ENSG00000023572,ENSG00000026103,ENSG00000061918,ENSG00000067082,ENSG00000078401,ENSG00000108821,ENSG00000109846,ENSG00000110244,ENSG00000113721,ENSG00000115353,ENSG00000115414,ENSG00000115594,ENSG00000116157,ENSG00000116711,ENSG00000117525,ENSG00000118503,ENSG00000120129,ENSG00000120899,ENSG00000127528,ENSG00000134853,ENSG00000135046,ENSG00000135218…
1	!	7.81e-10	539	2053	115	0.056	0.213	GO:0048545	BP	14	response to steroid hormone	5	ENSG00000002330,ENSG00000012504,ENSG00000016082,ENSG00000017427,ENSG00000023839,ENSG00000048540,ENSG00000049540,ENSG00000050628,ENSG00000054356,ENSG00000064012,ENSG00000069869,ENSG00000070193,ENSG00000075290,ENSG00000077092,ENSG00000078401,ENSG00000082175,ENSG00000092969,ENSG00000100234,ENSG00000100300,ENSG00000101076,ENSG00000101846,ENSG00000103175,ENSG00000105409,ENSG00000105894,ENSG00000105974…
2	!	1.72e-10	539	2275	125	0.055	0.232	GO:0048545	BP	19	response to steroid hormone	5	ENSG00000002330,ENSG00000012504,ENSG00000012822,ENSG00000016082,ENSG00000017427,ENSG00000021826,ENSG00000023839,ENSG00000026103,ENSG00000048540,ENSG00000049540,ENSG00000050628,ENSG00000069869,ENSG00000070193,ENSG00000073756,ENSG00000077092,ENSG00000078401,ENSG00000082175,ENSG00000092969,ENSG00000096968,ENSG00000100234,ENSG00000100299,ENSG00000100300,ENSG00000101076,ENSG00000101846,ENSG00000103175…
2	!	0.000474	108	2275	33	0.015	0.306	GO:0033273	BP	19	response to vitamin	5	ENSG00000019186,ENSG00000019549,ENSG00000036473,ENSG00000041982,ENSG00000049540,ENSG00000073756,ENSG00000100234,ENSG00000100300,ENSG00000105329,ENSG00000105894,ENSG00000108691,ENSG00000108821,ENSG00000110245,ENSG00000111424,ENSG00000113140,ENSG00000114115,ENSG00000114200,ENSG00000116711,ENSG00000128918,ENSG00000129355,ENSG00000131759,ENSG00000132170,ENSG00000136574,ENSG00000139352,ENSG00000140465…
1	!	0.0103	234	2053	49	0.024	0.209	GO:0019932	BP	14	second-messenger-mediated signaling	5	ENSG00000017427,ENSG00000061918,ENSG00000071282,ENSG00000078401,ENSG00000104490,ENSG00000109991,ENSG00000113389,ENSG00000113448,ENSG00000117228,ENSG00000120899,ENSG00000121966,ENSG00000122420,ENSG00000124205,ENSG00000130988,ENSG00000135218,ENSG00000135744,ENSG00000137801,ENSG00000138193,ENSG00000140563,ENSG00000140945,ENSG00000141433,ENSG00000144891,ENSG00000145242,ENSG00000145934,ENSG00000146648…
2	!	0.000201	234	2275	57	0.025	0.244	GO:0019932	BP	19	second-messenger-mediated signaling	5	ENSG00000017427,ENSG00000058668,ENSG00000061918,ENSG00000071282,ENSG00000078401,ENSG00000101096,ENSG00000104490,ENSG00000112541,ENSG00000113389,ENSG00000113448,ENSG00000117228,ENSG00000120899,ENSG00000121966,ENSG00000122420,ENSG00000124205,ENSG00000135218,ENSG00000135744,ENSG00000137801,ENSG00000138193,ENSG00000140563,ENSG00000140577,ENSG00000141433,ENSG00000143153,ENSG00000144891,ENSG00000145242…
2	!	3.04e-05	1062	2275	187	0.082	0.176	GO:0046903	BP	19	secretion	5	ENSG00000002330,ENSG00000006210,ENSG00000008196,ENSG00000010310,ENSG00000010704,ENSG00000016082,ENSG00000017427,ENSG00000019991,ENSG00000036565,ENSG00000041353,ENSG00000050628,ENSG00000064692,ENSG00000070081,ENSG00000070193,ENSG00000070748,ENSG00000070808,ENSG00000071553,ENSG00000077942,ENSG00000078401,ENSG00000079841,ENSG00000081189,ENSG00000082196,ENSG00000086062,ENSG00000091513,ENSG00000091592…
2	!	0.0402	34	2275	14	0.006	0.412	GO:0071526	BP	19	semaphorin-plexin signaling pathway	5	ENSG00000012171,ENSG00000075223,ENSG00000076356,ENSG00000099250,ENSG00000112902,ENSG00000118257,ENSG00000130827,ENSG00000137872,ENSG00000153993,ENSG00000164107,ENSG00000170381,ENSG00000196576,ENSG00000198753,ENSG00000221866
1	!	0.0116	687	2053	112	0.055	0.163	GO:0016337	BP	14	single organismal cell-cell adhesion	5	ENSG00000002330,ENSG00000003137,ENSG00000006210,ENSG00000017427,ENSG00000019549,ENSG00000040731,ENSG00000050628,ENSG00000064012,ENSG00000069869,ENSG00000070404,ENSG00000072163,ENSG00000075945,ENSG00000076641,ENSG00000077943,ENSG00000081138,ENSG00000081277,ENSG00000082293,ENSG00000100097,ENSG00000101335,ENSG00000101665,ENSG00000102034,ENSG00000102359,ENSG00000102760,ENSG00000103241,ENSG00000104432…
2	!	9.23e-05	687	2275	130	0.057	0.189	GO:0016337	BP	19	single organismal cell-cell adhesion	5	ENSG00000002330,ENSG00000003137,ENSG00000006210,ENSG00000010704,ENSG00000017427,ENSG00000019549,ENSG00000026103,ENSG00000040731,ENSG00000050628,ENSG00000057294,ENSG00000069399,ENSG00000069869,ENSG00000070404,ENSG00000072163,ENSG00000075945,ENSG00000076641,ENSG00000077943,ENSG00000081138,ENSG00000081277,ENSG00000082293,ENSG00000085063,ENSG00000090776,ENSG00000096968,ENSG00000100097,ENSG00000101335…
1	!	0.000704	44	2053	18	0.009	0.409	GO:0051145	BP	14	smooth muscle cell differentiation	5	ENSG00000061455,ENSG00000070193,ENSG00000077943,ENSG00000081189,ENSG00000082014,ENSG00000103241,ENSG00000125378,ENSG00000131634,ENSG00000141052,ENSG00000141448,ENSG00000148516,ENSG00000159200,ENSG00000162552,ENSG00000164093,ENSG00000164683,ENSG00000164690,ENSG00000164850,ENSG00000168743
2	!	0.00273	44	2275	18	0.008	0.409	GO:0051145	BP	19	smooth muscle cell differentiation	5	ENSG00000061455,ENSG00000070193,ENSG00000077943,ENSG00000081189,ENSG00000082014,ENSG00000103241,ENSG00000105329,ENSG00000112715,ENSG00000131634,ENSG00000141052,ENSG00000141448,ENSG00000148516,ENSG00000159200,ENSG00000164093,ENSG00000164683,ENSG00000164690,ENSG00000164850,ENSG00000168743
1	!	0.0165	130	2053	32	0.016	0.246	GO:0055002	BP	14	striated muscle cell development	5	ENSG00000017427,ENSG00000078401,ENSG00000081189,ENSG00000105971,ENSG00000113721,ENSG00000122367,ENSG00000125378,ENSG00000128591,ENSG00000128872,ENSG00000134853,ENSG00000135111,ENSG00000135744,ENSG00000136574,ENSG00000138795,ENSG00000141052,ENSG00000148677,ENSG00000151320,ENSG00000154556,ENSG00000160789,ENSG00000162614,ENSG00000163217,ENSG00000163431,ENSG00000164093,ENSG00000165410,ENSG00000168779…
1	!	2.17e-06	234	2053	58	0.028	0.248	GO:0051146	BP	14	striated muscle cell differentiation	5	ENSG00000003137,ENSG00000017427,ENSG00000024422,ENSG00000043039,ENSG00000077092,ENSG00000078401,ENSG00000081189,ENSG00000086991,ENSG00000089225,ENSG00000105388,ENSG00000105971,ENSG00000107984,ENSG00000110693,ENSG00000113721,ENSG00000115461,ENSG00000122367,ENSG00000123095,ENSG00000125084,ENSG00000125266,ENSG00000125378,ENSG00000128591,ENSG00000128872,ENSG00000131759,ENSG00000134853,ENSG00000135111…
2	!	1.19e-05	234	2275	60	0.026	0.256	GO:0051146	BP	19	striated muscle cell differentiation	5	ENSG00000003137,ENSG00000017427,ENSG00000024422,ENSG00000043039,ENSG00000077092,ENSG00000078401,ENSG00000081189,ENSG00000086991,ENSG00000089225,ENSG00000101096,ENSG00000105388,ENSG00000105971,ENSG00000107984,ENSG00000109083,ENSG00000110693,ENSG00000112715,ENSG00000113721,ENSG00000115183,ENSG00000115461,ENSG00000123095,ENSG00000125266,ENSG00000128591,ENSG00000128872,ENSG00000131759,ENSG00000134775…
1	!	0.0172	53	2053	18	0.009	0.34	GO:0014855	BP	14	striated muscle cell proliferation	5	ENSG00000069702,ENSG00000081189,ENSG00000082482,ENSG00000089225,ENSG00000092969,ENSG00000102678,ENSG00000105989,ENSG00000121068,ENSG00000138207,ENSG00000141448,ENSG00000154188,ENSG00000157168,ENSG00000163217,ENSG00000164532,ENSG00000164690,ENSG00000178568,ENSG00000183691,ENSG00000185386
2	!	0.00321	53	2275	20	0.009	0.377	GO:0014855	BP	19	striated muscle cell proliferation	5	ENSG00000054598,ENSG00000069702,ENSG00000081189,ENSG00000082482,ENSG00000089225,ENSG00000092969,ENSG00000102678,ENSG00000105989,ENSG00000121068,ENSG00000138207,ENSG00000141448,ENSG00000149256,ENSG00000154188,ENSG00000163217,ENSG00000163513,ENSG00000164532,ENSG00000164690,ENSG00000178568,ENSG00000183691,ENSG00000185386
1	!	3.85e-68	4327	2053	802	0.391	0.185	GO:0048731	BP	14	system development	5	ENSG00000002330,ENSG00000002745,ENSG00000003137,ENSG00000004139,ENSG00000005073,ENSG00000005102,ENSG00000005108,ENSG00000006210,ENSG00000007372,ENSG00000008735,ENSG00000009694,ENSG00000010310,ENSG00000011465,ENSG00000012504,ENSG00000013619,ENSG00000015592,ENSG00000016082,ENSG00000017427,ENSG00000018189,ENSG00000018236,ENSG00000019549,ENSG00000019991,ENSG00000020181,ENSG00000025708,ENSG00000026025…
2	!	3.59e-57	4327	2275	836	0.367	0.193	GO:0048731	BP	19	system development	5	ENSG00000002330,ENSG00000002745,ENSG00000002933,ENSG00000003137,ENSG00000004139,ENSG00000005073,ENSG00000005102,ENSG00000005108,ENSG00000006210,ENSG00000007372,ENSG00000008196,ENSG00000009694,ENSG00000010310,ENSG00000010704,ENSG00000011465,ENSG00000012171,ENSG00000012504,ENSG00000013619,ENSG00000015592,ENSG00000016082,ENSG00000017427,ENSG00000018408,ENSG00000019549,ENSG00000019991,ENSG00000020181…
1	!	6.1e-06	228	2053	56	0.027	0.246	GO:0001077	MF	71	transcriptional activator activity, RNA polymerase II core promoter proximal region sequence-specific binding	5	ENSG00000005102,ENSG00000007372,ENSG00000012504,ENSG00000016082,ENSG00000069011,ENSG00000073282,ENSG00000081189,ENSG00000082175,ENSG00000101076,ENSG00000102034,ENSG00000102554,ENSG00000106004,ENSG00000107485,ENSG00000108001,ENSG00000109132,ENSG00000111783,ENSG00000113580,ENSG00000115507,ENSG00000116016,ENSG00000118526,ENSG00000122592,ENSG00000124813,ENSG00000125492,ENSG00000129514,ENSG00000129654…
2	!	0.0246	25	2275	12	0.005	0.48	GO:0071604	BP	19	transforming growth factor beta production	5	ENSG00000006210,ENSG00000073756,ENSG00000085741,ENSG00000092969,ENSG00000137801,ENSG00000139329,ENSG00000141448,ENSG00000166396,ENSG00000166949,ENSG00000168056,ENSG00000168961,ENSG00000174059
1	!	8.34e-18	705	2053	161	0.078	0.228	GO:0099537	BP	14	trans-synaptic signaling	5	ENSG00000006128,ENSG00000006210,ENSG00000008735,ENSG00000036565,ENSG00000058404,ENSG00000064692,ENSG00000065609,ENSG00000069431,ENSG00000070748,ENSG00000070808,ENSG00000075461,ENSG00000078401,ENSG00000079841,ENSG00000081189,ENSG00000082482,ENSG00000100300,ENSG00000100433,ENSG00000100678,ENSG00000101188,ENSG00000101204,ENSG00000101489,ENSG00000101958,ENSG00000102003,ENSG00000102466,ENSG00000102468…
1	!	8.25e-18	581	2053	141	0.069	0.243	GO:0035295	BP	14	tube development	5	ENSG00000005073,ENSG00000007372,ENSG00000012504,ENSG00000036473,ENSG00000052850,ENSG00000070193,ENSG00000070404,ENSG00000073282,ENSG00000075223,ENSG00000076356,ENSG00000077092,ENSG00000078401,ENSG00000081189,ENSG00000085741,ENSG00000086062,ENSG00000089225,ENSG00000092969,ENSG00000099250,ENSG00000101665,ENSG00000102554,ENSG00000102678,ENSG00000103196,ENSG00000103241,ENSG00000104447,ENSG00000105649…
2	!	4.29e-24	581	2275	164	0.072	0.282	GO:0035295	BP	19	tube development	5	ENSG00000005073,ENSG00000007372,ENSG00000008196,ENSG00000012504,ENSG00000018408,ENSG00000021826,ENSG00000036473,ENSG00000041982,ENSG00000052850,ENSG00000054282,ENSG00000054598,ENSG00000070193,ENSG00000070404,ENSG00000073282,ENSG00000075223,ENSG00000076356,ENSG00000077092,ENSG00000078401,ENSG00000081189,ENSG00000085741,ENSG00000086062,ENSG00000087116,ENSG00000089225,ENSG00000092969,ENSG00000099139…
1	!	0.0126	165	2053	38	0.019	0.23	GO:0003018	BP	14	vascular process in circulatory system	5	ENSG00000006210,ENSG00000050628,ENSG00000078401,ENSG00000102468,ENSG00000105974,ENSG00000107796,ENSG00000108576,ENSG00000108684,ENSG00000114166,ENSG00000120156,ENSG00000120907,ENSG00000120937,ENSG00000121361,ENSG00000124205,ENSG00000126016,ENSG00000130037,ENSG00000130234,ENSG00000135744,ENSG00000141433,ENSG00000144891,ENSG00000151617,ENSG00000154188,ENSG00000163273,ENSG00000164116,ENSG00000164850…
2	!	0.00295	165	2275	42	0.018	0.255	GO:0003018	BP	19	vascular process in circulatory system	5	ENSG00000006210,ENSG00000021826,ENSG00000050628,ENSG00000054598,ENSG00000073756,ENSG00000078401,ENSG00000102468,ENSG00000105329,ENSG00000105974,ENSG00000107796,ENSG00000108576,ENSG00000112715,ENSG00000114166,ENSG00000115353,ENSG00000120156,ENSG00000120937,ENSG00000121361,ENSG00000124205,ENSG00000126016,ENSG00000130234,ENSG00000135744,ENSG00000141433,ENSG00000144891,ENSG00000145147,ENSG00000151617…
1	!	7.19e-05	89	2053	29	0.014	0.326	GO:0005249	MF	7	voltage-gated potassium channel activity	5	ENSG00000070729,ENSG00000082482,ENSG00000111262,ENSG00000115474,ENSG00000120457,ENSG00000121361,ENSG00000123700,ENSG00000129159,ENSG00000130037,ENSG00000131398,ENSG00000143473,ENSG00000144191,ENSG00000152049,ENSG00000156113,ENSG00000157551,ENSG00000162728,ENSG00000162989,ENSG00000164794,ENSG00000166006,ENSG00000169427,ENSG00000171303,ENSG00000171385,ENSG00000177301,ENSG00000180509,ENSG00000182255…
1	!	0.00257	87	2053	26	0.013	0.299	GO:0008076	CC	12	voltage-gated potassium channel complex	5	ENSG00000069431,ENSG00000082482,ENSG00000111262,ENSG00000120457,ENSG00000121361,ENSG00000123700,ENSG00000129159,ENSG00000130037,ENSG00000131398,ENSG00000132639,ENSG00000143473,ENSG00000145936,ENSG00000156113,ENSG00000162989,ENSG00000164794,ENSG00000166006,ENSG00000171385,ENSG00000177301,ENSG00000180509,ENSG00000182132,ENSG00000182255,ENSG00000182674,ENSG00000184144,ENSG00000184156,ENSG00000185760…
1	!	0.0168	411	2053	74	0.036	0.18	GO:0016055	BP	14	Wnt signaling pathway	5	ENSG00000002745,ENSG00000002746,ENSG00000016082,ENSG00000019549,ENSG00000050165,ENSG00000065717,ENSG00000070193,ENSG00000075290,ENSG00000085741,ENSG00000095739,ENSG00000102678,ENSG00000104415,ENSG00000105974,ENSG00000105989,ENSG00000107485,ENSG00000107984,ENSG00000108379,ENSG00000108821,ENSG00000109472,ENSG00000111186,ENSG00000112837,ENSG00000115266,ENSG00000115596,ENSG00000116729,ENSG00000122870…
2	!	0.0251	411	2275	79	0.035	0.192	GO:0016055	BP	19	Wnt signaling pathway	5	ENSG00000002745,ENSG00000012822,ENSG00000016082,ENSG00000018408,ENSG00000019549,ENSG00000050165,ENSG00000065717,ENSG00000070193,ENSG00000085741,ENSG00000095739,ENSG00000102678,ENSG00000104415,ENSG00000105974,ENSG00000105989,ENSG00000107984,ENSG00000108379,ENSG00000108821,ENSG00000109083,ENSG00000109320,ENSG00000109472,ENSG00000111186,ENSG00000112559,ENSG00000112655,ENSG00000112837,ENSG00000115596…
2	!	2.4e-10	731	2275	156	0.069	0.213	GO:0042060	BP	19	wound healing	5	ENSG00000003436,ENSG00000006210,ENSG00000011422,ENSG00000011465,ENSG00000017427,ENSG00000019991,ENSG00000024422,ENSG00000041982,ENSG00000050628,ENSG00000058668,ENSG00000061918,ENSG00000067082,ENSG00000070193,ENSG00000074416,ENSG00000075945,ENSG00000077942,ENSG00000078098,ENSG00000078401,ENSG00000084674,ENSG00000085063,ENSG00000086062,ENSG00000086548,ENSG00000091513,ENSG00000091879,ENSG00000092969…
2	!	2.56e-07	460	2275	103	0.045	0.224	GO:0005912	CC	11	adherens junction	4	ENSG00000002586,ENSG00000011028,ENSG00000011105,ENSG00000011422,ENSG00000022267,ENSG00000026025,ENSG00000031081,ENSG00000041982,ENSG00000057294,ENSG00000065717,ENSG00000072163,ENSG00000073008,ENSG00000077943,ENSG00000078098,ENSG00000079308,ENSG00000085063,ENSG00000086991,ENSG00000099250,ENSG00000099812,ENSG00000101665,ENSG00000102181,ENSG00000104419,ENSG00000105971,ENSG00000105974,ENSG00000111077…
2	!	0.000937	116	2275	34	0.015	0.293	GO:0034332	BP	19	adherens junction organization	4	ENSG00000040731,ENSG00000044524,ENSG00000047648,ENSG00000057294,ENSG00000073008,ENSG00000079112,ENSG00000081138,ENSG00000084636,ENSG00000101665,ENSG00000112715,ENSG00000120156,ENSG00000120899,ENSG00000129910,ENSG00000137801,ENSG00000139567,ENSG00000140937,ENSG00000143217,ENSG00000144824,ENSG00000145526,ENSG00000154162,ENSG00000157227,ENSG00000158856,ENSG00000162706,ENSG00000164171,ENSG00000164741…
2	!	0.00423	298	2275	64	0.028	0.215	GO:0007568	BP	19	aging	4	ENSG00000002745,ENSG00000006210,ENSG00000011465,ENSG00000017427,ENSG00000023572,ENSG00000026103,ENSG00000035862,ENSG00000049540,ENSG00000071246,ENSG00000073282,ENSG00000074590,ENSG00000078401,ENSG00000086991,ENSG00000100234,ENSG00000100300,ENSG00000102265,ENSG00000102468,ENSG00000105329,ENSG00000105974,ENSG00000106366,ENSG00000108691,ENSG00000109846,ENSG00000113448,ENSG00000113916,ENSG00000116711…
1	!	0.00247	149	2053	37	0.018	0.248	GO:0031225	CC	12	anchored component of membrane	4	ENSG00000003436,ENSG00000015413,ENSG00000018236,ENSG00000086548,ENSG00000099998,ENSG00000105388,ENSG00000109743,ENSG00000111339,ENSG00000112139,ENSG00000113805,ENSG00000122121,ENSG00000124466,ENSG00000124785,ENSG00000134115,ENSG00000135318,ENSG00000140945,ENSG00000144619,ENSG00000147257,ENSG00000149294,ENSG00000149972,ENSG00000150551,ENSG00000150556,ENSG00000151892,ENSG00000162631,ENSG00000168546…
1	!	0.0141	1852	2053	257	0.125	0.139	GO:0006915	BP	14	apoptotic process	4	ENSG00000002330,ENSG00000004139,ENSG00000006210,ENSG00000015413,ENSG00000016082,ENSG00000017427,ENSG00000019549,ENSG00000019991,ENSG00000023445,ENSG00000026025,ENSG00000049130,ENSG00000051108,ENSG00000052795,ENSG00000052850,ENSG00000064012,ENSG00000067066,ENSG00000068903,ENSG00000070193,ENSG00000070808,ENSG00000072163,ENSG00000073282,ENSG00000075945,ENSG00000077092,ENSG00000078098,ENSG00000078401…
2	!	0.000158	1852	2275	293	0.129	0.158	GO:0006915	BP	19	apoptotic process	4	ENSG00000002330,ENSG00000004139,ENSG00000006210,ENSG00000008196,ENSG00000011422,ENSG00000015413,ENSG00000016082,ENSG00000017427,ENSG00000019549,ENSG00000019991,ENSG00000023445,ENSG00000023572,ENSG00000026025,ENSG00000026103,ENSG00000049130,ENSG00000051108,ENSG00000052795,ENSG00000052850,ENSG00000054598,ENSG00000067066,ENSG00000067182,ENSG00000068903,ENSG00000069399,ENSG00000070193,ENSG00000070808…
1	!	5.19e-09	772	2053	147	0.072	0.19	GO:0061564	BP	14	axon development	4	ENSG00000007372,ENSG00000016082,ENSG00000018189,ENSG00000018236,ENSG00000044524,ENSG00000049130,ENSG00000058404,ENSG00000070193,ENSG00000070808,ENSG00000074527,ENSG00000075223,ENSG00000076356,ENSG00000077279,ENSG00000080224,ENSG00000087245,ENSG00000092969,ENSG00000095713,ENSG00000099250,ENSG00000100300,ENSG00000101335,ENSG00000102678,ENSG00000103260,ENSG00000105357,ENSG00000105649,ENSG00000105996…
1	!	0.000224	189	2053	46	0.022	0.243	GO:0033267	CC	12	axon part	4	ENSG00000033122,ENSG00000054356,ENSG00000068903,ENSG00000082482,ENSG00000101188,ENSG00000102003,ENSG00000105649,ENSG00000109991,ENSG00000110436,ENSG00000111262,ENSG00000125354,ENSG00000125675,ENSG00000125848,ENSG00000130558,ENSG00000132386,ENSG00000136531,ENSG00000141433,ENSG00000143473,ENSG00000144285,ENSG00000145920,ENSG00000148053,ENSG00000149295,ENSG00000150625,ENSG00000152377,ENSG00000152578…
1	!	0.00746	114	2053	30	0.015	0.263	GO:0043679	CC	12	axon terminus	4	ENSG00000054356,ENSG00000082482,ENSG00000101188,ENSG00000102003,ENSG00000105649,ENSG00000109991,ENSG00000111262,ENSG00000125354,ENSG00000125675,ENSG00000125848,ENSG00000141433,ENSG00000145920,ENSG00000148053,ENSG00000149295,ENSG00000152578,ENSG00000155093,ENSG00000157680,ENSG00000163873,ENSG00000164418,ENSG00000164850,ENSG00000166006,ENSG00000168993,ENSG00000172137,ENSG00000177301,ENSG00000179520…
2	!	0.00365	49	2275	19	0.008	0.388	GO:0010171	BP	19	body morphogenesis	4	ENSG00000087245,ENSG00000092969,ENSG00000103196,ENSG00000105329,ENSG00000107984,ENSG00000108379,ENSG00000108821,ENSG00000119699,ENSG00000137868,ENSG00000138795,ENSG00000144655,ENSG00000144824,ENSG00000147257,ENSG00000150347,ENSG00000163132,ENSG00000180875,ENSG00000181541,ENSG00000183691,ENSG00000184113
1	!	0.000226	109	2053	32	0.016	0.294	GO:0035051	BP	14	cardiocyte differentiation	4	ENSG00000016082,ENSG00000077092,ENSG00000081189,ENSG00000086991,ENSG00000089225,ENSG00000092969,ENSG00000107984,ENSG00000110693,ENSG00000113721,ENSG00000121068,ENSG00000122691,ENSG00000125266,ENSG00000125378,ENSG00000131759,ENSG00000134853,ENSG00000135111,ENSG00000135744,ENSG00000136574,ENSG00000141052,ENSG00000141448,ENSG00000151320,ENSG00000154556,ENSG00000157168,ENSG00000160789,ENSG00000162614…
2	!	3.47e-06	109	2275	37	0.016	0.339	GO:0035051	BP	19	cardiocyte differentiation	4	ENSG00000016082,ENSG00000077092,ENSG00000081189,ENSG00000086991,ENSG00000089225,ENSG00000092969,ENSG00000107984,ENSG00000109083,ENSG00000110693,ENSG00000112715,ENSG00000113721,ENSG00000121068,ENSG00000122691,ENSG00000125266,ENSG00000131759,ENSG00000134775,ENSG00000134853,ENSG00000135111,ENSG00000135744,ENSG00000136574,ENSG00000139174,ENSG00000141052,ENSG00000141448,ENSG00000145349,ENSG00000149256…
1	!	0.00141	703	2053	118	0.057	0.168	GO:0098655	BP	14	cation transmembrane transport	4	ENSG00000050628,ENSG00000067842,ENSG00000069431,ENSG00000069869,ENSG00000070729,ENSG00000072182,ENSG00000075461,ENSG00000076351,ENSG00000080493,ENSG00000082482,ENSG00000089356,ENSG00000099957,ENSG00000100433,ENSG00000100678,ENSG00000100739,ENSG00000101188,ENSG00000101204,ENSG00000102452,ENSG00000102466,ENSG00000102468,ENSG00000103888,ENSG00000104154,ENSG00000105409,ENSG00000105974,ENSG00000106537…
2	!	0.00317	76	2275	25	0.011	0.329	GO:0005901	CC	11	caveola	4	ENSG00000024422,ENSG00000058668,ENSG00000073756,ENSG00000096968,ENSG00000100427,ENSG00000102468,ENSG00000105971,ENSG00000105974,ENSG00000117394,ENSG00000129910,ENSG00000130300,ENSG00000138119,ENSG00000143153,ENSG00000151320,ENSG00000156113,ENSG00000163513,ENSG00000164733,ENSG00000164741,ENSG00000168497,ENSG00000170955,ENSG00000177469,ENSG00000181104,ENSG00000184845,ENSG00000188906,ENSG00000204217
1	!	8.61e-24	1166	2053	247	0.12	0.212	GO:0016477	BP	14	cell migration	4	ENSG00000006128,ENSG00000006210,ENSG00000007372,ENSG00000015413,ENSG00000016082,ENSG00000017427,ENSG00000018189,ENSG00000019549,ENSG00000019991,ENSG00000020181,ENSG00000044524,ENSG00000049130,ENSG00000050628,ENSG00000053747,ENSG00000067066,ENSG00000069702,ENSG00000070193,ENSG00000075223,ENSG00000075651,ENSG00000076356,ENSG00000077279,ENSG00000078098,ENSG00000078401,ENSG00000079308,ENSG00000081189…
2	!	5.08e-28	1166	2275	276	0.121	0.237	GO:0016477	BP	19	cell migration	4	ENSG00000006210,ENSG00000007372,ENSG00000012171,ENSG00000015413,ENSG00000016082,ENSG00000017427,ENSG00000019549,ENSG00000019991,ENSG00000020181,ENSG00000038427,ENSG00000044524,ENSG00000049130,ENSG00000050628,ENSG00000053747,ENSG00000054282,ENSG00000054598,ENSG00000057294,ENSG00000067066,ENSG00000069702,ENSG00000070193,ENSG00000071246,ENSG00000073756,ENSG00000075223,ENSG00000075651,ENSG00000076356…
2	!	7.18e-09	1444	2275	258	0.113	0.179	GO:0000902	BP	19	cell morphogenesis	4	ENSG00000002745,ENSG00000004139,ENSG00000007372,ENSG00000012171,ENSG00000016082,ENSG00000018408,ENSG00000019549,ENSG00000019991,ENSG00000044524,ENSG00000049130,ENSG00000058404,ENSG00000069702,ENSG00000069869,ENSG00000070193,ENSG00000070808,ENSG00000075223,ENSG00000076356,ENSG00000077942,ENSG00000077943,ENSG00000078018,ENSG00000079841,ENSG00000080224,ENSG00000081189,ENSG00000085741,ENSG00000086991…
1	!	1.6e-17	1031	2053	210	0.102	0.204	GO:0000904	BP	14	cell morphogenesis involved in differentiation	4	ENSG00000002745,ENSG00000004139,ENSG00000007372,ENSG00000008735,ENSG00000016082,ENSG00000018189,ENSG00000018236,ENSG00000019549,ENSG00000019991,ENSG00000044524,ENSG00000049130,ENSG00000058404,ENSG00000069702,ENSG00000069869,ENSG00000070193,ENSG00000070808,ENSG00000074527,ENSG00000075223,ENSG00000076356,ENSG00000077279,ENSG00000077943,ENSG00000078018,ENSG00000080224,ENSG00000081189,ENSG00000085741…
2	!	7.1e-12	1031	2275	208	0.091	0.202	GO:0000904	BP	19	cell morphogenesis involved in differentiation	4	ENSG00000002745,ENSG00000004139,ENSG00000007372,ENSG00000012171,ENSG00000016082,ENSG00000018408,ENSG00000019549,ENSG00000019991,ENSG00000044524,ENSG00000049130,ENSG00000058404,ENSG00000069702,ENSG00000069869,ENSG00000070193,ENSG00000070808,ENSG00000075223,ENSG00000076356,ENSG00000077942,ENSG00000077943,ENSG00000078018,ENSG00000080224,ENSG00000081189,ENSG00000085741,ENSG00000087245,ENSG00000089225…
1	!	1.26e-24	2758	2053	470	0.229	0.17	GO:0007166	BP	14	cell surface receptor signaling pathway	4	ENSG00000002330,ENSG00000002745,ENSG00000002746,ENSG00000006210,ENSG00000007372,ENSG00000008735,ENSG00000010310,ENSG00000011105,ENSG00000011465,ENSG00000012504,ENSG00000013588,ENSG00000016082,ENSG00000017427,ENSG00000018236,ENSG00000019549,ENSG00000019991,ENSG00000020181,ENSG00000023445,ENSG00000026025,ENSG00000044524,ENSG00000049130,ENSG00000050165,ENSG00000054356,ENSG00000058404,ENSG00000064012…
2	!	7.85e-24	2758	2275	506	0.222	0.183	GO:0007166	BP	19	cell surface receptor signaling pathway	4	ENSG00000002330,ENSG00000002745,ENSG00000006210,ENSG00000007372,ENSG00000008196,ENSG00000010310,ENSG00000010704,ENSG00000011105,ENSG00000011422,ENSG00000011465,ENSG00000012171,ENSG00000012504,ENSG00000012822,ENSG00000013364,ENSG00000013588,ENSG00000014257,ENSG00000016082,ENSG00000017427,ENSG00000018408,ENSG00000019549,ENSG00000019991,ENSG00000020181,ENSG00000023445,ENSG00000026025,ENSG00000026103…
1	!	0.000277	861	2053	142	0.069	0.165	GO:0098609	BP	14	cell-cell adhesion	4	ENSG00000002330,ENSG00000003137,ENSG00000006210,ENSG00000017427,ENSG00000019549,ENSG00000040731,ENSG00000050628,ENSG00000064012,ENSG00000069869,ENSG00000070404,ENSG00000072163,ENSG00000075945,ENSG00000076641,ENSG00000077943,ENSG00000079112,ENSG00000081138,ENSG00000081277,ENSG00000082293,ENSG00000100097,ENSG00000101335,ENSG00000101542,ENSG00000101665,ENSG00000102034,ENSG00000102359,ENSG00000102760…
2	!	3.88e-16	861	2275	194	0.085	0.225	GO:0098609	BP	19	cell-cell adhesion	4	ENSG00000002330,ENSG00000003137,ENSG00000006210,ENSG00000010704,ENSG00000017427,ENSG00000019549,ENSG00000026103,ENSG00000040731,ENSG00000050628,ENSG00000057294,ENSG00000069399,ENSG00000069869,ENSG00000070404,ENSG00000072163,ENSG00000073008,ENSG00000075945,ENSG00000076641,ENSG00000077943,ENSG00000079112,ENSG00000081138,ENSG00000081277,ENSG00000081853,ENSG00000082293,ENSG00000085063,ENSG00000090776…
2	!	1.73e-05	389	2275	86	0.038	0.221	GO:0005924	CC	11	cell-substrate adherens junction	4	ENSG00000002586,ENSG00000011028,ENSG00000011105,ENSG00000011422,ENSG00000022267,ENSG00000026025,ENSG00000031081,ENSG00000041982,ENSG00000065717,ENSG00000072163,ENSG00000073008,ENSG00000077943,ENSG00000078098,ENSG00000079308,ENSG00000085063,ENSG00000086991,ENSG00000099250,ENSG00000099812,ENSG00000102181,ENSG00000105971,ENSG00000105974,ENSG00000111077,ENSG00000111859,ENSG00000112576,ENSG00000112655…
1	!	6.24e-09	302	2053	75	0.037	0.248	GO:0031589	BP	14	cell-substrate adhesion	4	ENSG00000044524,ENSG00000047648,ENSG00000065618,ENSG00000077943,ENSG00000084636,ENSG00000091986,ENSG00000100097,ENSG00000102837,ENSG00000103241,ENSG00000105894,ENSG00000106366,ENSG00000106541,ENSG00000107742,ENSG00000108821,ENSG00000109072,ENSG00000112562,ENSG00000115221,ENSG00000115232,ENSG00000115414,ENSG00000117228,ENSG00000118137,ENSG00000118523,ENSG00000120156,ENSG00000120899,ENSG00000122194…
2	!	2.82e-12	302	2275	87	0.038	0.288	GO:0031589	BP	19	cell-substrate adhesion	4	ENSG00000044524,ENSG00000047648,ENSG00000065618,ENSG00000077942,ENSG00000077943,ENSG00000084636,ENSG00000087303,ENSG00000091879,ENSG00000091986,ENSG00000096968,ENSG00000100097,ENSG00000102837,ENSG00000103241,ENSG00000105894,ENSG00000106366,ENSG00000106541,ENSG00000108821,ENSG00000109072,ENSG00000112562,ENSG00000112715,ENSG00000113916,ENSG00000115221,ENSG00000115232,ENSG00000115414,ENSG00000117228…
1	!	1.81e-16	2852	2053	451	0.22	0.158	GO:0070887	BP	14	cellular response to chemical stimulus	4	ENSG00000001626,ENSG00000002330,ENSG00000002745,ENSG00000003137,ENSG00000006128,ENSG00000006210,ENSG00000010932,ENSG00000011465,ENSG00000012174,ENSG00000012504,ENSG00000015413,ENSG00000016082,ENSG00000017427,ENSG00000019186,ENSG00000019549,ENSG00000019991,ENSG00000020181,ENSG00000023445,ENSG00000036565,ENSG00000044524,ENSG00000048540,ENSG00000049130,ENSG00000049540,ENSG00000050628,ENSG00000051108…
2	!	6.26e-23	2852	2275	516	0.227	0.181	GO:0070887	BP	19	cellular response to chemical stimulus	4	ENSG00000002330,ENSG00000002745,ENSG00000003137,ENSG00000006210,ENSG00000006534,ENSG00000008196,ENSG00000008952,ENSG00000010704,ENSG00000010932,ENSG00000011465,ENSG00000012174,ENSG00000012504,ENSG00000012822,ENSG00000015413,ENSG00000016082,ENSG00000017427,ENSG00000018408,ENSG00000019186,ENSG00000019549,ENSG00000019991,ENSG00000020181,ENSG00000021826,ENSG00000023445,ENSG00000023572,ENSG00000026103…
1	!	1.8e-13	1366	2053	245	0.119	0.179	GO:0071495	BP	14	cellular response to endogenous stimulus	4	ENSG00000001626,ENSG00000002330,ENSG00000006128,ENSG00000012504,ENSG00000016082,ENSG00000017427,ENSG00000019549,ENSG00000048540,ENSG00000049130,ENSG00000049540,ENSG00000058404,ENSG00000068903,ENSG00000069702,ENSG00000069869,ENSG00000070081,ENSG00000070193,ENSG00000070404,ENSG00000070808,ENSG00000077092,ENSG00000077943,ENSG00000078401,ENSG00000081189,ENSG00000082175,ENSG00000084636,ENSG00000084674…
2	!	6.92e-14	1366	2275	266	0.117	0.195	GO:0071495	BP	19	cellular response to endogenous stimulus	4	ENSG00000002330,ENSG00000008196,ENSG00000010704,ENSG00000012504,ENSG00000012822,ENSG00000016082,ENSG00000017427,ENSG00000018408,ENSG00000019549,ENSG00000021826,ENSG00000026103,ENSG00000041982,ENSG00000048540,ENSG00000049130,ENSG00000049323,ENSG00000049540,ENSG00000058404,ENSG00000058668,ENSG00000067082,ENSG00000068903,ENSG00000069702,ENSG00000069869,ENSG00000070081,ENSG00000070193,ENSG00000070404…
1	!	1.8e-08	452	2053	98	0.048	0.217	GO:0015267	MF	7	channel activity	4	ENSG00000001626,ENSG00000069431,ENSG00000070729,ENSG00000072182,ENSG00000075461,ENSG00000082482,ENSG00000089356,ENSG00000094755,ENSG00000099957,ENSG00000100433,ENSG00000101204,ENSG00000101958,ENSG00000102452,ENSG00000108684,ENSG00000109738,ENSG00000109991,ENSG00000111262,ENSG00000113327,ENSG00000115474,ENSG00000115902,ENSG00000120251,ENSG00000120457,ENSG00000120899,ENSG00000121361,ENSG00000121743…
2	!	6.74e-07	852	2275	163	0.072	0.191	GO:0006935	BP	19	chemotaxis	4	ENSG00000006210,ENSG00000007372,ENSG00000011422,ENSG00000012171,ENSG00000016082,ENSG00000019991,ENSG00000020181,ENSG00000025708,ENSG00000044524,ENSG00000049130,ENSG00000058404,ENSG00000070193,ENSG00000070808,ENSG00000075223,ENSG00000075651,ENSG00000076356,ENSG00000080224,ENSG00000087245,ENSG00000089505,ENSG00000090776,ENSG00000091879,ENSG00000092969,ENSG00000096968,ENSG00000099250,ENSG00000100385…
2	!	0.00323	25	2275	13	0.006	0.52	GO:0002063	BP	19	chondrocyte development	4	ENSG00000060718,ENSG00000104331,ENSG00000120149,ENSG00000124813,ENSG00000131873,ENSG00000137573,ENSG00000149257,ENSG00000156427,ENSG00000162510,ENSG00000163513,ENSG00000178882,ENSG00000196562,ENSG00000204217
1	!	2.75e-09	96	2053	37	0.018	0.385	GO:0002062	BP	14	chondrocyte differentiation	4	ENSG00000005073,ENSG00000019549,ENSG00000060718,ENSG00000077092,ENSG00000081189,ENSG00000087494,ENSG00000102678,ENSG00000104447,ENSG00000110693,ENSG00000111186,ENSG00000118523,ENSG00000120149,ENSG00000120708,ENSG00000124813,ENSG00000125378,ENSG00000125965,ENSG00000134245,ENSG00000136999,ENSG00000137573,ENSG00000138696,ENSG00000143867,ENSG00000144320,ENSG00000147862,ENSG00000153162,ENSG00000154764…
2	!	6.74e-15	96	2275	46	0.02	0.479	GO:0002062	BP	19	chondrocyte differentiation	4	ENSG00000005073,ENSG00000019549,ENSG00000060718,ENSG00000077092,ENSG00000081189,ENSG00000087494,ENSG00000102678,ENSG00000104331,ENSG00000104447,ENSG00000105329,ENSG00000106799,ENSG00000110693,ENSG00000111186,ENSG00000120149,ENSG00000120708,ENSG00000124813,ENSG00000125965,ENSG00000131873,ENSG00000134013,ENSG00000134245,ENSG00000134532,ENSG00000136999,ENSG00000137573,ENSG00000139567,ENSG00000143867…
2	!	0.00666	30	2275	14	0.006	0.467	GO:0050650	BP	6	chondroitin sulfate proteoglycan biosynthetic process	4	ENSG00000011465,ENSG00000033100,ENSG00000038427,ENSG00000116704,ENSG00000122863,ENSG00000123989,ENSG00000131873,ENSG00000147408,ENSG00000169826,ENSG00000170891,ENSG00000173546,ENSG00000176022,ENSG00000182492,ENSG00000198108
1	!	4.36e-10	445	2053	101	0.049	0.227	GO:0003013	BP	14	circulatory system process	4	ENSG00000006128,ENSG00000006210,ENSG00000049540,ENSG00000050628,ENSG00000061918,ENSG00000072657,ENSG00000078401,ENSG00000092969,ENSG00000100739,ENSG00000101188,ENSG00000101665,ENSG00000102468,ENSG00000102683,ENSG00000104490,ENSG00000105409,ENSG00000105974,ENSG00000107796,ENSG00000108576,ENSG00000108684,ENSG00000113070,ENSG00000113389,ENSG00000113441,ENSG00000113448,ENSG00000114166,ENSG00000116016…
2	!	9.92e-12	445	2275	112	0.049	0.252	GO:0003013	BP	19	circulatory system process	4	ENSG00000006210,ENSG00000021826,ENSG00000049540,ENSG00000050628,ENSG00000054598,ENSG00000057294,ENSG00000058668,ENSG00000061918,ENSG00000072657,ENSG00000073756,ENSG00000078401,ENSG00000092969,ENSG00000096968,ENSG00000099139,ENSG00000100739,ENSG00000101400,ENSG00000101665,ENSG00000102468,ENSG00000102683,ENSG00000104490,ENSG00000105329,ENSG00000105974,ENSG00000107796,ENSG00000108576,ENSG00000112715…
1	!	0.000131	565	2053	103	0.05	0.182	GO:0050817	BP	14	coagulation	4	ENSG00000003436,ENSG00000006210,ENSG00000017427,ENSG00000019991,ENSG00000024422,ENSG00000050628,ENSG00000061918,ENSG00000067842,ENSG00000074416,ENSG00000075945,ENSG00000078098,ENSG00000078401,ENSG00000084674,ENSG00000086548,ENSG00000091513,ENSG00000091583,ENSG00000092969,ENSG00000100678,ENSG00000101076,ENSG00000101335,ENSG00000102265,ENSG00000104368,ENSG00000105825,ENSG00000105974,ENSG00000106366…
2	!	1.79e-05	565	2275	114	0.05	0.202	GO:0050817	BP	19	coagulation	4	ENSG00000003436,ENSG00000006210,ENSG00000011422,ENSG00000017427,ENSG00000019991,ENSG00000024422,ENSG00000050628,ENSG00000058668,ENSG00000061918,ENSG00000074416,ENSG00000075945,ENSG00000077942,ENSG00000078098,ENSG00000078401,ENSG00000084674,ENSG00000085063,ENSG00000086548,ENSG00000091513,ENSG00000091879,ENSG00000092969,ENSG00000096968,ENSG00000100678,ENSG00000101076,ENSG00000101335,ENSG00000102265…
1	!	0.000504	39	2053	17	0.008	0.436	GO:0030199	BP	14	collagen fibril organization	4	ENSG00000060718,ENSG00000092969,ENSG00000099953,ENSG00000108821,ENSG00000111799,ENSG00000113083,ENSG00000122176,ENSG00000122884,ENSG00000130635,ENSG00000139329,ENSG00000162733,ENSG00000164692,ENSG00000165240,ENSG00000168542,ENSG00000182718,ENSG00000187955,ENSG00000204262
2	!	7.35e-08	39	2275	22	0.01	0.564	GO:0030199	BP	19	collagen fibril organization	4	ENSG00000054598,ENSG00000060718,ENSG00000087116,ENSG00000092969,ENSG00000106799,ENSG00000108821,ENSG00000111799,ENSG00000113083,ENSG00000122176,ENSG00000122884,ENSG00000130635,ENSG00000134013,ENSG00000139329,ENSG00000149257,ENSG00000162733,ENSG00000164692,ENSG00000165240,ENSG00000166923,ENSG00000168542,ENSG00000182718,ENSG00000187955,ENSG00000204262
2	!	0.000895	23	2275	13	0.006	0.565	GO:0098644	CC	11	complex of collagen trimers	4	ENSG00000011465,ENSG00000060718,ENSG00000108821,ENSG00000130635,ENSG00000134871,ENSG00000139329,ENSG00000144810,ENSG00000163359,ENSG00000164692,ENSG00000168542,ENSG00000187498,ENSG00000188153,ENSG00000204262
2	!	0.00138	55	2275	21	0.009	0.382	GO:1904888	BP	19	cranial skeletal system development	4	ENSG00000081189,ENSG00000105329,ENSG00000105991,ENSG00000105996,ENSG00000106799,ENSG00000115844,ENSG00000116132,ENSG00000119699,ENSG00000120149,ENSG00000121039,ENSG00000122691,ENSG00000124813,ENSG00000125629,ENSG00000134853,ENSG00000152582,ENSG00000156103,ENSG00000157227,ENSG00000158955,ENSG00000163513,ENSG00000164946,ENSG00000166949
1	!	0.0455	9	989	6	0.006	0.667	REAC:2243919	rea	102	Crosslinking of collagen fibrils	4	ENSG00000038295,ENSG00000106333,ENSG00000113083,ENSG00000129038,ENSG00000138131,ENSG00000168487
2	!	0.00521	9	1125	7	0.006	0.778	REAC:2243919	rea	3	Crosslinking of collagen fibrils	4	ENSG00000038295,ENSG00000106333,ENSG00000113083,ENSG00000129038,ENSG00000134013,ENSG00000138131,ENSG00000168487
2	!	0.000724	617	2275	116	0.051	0.188	GO:0001816	BP	19	cytokine production	4	ENSG00000006210,ENSG00000010704,ENSG00000016082,ENSG00000019549,ENSG00000019991,ENSG00000023445,ENSG00000069399,ENSG00000073756,ENSG00000077942,ENSG00000082196,ENSG00000085741,ENSG00000091592,ENSG00000092969,ENSG00000096968,ENSG00000099139,ENSG00000100300,ENSG00000101096,ENSG00000102760,ENSG00000105329,ENSG00000106366,ENSG00000106804,ENSG00000107738,ENSG00000108691,ENSG00000109320,ENSG00000113448…
2	!	0.0168	1800	2275	273	0.12	0.152	GO:0006952	BP	19	defense response	4	ENSG00000000971,ENSG00000002330,ENSG00000003137,ENSG00000004139,ENSG00000006210,ENSG00000008517,ENSG00000010704,ENSG00000016082,ENSG00000019991,ENSG00000023445,ENSG00000026103,ENSG00000039537,ENSG00000049130,ENSG00000050628,ENSG00000058262,ENSG00000058404,ENSG00000064989,ENSG00000067066,ENSG00000067182,ENSG00000068903,ENSG00000069399,ENSG00000069431,ENSG00000070193,ENSG00000070808,ENSG00000071282…
1	!	0.000409	117	2053	33	0.016	0.282	GO:0043197	CC	12	dendritic spine	4	ENSG00000033122,ENSG00000099260,ENSG00000099957,ENSG00000100678,ENSG00000101188,ENSG00000105409,ENSG00000106631,ENSG00000107954,ENSG00000108684,ENSG00000109991,ENSG00000123700,ENSG00000125675,ENSG00000131711,ENSG00000137825,ENSG00000145934,ENSG00000148053,ENSG00000149295,ENSG00000150625,ENSG00000151490,ENSG00000154146,ENSG00000155511,ENSG00000157680,ENSG00000161681,ENSG00000164850,ENSG00000171992…
1	!	0.0228	188	2053	41	0.02	0.218	GO:0048588	BP	14	developmental cell growth	4	ENSG00000018189,ENSG00000075223,ENSG00000076356,ENSG00000077279,ENSG00000079841,ENSG00000099250,ENSG00000106689,ENSG00000108379,ENSG00000112902,ENSG00000115414,ENSG00000116147,ENSG00000124772,ENSG00000124785,ENSG00000125848,ENSG00000130558,ENSG00000131711,ENSG00000132872,ENSG00000133110,ENSG00000135744,ENSG00000136040,ENSG00000136574,ENSG00000140538,ENSG00000141052,ENSG00000143032,ENSG00000151320…
1	!	1.36e-10	578	2053	123	0.06	0.213	GO:0048589	BP	14	developmental growth	4	ENSG00000005073,ENSG00000017427,ENSG00000018189,ENSG00000069702,ENSG00000070193,ENSG00000070748,ENSG00000075223,ENSG00000076356,ENSG00000077092,ENSG00000077279,ENSG00000079841,ENSG00000081189,ENSG00000082482,ENSG00000085741,ENSG00000089225,ENSG00000092969,ENSG00000099250,ENSG00000100234,ENSG00000102678,ENSG00000104432,ENSG00000105989,ENSG00000106004,ENSG00000106541,ENSG00000106689,ENSG00000107282…
2	!	2.63e-10	578	2275	131	0.058	0.227	GO:0048589	BP	19	developmental growth	4	ENSG00000005073,ENSG00000012171,ENSG00000017427,ENSG00000018408,ENSG00000041982,ENSG00000054598,ENSG00000069702,ENSG00000070193,ENSG00000070748,ENSG00000075223,ENSG00000076356,ENSG00000077092,ENSG00000079841,ENSG00000081189,ENSG00000082482,ENSG00000085741,ENSG00000089225,ENSG00000092969,ENSG00000099250,ENSG00000100234,ENSG00000102678,ENSG00000104324,ENSG00000105329,ENSG00000105989,ENSG00000106004…
1	!	0.0065	211	2053	46	0.022	0.218	GO:0060560	BP	14	developmental growth involved in morphogenesis	4	ENSG00000018189,ENSG00000070193,ENSG00000075223,ENSG00000076356,ENSG00000077279,ENSG00000079841,ENSG00000085741,ENSG00000099250,ENSG00000106689,ENSG00000108379,ENSG00000112902,ENSG00000113578,ENSG00000115414,ENSG00000116147,ENSG00000121039,ENSG00000121068,ENSG00000124772,ENSG00000124785,ENSG00000125378,ENSG00000125848,ENSG00000130558,ENSG00000131711,ENSG00000132872,ENSG00000133110,ENSG00000136040…
2	!	0.0233	89	2275	26	0.011	0.292	GO:0050886	BP	19	endocrine process	4	ENSG00000070081,ENSG00000078401,ENSG00000082196,ENSG00000099139,ENSG00000115353,ENSG00000122641,ENSG00000123999,ENSG00000124205,ENSG00000130234,ENSG00000135111,ENSG00000135631,ENSG00000135744,ENSG00000138792,ENSG00000144891,ENSG00000145244,ENSG00000153162,ENSG00000167332,ENSG00000171388,ENSG00000173918,ENSG00000180772,ENSG00000180914,ENSG00000181104,ENSG00000182782,ENSG00000196549,ENSG00000198832…
2	!	0.00405	45	2275	18	0.008	0.4	GO:0035987	BP	19	endodermal cell differentiation	4	ENSG00000053747,ENSG00000060718,ENSG00000087245,ENSG00000107984,ENSG00000109072,ENSG00000111799,ENSG00000115232,ENSG00000115414,ENSG00000122641,ENSG00000130635,ENSG00000134871,ENSG00000138448,ENSG00000141448,ENSG00000144810,ENSG00000157227,ENSG00000161638,ENSG00000196878,ENSG00000204262
1	!	0.0409	173	2053	38	0.019	0.22	GO:0061135	MF	61	endopeptidase regulator activity	4	ENSG00000003436,ENSG00000015413,ENSG00000023445,ENSG00000035862,ENSG00000100234,ENSG00000101439,ENSG00000102109,ENSG00000102265,ENSG00000103175,ENSG00000105825,ENSG00000106366,ENSG00000106804,ENSG00000123243,ENSG00000124107,ENSG00000124116,ENSG00000124570,ENSG00000132386,ENSG00000134259,ENSG00000135744,ENSG00000138795,ENSG00000145192,ENSG00000150938,ENSG00000151655,ENSG00000152377,ENSG00000162267…
2	!	8.18e-05	173	2275	47	0.021	0.272	GO:0061135	MF	26	endopeptidase regulator activity	4	ENSG00000003436,ENSG00000008196,ENSG00000015413,ENSG00000023445,ENSG00000035862,ENSG00000079257,ENSG00000100234,ENSG00000101439,ENSG00000102109,ENSG00000102265,ENSG00000103175,ENSG00000105825,ENSG00000106366,ENSG00000106804,ENSG00000122707,ENSG00000123243,ENSG00000124107,ENSG00000124116,ENSG00000124570,ENSG00000125730,ENSG00000132386,ENSG00000134259,ENSG00000135744,ENSG00000135919,ENSG00000138795…
1	!	3.04e-12	576	2053	127	0.062	0.22	GO:0030855	BP	14	epithelial cell differentiation	4	ENSG00000002330,ENSG00000002745,ENSG00000003137,ENSG00000007372,ENSG00000026025,ENSG00000042781,ENSG00000049130,ENSG00000070193,ENSG00000073282,ENSG00000073737,ENSG00000075426,ENSG00000077092,ENSG00000081189,ENSG00000085741,ENSG00000086062,ENSG00000099250,ENSG00000102554,ENSG00000103241,ENSG00000104044,ENSG00000105894,ENSG00000105974,ENSG00000106004,ENSG00000106541,ENSG00000107165,ENSG00000107485…
2	!	2e-10	576	2275	131	0.058	0.227	GO:0030855	BP	19	epithelial cell differentiation	4	ENSG00000002330,ENSG00000002745,ENSG00000003137,ENSG00000007372,ENSG00000018408,ENSG00000021826,ENSG00000026025,ENSG00000049130,ENSG00000067182,ENSG00000070193,ENSG00000073282,ENSG00000073737,ENSG00000075426,ENSG00000077092,ENSG00000081189,ENSG00000085741,ENSG00000086062,ENSG00000099250,ENSG00000102554,ENSG00000103241,ENSG00000104044,ENSG00000105329,ENSG00000105894,ENSG00000105974,ENSG00000106004…
1	!	6.85e-14	341	2053	92	0.045	0.27	GO:0050673	BP	14	epithelial cell proliferation	4	ENSG00000002330,ENSG00000002745,ENSG00000007372,ENSG00000017427,ENSG00000019549,ENSG00000069702,ENSG00000070193,ENSG00000072163,ENSG00000073282,ENSG00000078098,ENSG00000081189,ENSG00000086062,ENSG00000091583,ENSG00000092969,ENSG00000099250,ENSG00000102678,ENSG00000102760,ENSG00000103175,ENSG00000105894,ENSG00000105971,ENSG00000105974,ENSG00000105989,ENSG00000106004,ENSG00000107485,ENSG00000109205…
2	!	1.57e-13	341	2275	97	0.043	0.284	GO:0050673	BP	19	epithelial cell proliferation	4	ENSG00000002330,ENSG00000002745,ENSG00000007372,ENSG00000017427,ENSG00000019549,ENSG00000069702,ENSG00000070193,ENSG00000071246,ENSG00000072163,ENSG00000073282,ENSG00000074842,ENSG00000078098,ENSG00000081189,ENSG00000086062,ENSG00000092969,ENSG00000099250,ENSG00000102678,ENSG00000102760,ENSG00000103175,ENSG00000105329,ENSG00000105894,ENSG00000105971,ENSG00000105974,ENSG00000105989,ENSG00000106004…
2	!	0.0105	250	2275	55	0.024	0.22	GO:0070371	BP	19	ERK1 and ERK2 cascade	4	ENSG00000006210,ENSG00000017427,ENSG00000048540,ENSG00000070193,ENSG00000071553,ENSG00000077942,ENSG00000086991,ENSG00000099250,ENSG00000102468,ENSG00000105974,ENSG00000108691,ENSG00000112715,ENSG00000113578,ENSG00000113721,ENSG00000115414,ENSG00000117228,ENSG00000120129,ENSG00000120156,ENSG00000120899,ENSG00000122694,ENSG00000125730,ENSG00000127472,ENSG00000134853,ENSG00000135218,ENSG00000135744…
2	!	0.0226	41	2275	16	0.007	0.39	GO:0007164	BP	19	establishment of tissue polarity	4	ENSG00000073282,ENSG00000085741,ENSG00000101076,ENSG00000112655,ENSG00000135299,ENSG00000137273,ENSG00000140807,ENSG00000147257,ENSG00000153071,ENSG00000157240,ENSG00000158955,ENSG00000164932,ENSG00000165617,ENSG00000169071,ENSG00000171843,ENSG00000180340
2	!	3.69e-05	196	2275	52	0.023	0.265	GO:0007565	BP	19	female pregnancy	4	ENSG00000010704,ENSG00000017427,ENSG00000026103,ENSG00000050628,ENSG00000073756,ENSG00000077942,ENSG00000084636,ENSG00000087245,ENSG00000087494,ENSG00000091879,ENSG00000099139,ENSG00000101846,ENSG00000102265,ENSG00000105329,ENSG00000108691,ENSG00000111348,ENSG00000111405,ENSG00000111424,ENSG00000113441,ENSG00000113494,ENSG00000115461,ENSG00000116711,ENSG00000118432,ENSG00000119630,ENSG00000119699…
2	!	0.00715	84	2275	26	0.011	0.31	GO:0048144	BP	19	fibroblast proliferation	4	ENSG00000017427,ENSG00000070193,ENSG00000075426,ENSG00000077942,ENSG00000105329,ENSG00000105989,ENSG00000108590,ENSG00000115414,ENSG00000124762,ENSG00000132170,ENSG00000134853,ENSG00000135744,ENSG00000145431,ENSG00000146648,ENSG00000151617,ENSG00000162733,ENSG00000168283,ENSG00000170962,ENSG00000176046,ENSG00000176170,ENSG00000177606,ENSG00000180772,ENSG00000182718,ENSG00000188064,ENSG00000197956…
2	!	0.0027	32	2275	15	0.007	0.469	GO:0090077	BP	19	foam cell differentiation	4	ENSG00000057252,ENSG00000084674,ENSG00000105329,ENSG00000109320,ENSG00000132170,ENSG00000135218,ENSG00000135744,ENSG00000138448,ENSG00000144891,ENSG00000160179,ENSG00000167780,ENSG00000179593,ENSG00000184371,ENSG00000188257,ENSG00000259207
1	!	0.000265	178	2053	44	0.021	0.247	GO:0010001	BP	14	glial cell differentiation	4	ENSG00000007372,ENSG00000026025,ENSG00000068903,ENSG00000070193,ENSG00000100678,ENSG00000103260,ENSG00000104419,ENSG00000109072,ENSG00000109132,ENSG00000110693,ENSG00000121966,ENSG00000123080,ENSG00000124920,ENSG00000125378,ENSG00000128482,ENSG00000132170,ENSG00000134352,ENSG00000136869,ENSG00000138795,ENSG00000139352,ENSG00000140538,ENSG00000143546,ENSG00000147862,ENSG00000148053,ENSG00000152784…
2	!	0.0237	178	2275	42	0.018	0.236	GO:0010001	BP	19	glial cell differentiation	4	ENSG00000007372,ENSG00000026025,ENSG00000068903,ENSG00000070193,ENSG00000100678,ENSG00000104419,ENSG00000105329,ENSG00000109072,ENSG00000110693,ENSG00000115844,ENSG00000120885,ENSG00000121966,ENSG00000123080,ENSG00000124920,ENSG00000128482,ENSG00000132170,ENSG00000134352,ENSG00000135919,ENSG00000136869,ENSG00000138795,ENSG00000139352,ENSG00000143546,ENSG00000147862,ENSG00000148053,ENSG00000148180…
1	!	6.8e-05	159	2053	42	0.02	0.264	GO:0008083	MF	65	growth factor activity	4	ENSG00000017427,ENSG00000019991,ENSG00000025708,ENSG00000049130,ENSG00000070193,ENSG00000092969,ENSG00000095752,ENSG00000102265,ENSG00000102466,ENSG00000102678,ENSG00000104432,ENSG00000105472,ENSG00000105894,ENSG00000106809,ENSG00000107984,ENSG00000111405,ENSG00000112175,ENSG00000113070,ENSG00000113578,ENSG00000118523,ENSG00000119699,ENSG00000122641,ENSG00000125378,ENSG00000125965,ENSG00000134259…
2	!	4.15e-05	159	2275	45	0.02	0.283	GO:0008083	MF	36	growth factor activity	4	ENSG00000017427,ENSG00000019991,ENSG00000025708,ENSG00000049130,ENSG00000070193,ENSG00000092969,ENSG00000095752,ENSG00000102265,ENSG00000102678,ENSG00000105329,ENSG00000105472,ENSG00000105894,ENSG00000106809,ENSG00000107984,ENSG00000111405,ENSG00000112175,ENSG00000112715,ENSG00000113070,ENSG00000113578,ENSG00000119630,ENSG00000119699,ENSG00000122641,ENSG00000123999,ENSG00000125965,ENSG00000134259…
1	!	2.89e-14	717	2053	154	0.075	0.215	GO:0060322	BP	14	head development	4	ENSG00000002330,ENSG00000007372,ENSG00000016082,ENSG00000018236,ENSG00000041515,ENSG00000050628,ENSG00000053438,ENSG00000068903,ENSG00000069011,ENSG00000070193,ENSG00000076356,ENSG00000077092,ENSG00000077279,ENSG00000077943,ENSG00000087245,ENSG00000092969,ENSG00000095713,ENSG00000099250,ENSG00000100095,ENSG00000100678,ENSG00000102678,ENSG00000102924,ENSG00000103196,ENSG00000105894,ENSG00000105989…
2	!	4.75e-07	717	2275	143	0.063	0.199	GO:0060322	BP	19	head development	4	ENSG00000002330,ENSG00000007372,ENSG00000016082,ENSG00000026103,ENSG00000041515,ENSG00000050628,ENSG00000054598,ENSG00000058668,ENSG00000068903,ENSG00000069011,ENSG00000070193,ENSG00000076356,ENSG00000077092,ENSG00000077943,ENSG00000087245,ENSG00000092969,ENSG00000095713,ENSG00000099250,ENSG00000100678,ENSG00000102678,ENSG00000102805,ENSG00000103196,ENSG00000105329,ENSG00000105894,ENSG00000105989…
2	!	0.0167	36	2275	15	0.007	0.417	GO:0060323	BP	19	head morphogenesis	4	ENSG00000087245,ENSG00000092969,ENSG00000103196,ENSG00000105329,ENSG00000107984,ENSG00000108379,ENSG00000108821,ENSG00000119699,ENSG00000137868,ENSG00000138795,ENSG00000144655,ENSG00000150347,ENSG00000163132,ENSG00000183691,ENSG00000184113
1	!	0.00919	1513	2053	217	0.106	0.143	GO:0042592	BP	14	homeostatic process	4	ENSG00000001626,ENSG00000002330,ENSG00000003137,ENSG00000006128,ENSG00000006611,ENSG00000007372,ENSG00000010310,ENSG00000023839,ENSG00000036473,ENSG00000042781,ENSG00000049130,ENSG00000050628,ENSG00000051108,ENSG00000054356,ENSG00000067066,ENSG00000067842,ENSG00000069702,ENSG00000070729,ENSG00000071967,ENSG00000073282,ENSG00000076351,ENSG00000078401,ENSG00000081189,ENSG00000084674,ENSG00000086991…
2	!	0.00237	1513	2275	240	0.105	0.159	GO:0042592	BP	19	homeostatic process	4	ENSG00000002330,ENSG00000003137,ENSG00000007372,ENSG00000008196,ENSG00000010310,ENSG00000010704,ENSG00000021826,ENSG00000022267,ENSG00000023572,ENSG00000023839,ENSG00000026103,ENSG00000036473,ENSG00000041880,ENSG00000049130,ENSG00000050628,ENSG00000051108,ENSG00000054598,ENSG00000057252,ENSG00000057294,ENSG00000058668,ENSG00000067066,ENSG00000069122,ENSG00000069702,ENSG00000070729,ENSG00000071553…
2	!	2.27e-07	173	567	61	0.108	0.353	HP:0000023	hp	8	Inguinal hernia	4	ENSG00000012174,ENSG00000016082,ENSG00000031081,ENSG00000049540,ENSG00000054598,ENSG00000073282,ENSG00000077092,ENSG00000083444,ENSG00000087116,ENSG00000092969,ENSG00000102452,ENSG00000104331,ENSG00000106080,ENSG00000106638,ENSG00000106799,ENSG00000107796,ENSG00000108821,ENSG00000109738,ENSG00000112902,ENSG00000113273,ENSG00000117385,ENSG00000119699,ENSG00000127415,ENSG00000128917,ENSG00000130635…
1	!	0.000166	720	2053	124	0.06	0.172	GO:0098660	BP	14	inorganic ion transmembrane transport	4	ENSG00000001626,ENSG00000050628,ENSG00000067842,ENSG00000069431,ENSG00000069869,ENSG00000070729,ENSG00000072182,ENSG00000075461,ENSG00000076351,ENSG00000080493,ENSG00000082482,ENSG00000089356,ENSG00000094755,ENSG00000100433,ENSG00000100678,ENSG00000100739,ENSG00000101188,ENSG00000101958,ENSG00000102452,ENSG00000102466,ENSG00000102468,ENSG00000103888,ENSG00000104154,ENSG00000105409,ENSG00000105974…
1	!	1.48e-09	5629	2053	745	0.363	0.132	GO:0016021	CC	12	integral component of membrane	4	ENSG00000001626,ENSG00000002586,ENSG00000002587,ENSG00000004866,ENSG00000005108,ENSG00000006042,ENSG00000006210,ENSG00000008513,ENSG00000009694,ENSG00000009765,ENSG00000010310,ENSG00000010932,ENSG00000011028,ENSG00000011105,ENSG00000012124,ENSG00000012174,ENSG00000013293,ENSG00000013588,ENSG00000020181,ENSG00000023839,ENSG00000036565,ENSG00000038295,ENSG00000039537,ENSG00000040731,ENSG00000042781…
2	!	8.97e-14	5629	2275	842	0.37	0.15	GO:0016021	CC	11	integral component of membrane	4	ENSG00000001461,ENSG00000002586,ENSG00000002587,ENSG00000002933,ENSG00000004866,ENSG00000005108,ENSG00000006042,ENSG00000006210,ENSG00000008513,ENSG00000008952,ENSG00000009694,ENSG00000009765,ENSG00000010310,ENSG00000010704,ENSG00000010932,ENSG00000011028,ENSG00000011105,ENSG00000011422,ENSG00000012124,ENSG00000012174,ENSG00000013588,ENSG00000014257,ENSG00000020181,ENSG00000023839,ENSG00000026103…
1	!	0.00376	105	2053	29	0.014	0.276	GO:0005178	MF	65	integrin binding	4	ENSG00000017427,ENSG00000035862,ENSG00000078098,ENSG00000079112,ENSG00000084636,ENSG00000104415,ENSG00000108622,ENSG00000109072,ENSG00000115221,ENSG00000115414,ENSG00000118523,ENSG00000120708,ENSG00000127324,ENSG00000130635,ENSG00000136235,ENSG00000136999,ENSG00000137801,ENSG00000140092,ENSG00000150637,ENSG00000154736,ENSG00000157227,ENSG00000162407,ENSG00000162692,ENSG00000166147,ENSG00000168542…
2	!	6.24e-05	105	2275	34	0.015	0.324	GO:0005178	MF	36	integrin binding	4	ENSG00000017427,ENSG00000035862,ENSG00000077942,ENSG00000078098,ENSG00000079112,ENSG00000084636,ENSG00000104415,ENSG00000108622,ENSG00000109072,ENSG00000115221,ENSG00000115414,ENSG00000120708,ENSG00000127324,ENSG00000130635,ENSG00000136235,ENSG00000136999,ENSG00000137801,ENSG00000140092,ENSG00000150637,ENSG00000154736,ENSG00000157227,ENSG00000161638,ENSG00000162407,ENSG00000162692,ENSG00000164171…
1	!	0.0116	2715	2053	360	0.175	0.133	GO:0035556	BP	14	intracellular signal transduction	4	ENSG00000001626,ENSG00000002330,ENSG00000002745,ENSG00000006210,ENSG00000008735,ENSG00000009694,ENSG00000011465,ENSG00000016082,ENSG00000017427,ENSG00000019549,ENSG00000019991,ENSG00000023445,ENSG00000031081,ENSG00000035862,ENSG00000041353,ENSG00000047365,ENSG00000047648,ENSG00000048540,ENSG00000049130,ENSG00000051108,ENSG00000052795,ENSG00000058404,ENSG00000061918,ENSG00000064012,ENSG00000067066…
2	!	0.000537	2715	2275	404	0.178	0.149	GO:0035556	BP	19	intracellular signal transduction	4	ENSG00000002330,ENSG00000002745,ENSG00000006210,ENSG00000009694,ENSG00000011422,ENSG00000011465,ENSG00000016082,ENSG00000017427,ENSG00000018408,ENSG00000019549,ENSG00000019991,ENSG00000023445,ENSG00000026103,ENSG00000031081,ENSG00000035862,ENSG00000041353,ENSG00000047365,ENSG00000047648,ENSG00000048540,ENSG00000049130,ENSG00000051108,ENSG00000052795,ENSG00000058404,ENSG00000058668,ENSG00000059915…
1	!	0.000179	825	2053	138	0.067	0.167	GO:0015075	MF	7	ion transmembrane transporter activity	4	ENSG00000001626,ENSG00000013293,ENSG00000023839,ENSG00000036565,ENSG00000050438,ENSG00000060762,ENSG00000067842,ENSG00000069431,ENSG00000070729,ENSG00000072182,ENSG00000075461,ENSG00000076351,ENSG00000080493,ENSG00000082482,ENSG00000089356,ENSG00000091513,ENSG00000091664,ENSG00000094755,ENSG00000099957,ENSG00000100433,ENSG00000100678,ENSG00000101204,ENSG00000101958,ENSG00000102007,ENSG00000102452…
2	!	0.000402	122	567	42	0.074	0.344	HP:0001388	hp	143	Joint laxity	4	ENSG00000049540,ENSG00000083444,ENSG00000087116,ENSG00000090776,ENSG00000092969,ENSG00000100934,ENSG00000104331,ENSG00000106638,ENSG00000106799,ENSG00000107796,ENSG00000108821,ENSG00000111799,ENSG00000113140,ENSG00000117385,ENSG00000123700,ENSG00000130635,ENSG00000132386,ENSG00000140092,ENSG00000141756,ENSG00000142173,ENSG00000149257,ENSG00000152952,ENSG00000157613,ENSG00000163359,ENSG00000163513…
1	!	0.000293	89	2053	28	0.014	0.315	GO:0019210	MF	61	kinase inhibitor activity	4	ENSG00000011465,ENSG00000101255,ENSG00000102580,ENSG00000106819,ENSG00000114166,ENSG00000114737,ENSG00000123080,ENSG00000124762,ENSG00000125848,ENSG00000129355,ENSG00000129757,ENSG00000131370,ENSG00000131409,ENSG00000135090,ENSG00000135549,ENSG00000145192,ENSG00000147883,ENSG00000147889,ENSG00000148948,ENSG00000162545,ENSG00000162951,ENSG00000171033,ENSG00000175793,ENSG00000176204,ENSG00000182492…
2	!	0.00206	89	2275	28	0.012	0.315	GO:0019210	MF	26	kinase inhibitor activity	4	ENSG00000011465,ENSG00000101255,ENSG00000102580,ENSG00000106819,ENSG00000113648,ENSG00000114166,ENSG00000114737,ENSG00000123080,ENSG00000124762,ENSG00000125848,ENSG00000126500,ENSG00000129355,ENSG00000129757,ENSG00000145192,ENSG00000147883,ENSG00000147889,ENSG00000148948,ENSG00000162545,ENSG00000162951,ENSG00000168734,ENSG00000171033,ENSG00000174348,ENSG00000176204,ENSG00000182492,ENSG00000184434…
2	!	0.0311	31	567	15	0.026	0.484	HP:0008800	hp	143	Limited hip movement	4	ENSG00000087245,ENSG00000102452,ENSG00000122863,ENSG00000130595,ENSG00000138829,ENSG00000141756,ENSG00000152952,ENSG00000154864,ENSG00000155850,ENSG00000157227,ENSG00000160801,ENSG00000181722,ENSG00000183098,ENSG00000198467,ENSG00000264229
1	!	0.000365	280	2053	60	0.029	0.214	GO:0098857	CC	12	membrane microdomain	4	ENSG00000018236,ENSG00000023445,ENSG00000024422,ENSG00000064012,ENSG00000069869,ENSG00000076641,ENSG00000100427,ENSG00000101188,ENSG00000102468,ENSG00000102871,ENSG00000105971,ENSG00000105974,ENSG00000108576,ENSG00000109991,ENSG00000115665,ENSG00000116147,ENSG00000117758,ENSG00000118432,ENSG00000120156,ENSG00000120899,ENSG00000121743,ENSG00000124942,ENSG00000129910,ENSG00000130037,ENSG00000130234…
2	!	5.24e-06	280	2275	69	0.03	0.246	GO:0098857	CC	11	membrane microdomain	4	ENSG00000023445,ENSG00000024422,ENSG00000026103,ENSG00000058668,ENSG00000067182,ENSG00000069869,ENSG00000073756,ENSG00000076641,ENSG00000090776,ENSG00000096968,ENSG00000100427,ENSG00000102468,ENSG00000102871,ENSG00000104537,ENSG00000105971,ENSG00000105974,ENSG00000108576,ENSG00000116147,ENSG00000117394,ENSG00000117758,ENSG00000118432,ENSG00000120156,ENSG00000120899,ENSG00000124942,ENSG00000129910…
2	!	4.63e-05	4097	2275	590	0.259	0.144	GO:0046872	MF	36	metal ion binding	4	ENSG00000003137,ENSG00000006756,ENSG00000012174,ENSG00000012504,ENSG00000013288,ENSG00000015153,ENSG00000015413,ENSG00000016082,ENSG00000019186,ENSG00000019549,ENSG00000021826,ENSG00000022267,ENSG00000023445,ENSG00000023572,ENSG00000024422,ENSG00000034239,ENSG00000034677,ENSG00000035862,ENSG00000036530,ENSG00000038295,ENSG00000038427,ENSG00000040731,ENSG00000042980,ENSG00000047365,ENSG00000048405…
1	!	7.2e-06	792	2053	139	0.068	0.176	GO:0030001	BP	14	metal ion transport	4	ENSG00000017427,ENSG00000018236,ENSG00000050438,ENSG00000050628,ENSG00000058404,ENSG00000067842,ENSG00000069431,ENSG00000069869,ENSG00000070729,ENSG00000070808,ENSG00000072182,ENSG00000075461,ENSG00000080493,ENSG00000082482,ENSG00000089356,ENSG00000091513,ENSG00000091664,ENSG00000100300,ENSG00000100433,ENSG00000100678,ENSG00000100739,ENSG00000101188,ENSG00000101204,ENSG00000102452,ENSG00000102466…
1	!	3.34e-10	292	2053	76	0.037	0.26	GO:0050804	BP	14	modulation of synaptic transmission	4	ENSG00000006128,ENSG00000008735,ENSG00000036565,ENSG00000058404,ENSG00000064692,ENSG00000070808,ENSG00000075461,ENSG00000078401,ENSG00000079841,ENSG00000081189,ENSG00000100678,ENSG00000101188,ENSG00000101489,ENSG00000102003,ENSG00000102466,ENSG00000102468,ENSG00000105649,ENSG00000105894,ENSG00000107864,ENSG00000107954,ENSG00000107984,ENSG00000108576,ENSG00000109991,ENSG00000111249,ENSG00000114200…
1	!	0.00164	80	2053	25	0.012	0.312	GO:0022404	BP	14	molting cycle process	4	ENSG00000052850,ENSG00000070193,ENSG00000073282,ENSG00000092969,ENSG00000102871,ENSG00000106689,ENSG00000107984,ENSG00000115461,ENSG00000120149,ENSG00000122641,ENSG00000127863,ENSG00000128422,ENSG00000135925,ENSG00000135960,ENSG00000139292,ENSG00000140285,ENSG00000146648,ENSG00000154856,ENSG00000164379,ENSG00000164690,ENSG00000165240,ENSG00000169884,ENSG00000171243,ENSG00000171791,ENSG00000175065
2	!	0.00914	80	2275	25	0.011	0.312	GO:0022404	BP	19	molting cycle process	4	ENSG00000052850,ENSG00000070193,ENSG00000073282,ENSG00000092969,ENSG00000102871,ENSG00000106689,ENSG00000107984,ENSG00000115461,ENSG00000120149,ENSG00000122641,ENSG00000127863,ENSG00000128422,ENSG00000134363,ENSG00000135925,ENSG00000135960,ENSG00000139292,ENSG00000140285,ENSG00000146648,ENSG00000154856,ENSG00000164379,ENSG00000164690,ENSG00000165240,ENSG00000171243,ENSG00000171791,ENSG00000175065
1	!	0.00958	572	2053	97	0.047	0.17	GO:0015672	BP	14	monovalent inorganic cation transport	4	ENSG00000018236,ENSG00000036565,ENSG00000050438,ENSG00000050628,ENSG00000069431,ENSG00000069869,ENSG00000070729,ENSG00000072182,ENSG00000076351,ENSG00000078401,ENSG00000080493,ENSG00000082482,ENSG00000089356,ENSG00000091664,ENSG00000100433,ENSG00000100678,ENSG00000101204,ENSG00000102452,ENSG00000102468,ENSG00000105409,ENSG00000105974,ENSG00000108576,ENSG00000108684,ENSG00000111262,ENSG00000112499…
1	!	2.41e-09	195	2053	57	0.028	0.292	GO:0001763	BP	14	morphogenesis of a branching structure	4	ENSG00000005073,ENSG00000019549,ENSG00000019991,ENSG00000070193,ENSG00000073282,ENSG00000074527,ENSG00000075223,ENSG00000078401,ENSG00000086062,ENSG00000099250,ENSG00000103241,ENSG00000105989,ENSG00000106004,ENSG00000111424,ENSG00000113578,ENSG00000115596,ENSG00000118526,ENSG00000120149,ENSG00000121039,ENSG00000125084,ENSG00000125378,ENSG00000125931,ENSG00000128713,ENSG00000128917,ENSG00000129514…
2	!	2.23e-11	195	2275	64	0.028	0.328	GO:0001763	BP	19	morphogenesis of a branching structure	4	ENSG00000005073,ENSG00000019549,ENSG00000019991,ENSG00000041982,ENSG00000070193,ENSG00000073282,ENSG00000075223,ENSG00000078401,ENSG00000086062,ENSG00000099250,ENSG00000103241,ENSG00000105329,ENSG00000105989,ENSG00000106004,ENSG00000111424,ENSG00000112715,ENSG00000113578,ENSG00000115596,ENSG00000115844,ENSG00000118526,ENSG00000119630,ENSG00000120149,ENSG00000121039,ENSG00000128713,ENSG00000128917…
1	!	1.13e-62	4865	2053	856	0.417	0.176	GO:0007275	BP	14	multicellular organism development	4	ENSG00000002330,ENSG00000002745,ENSG00000003137,ENSG00000004139,ENSG00000005073,ENSG00000005102,ENSG00000005108,ENSG00000006210,ENSG00000007372,ENSG00000008735,ENSG00000009694,ENSG00000010310,ENSG00000011465,ENSG00000012504,ENSG00000013619,ENSG00000015592,ENSG00000016082,ENSG00000017427,ENSG00000018189,ENSG00000018236,ENSG00000019549,ENSG00000019991,ENSG00000020181,ENSG00000025708,ENSG00000026025…
2	!	5.88e-53	4865	2275	898	0.395	0.185	GO:0007275	BP	19	multicellular organism development	4	ENSG00000002330,ENSG00000002745,ENSG00000002933,ENSG00000003137,ENSG00000004139,ENSG00000005073,ENSG00000005102,ENSG00000005108,ENSG00000006210,ENSG00000007372,ENSG00000008196,ENSG00000009694,ENSG00000010310,ENSG00000010704,ENSG00000011465,ENSG00000012171,ENSG00000012504,ENSG00000013619,ENSG00000015592,ENSG00000016082,ENSG00000017427,ENSG00000018408,ENSG00000019549,ENSG00000019991,ENSG00000020181…
1	!	7.4e-09	142	2053	46	0.022	0.324	GO:0044236	BP	14	multicellular organism metabolic process	4	ENSG00000011028,ENSG00000060718,ENSG00000065618,ENSG00000078098,ENSG00000082293,ENSG00000084636,ENSG00000087245,ENSG00000099953,ENSG00000101439,ENSG00000102760,ENSG00000108821,ENSG00000110244,ENSG00000111077,ENSG00000111799,ENSG00000112964,ENSG00000113721,ENSG00000118523,ENSG00000119699,ENSG00000125378,ENSG00000130234,ENSG00000130635,ENSG00000132170,ENSG00000135047,ENSG00000141570,ENSG00000142173…
2	!	2.41e-12	142	2275	54	0.024	0.38	GO:0044236	BP	19	multicellular organism metabolic process	4	ENSG00000011028,ENSG00000060718,ENSG00000065618,ENSG00000078098,ENSG00000082293,ENSG00000084636,ENSG00000087116,ENSG00000087245,ENSG00000101439,ENSG00000102760,ENSG00000105329,ENSG00000108691,ENSG00000108821,ENSG00000110244,ENSG00000111077,ENSG00000111799,ENSG00000112964,ENSG00000113721,ENSG00000117385,ENSG00000119699,ENSG00000130234,ENSG00000130635,ENSG00000132170,ENSG00000134871,ENSG00000135047…
1	!	0.00942	121	2053	31	0.015	0.256	GO:0035637	BP	14	multicellular organismal signaling	4	ENSG00000075461,ENSG00000105357,ENSG00000105409,ENSG00000105974,ENSG00000109991,ENSG00000111262,ENSG00000113448,ENSG00000116147,ENSG00000123700,ENSG00000130037,ENSG00000130234,ENSG00000135744,ENSG00000136531,ENSG00000136546,ENSG00000144285,ENSG00000149575,ENSG00000151067,ENSG00000153253,ENSG00000157388,ENSG00000164326,ENSG00000164418,ENSG00000164850,ENSG00000166257,ENSG00000169432,ENSG00000170989…
1	!	0.0192	143	2053	34	0.017	0.238	GO:0055001	BP	14	muscle cell development	4	ENSG00000017427,ENSG00000078401,ENSG00000081189,ENSG00000102683,ENSG00000105971,ENSG00000113721,ENSG00000122367,ENSG00000125378,ENSG00000128591,ENSG00000128872,ENSG00000134853,ENSG00000135111,ENSG00000135744,ENSG00000136574,ENSG00000138795,ENSG00000141052,ENSG00000148677,ENSG00000151320,ENSG00000154556,ENSG00000160789,ENSG00000162614,ENSG00000163217,ENSG00000163431,ENSG00000164093,ENSG00000165410…
1	!	1.97e-10	342	2053	85	0.041	0.249	GO:0042692	BP	14	muscle cell differentiation	4	ENSG00000003137,ENSG00000016082,ENSG00000017427,ENSG00000024422,ENSG00000043039,ENSG00000061455,ENSG00000069011,ENSG00000070193,ENSG00000077092,ENSG00000077943,ENSG00000078401,ENSG00000081189,ENSG00000082014,ENSG00000086991,ENSG00000089225,ENSG00000100097,ENSG00000102683,ENSG00000103241,ENSG00000105388,ENSG00000105971,ENSG00000107984,ENSG00000110693,ENSG00000113721,ENSG00000115461,ENSG00000116016…
2	!	1.22e-10	342	2275	91	0.04	0.266	GO:0042692	BP	19	muscle cell differentiation	4	ENSG00000003137,ENSG00000016082,ENSG00000017427,ENSG00000024422,ENSG00000043039,ENSG00000061455,ENSG00000069011,ENSG00000070193,ENSG00000076770,ENSG00000077092,ENSG00000077943,ENSG00000078401,ENSG00000081189,ENSG00000082014,ENSG00000086991,ENSG00000089225,ENSG00000100097,ENSG00000101096,ENSG00000102683,ENSG00000103241,ENSG00000105329,ENSG00000105388,ENSG00000105971,ENSG00000107984,ENSG00000109083…
1	!	4.81e-06	152	2053	43	0.021	0.283	GO:0033002	BP	14	muscle cell proliferation	4	ENSG00000006210,ENSG00000017427,ENSG00000069702,ENSG00000078401,ENSG00000081189,ENSG00000082482,ENSG00000089225,ENSG00000092969,ENSG00000102678,ENSG00000105974,ENSG00000105989,ENSG00000106809,ENSG00000113070,ENSG00000113389,ENSG00000113721,ENSG00000115461,ENSG00000118503,ENSG00000121068,ENSG00000125378,ENSG00000132170,ENSG00000135744,ENSG00000136999,ENSG00000138207,ENSG00000140945,ENSG00000141448…
2	!	8.03e-07	152	2275	47	0.021	0.309	GO:0033002	BP	19	muscle cell proliferation	4	ENSG00000006210,ENSG00000017427,ENSG00000054598,ENSG00000064989,ENSG00000069702,ENSG00000073756,ENSG00000078401,ENSG00000081189,ENSG00000082482,ENSG00000089225,ENSG00000092969,ENSG00000102678,ENSG00000105974,ENSG00000105989,ENSG00000106809,ENSG00000113070,ENSG00000113389,ENSG00000113721,ENSG00000115353,ENSG00000115461,ENSG00000118503,ENSG00000121068,ENSG00000132170,ENSG00000135744,ENSG00000136999…
1	!	4.78e-20	564	2053	143	0.07	0.254	GO:0061061	BP	14	muscle structure development	4	ENSG00000003137,ENSG00000011465,ENSG00000016082,ENSG00000017427,ENSG00000024422,ENSG00000043039,ENSG00000049540,ENSG00000052850,ENSG00000060718,ENSG00000061455,ENSG00000068903,ENSG00000069011,ENSG00000069702,ENSG00000070193,ENSG00000077092,ENSG00000077943,ENSG00000078401,ENSG00000081189,ENSG00000082014,ENSG00000082293,ENSG00000082482,ENSG00000086991,ENSG00000089225,ENSG00000100097,ENSG00000101665…
2	!	1e-22	564	2275	158	0.069	0.28	GO:0061061	BP	19	muscle structure development	4	ENSG00000003137,ENSG00000011465,ENSG00000016082,ENSG00000017427,ENSG00000022267,ENSG00000024422,ENSG00000043039,ENSG00000049540,ENSG00000052850,ENSG00000054598,ENSG00000057294,ENSG00000060718,ENSG00000061455,ENSG00000068903,ENSG00000069011,ENSG00000069702,ENSG00000070193,ENSG00000076770,ENSG00000077092,ENSG00000077943,ENSG00000078401,ENSG00000081189,ENSG00000082014,ENSG00000082293,ENSG00000082482…
1	!	9.48e-08	387	2053	86	0.042	0.222	GO:0003012	BP	14	muscle system process	4	ENSG00000004776,ENSG00000017427,ENSG00000026025,ENSG00000050628,ENSG00000058404,ENSG00000069869,ENSG00000071282,ENSG00000078401,ENSG00000081189,ENSG00000099957,ENSG00000100678,ENSG00000101335,ENSG00000101665,ENSG00000102468,ENSG00000105357,ENSG00000105409,ENSG00000105974,ENSG00000106631,ENSG00000107796,ENSG00000109846,ENSG00000109991,ENSG00000111262,ENSG00000113448,ENSG00000115461,ENSG00000118194…
2	!	2.4e-09	387	2275	96	0.042	0.248	GO:0003012	BP	19	muscle system process	4	ENSG00000004776,ENSG00000017427,ENSG00000026025,ENSG00000050628,ENSG00000057294,ENSG00000058404,ENSG00000058668,ENSG00000064989,ENSG00000069869,ENSG00000071282,ENSG00000073756,ENSG00000078401,ENSG00000081189,ENSG00000099957,ENSG00000100678,ENSG00000101335,ENSG00000101400,ENSG00000101605,ENSG00000101665,ENSG00000102468,ENSG00000105974,ENSG00000106631,ENSG00000107796,ENSG00000109846,ENSG00000113448…
1	!	6.07e-06	50	2053	22	0.011	0.44	GO:0030195	BP	14	negative regulation of blood coagulation	4	ENSG00000050628,ENSG00000078098,ENSG00000078401,ENSG00000091583,ENSG00000104368,ENSG00000106366,ENSG00000109072,ENSG00000122194,ENSG00000127324,ENSG00000134853,ENSG00000137801,ENSG00000140873,ENSG00000167768,ENSG00000171557,ENSG00000173918,ENSG00000174059,ENSG00000178726,ENSG00000182718,ENSG00000183044,ENSG00000184500,ENSG00000187045,ENSG00000197632
2	!	3.46e-05	50	2275	22	0.01	0.44	GO:0030195	BP	19	negative regulation of blood coagulation	4	ENSG00000011422,ENSG00000050628,ENSG00000078098,ENSG00000078401,ENSG00000104368,ENSG00000106366,ENSG00000109072,ENSG00000125810,ENSG00000127324,ENSG00000134853,ENSG00000135919,ENSG00000137801,ENSG00000140873,ENSG00000167768,ENSG00000171557,ENSG00000173918,ENSG00000174059,ENSG00000178726,ENSG00000182718,ENSG00000183044,ENSG00000184500,ENSG00000197632
1	!	0.0147	43	2053	16	0.008	0.372	GO:0030514	BP	14	negative regulation of BMP signaling pathway	4	ENSG00000070404,ENSG00000101665,ENSG00000105974,ENSG00000107984,ENSG00000125084,ENSG00000137834,ENSG00000157240,ENSG00000158747,ENSG00000164619,ENSG00000166033,ENSG00000166147,ENSG00000167941,ENSG00000171243,ENSG00000180875,ENSG00000183691,ENSG00000187045
1	!	5.14e-09	1183	2053	204	0.099	0.172	GO:0010648	BP	14	negative regulation of cell communication	4	ENSG00000002746,ENSG00000003137,ENSG00000006210,ENSG00000010310,ENSG00000011465,ENSG00000013588,ENSG00000016082,ENSG00000017427,ENSG00000019549,ENSG00000019991,ENSG00000020181,ENSG00000035862,ENSG00000036565,ENSG00000048540,ENSG00000050165,ENSG00000050628,ENSG00000051108,ENSG00000064012,ENSG00000065717,ENSG00000069702,ENSG00000069869,ENSG00000070081,ENSG00000070193,ENSG00000070404,ENSG00000078401…
2	!	1.04e-10	1183	2275	227	0.1	0.192	GO:0010648	BP	19	negative regulation of cell communication	4	ENSG00000003137,ENSG00000006210,ENSG00000010310,ENSG00000011422,ENSG00000011465,ENSG00000013588,ENSG00000016082,ENSG00000017427,ENSG00000018408,ENSG00000019549,ENSG00000019991,ENSG00000020181,ENSG00000035862,ENSG00000036565,ENSG00000048540,ENSG00000049323,ENSG00000050165,ENSG00000050628,ENSG00000051108,ENSG00000058668,ENSG00000065717,ENSG00000069702,ENSG00000069869,ENSG00000070081,ENSG00000070193…
1	!	2.89e-05	300	2053	66	0.032	0.22	GO:0010721	BP	14	negative regulation of cell development	4	ENSG00000007372,ENSG00000016082,ENSG00000017427,ENSG00000018189,ENSG00000026025,ENSG00000050628,ENSG00000068903,ENSG00000075223,ENSG00000089225,ENSG00000099250,ENSG00000100097,ENSG00000100300,ENSG00000101665,ENSG00000104435,ENSG00000105894,ENSG00000105974,ENSG00000105996,ENSG00000108379,ENSG00000108576,ENSG00000109099,ENSG00000109132,ENSG00000112175,ENSG00000112902,ENSG00000115297,ENSG00000116147…
2	!	0.00118	300	2275	66	0.029	0.22	GO:0010721	BP	19	negative regulation of cell development	4	ENSG00000007372,ENSG00000012171,ENSG00000016082,ENSG00000017427,ENSG00000026025,ENSG00000050628,ENSG00000054598,ENSG00000068903,ENSG00000075223,ENSG00000077942,ENSG00000089225,ENSG00000099250,ENSG00000100097,ENSG00000100300,ENSG00000101665,ENSG00000104435,ENSG00000105329,ENSG00000105894,ENSG00000105974,ENSG00000105996,ENSG00000108379,ENSG00000108576,ENSG00000109099,ENSG00000112175,ENSG00000112902…
1	!	6.78e-14	607	2053	136	0.066	0.224	GO:0045596	BP	14	negative regulation of cell differentiation	4	ENSG00000007372,ENSG00000016082,ENSG00000017427,ENSG00000018189,ENSG00000019549,ENSG00000026025,ENSG00000042781,ENSG00000050628,ENSG00000061455,ENSG00000068903,ENSG00000070081,ENSG00000070193,ENSG00000070404,ENSG00000073282,ENSG00000075223,ENSG00000077092,ENSG00000078399,ENSG00000087494,ENSG00000089225,ENSG00000099250,ENSG00000099953,ENSG00000100097,ENSG00000100300,ENSG00000101255,ENSG00000101665…
2	!	8.13e-12	607	2275	140	0.062	0.231	GO:0045596	BP	19	negative regulation of cell differentiation	4	ENSG00000002933,ENSG00000007372,ENSG00000012171,ENSG00000016082,ENSG00000017427,ENSG00000018408,ENSG00000019549,ENSG00000026025,ENSG00000050628,ENSG00000054598,ENSG00000057294,ENSG00000061455,ENSG00000068903,ENSG00000070081,ENSG00000070193,ENSG00000070404,ENSG00000073282,ENSG00000075223,ENSG00000076770,ENSG00000077092,ENSG00000077942,ENSG00000078399,ENSG00000087494,ENSG00000089225,ENSG00000099250…
1	!	0.000908	210	2053	48	0.023	0.229	GO:2000146	BP	14	negative regulation of cell motility	4	ENSG00000015413,ENSG00000067066,ENSG00000085741,ENSG00000089225,ENSG00000091583,ENSG00000101665,ENSG00000102265,ENSG00000102760,ENSG00000105894,ENSG00000106366,ENSG00000106804,ENSG00000107485,ENSG00000111348,ENSG00000112175,ENSG00000115461,ENSG00000122592,ENSG00000128917,ENSG00000130988,ENSG00000132386,ENSG00000133121,ENSG00000136999,ENSG00000137033,ENSG00000137573,ENSG00000137801,ENSG00000146674…
2	!	1.03e-06	210	2275	58	0.025	0.276	GO:2000146	BP	19	negative regulation of cell motility	4	ENSG00000015413,ENSG00000057294,ENSG00000067066,ENSG00000071246,ENSG00000077942,ENSG00000085741,ENSG00000089225,ENSG00000091879,ENSG00000101665,ENSG00000102265,ENSG00000102760,ENSG00000105329,ENSG00000105894,ENSG00000106366,ENSG00000106804,ENSG00000108691,ENSG00000111348,ENSG00000112175,ENSG00000115461,ENSG00000122592,ENSG00000122707,ENSG00000128917,ENSG00000132386,ENSG00000133121,ENSG00000136999…
1	!	1.76e-16	4213	2053	618	0.301	0.147	GO:0048523	BP	14	negative regulation of cellular process	4	ENSG00000002330,ENSG00000002745,ENSG00000002746,ENSG00000003137,ENSG00000003436,ENSG00000005020,ENSG00000006210,ENSG00000007237,ENSG00000007372,ENSG00000008441,ENSG00000009694,ENSG00000010310,ENSG00000011465,ENSG00000012504,ENSG00000013293,ENSG00000013588,ENSG00000015153,ENSG00000015413,ENSG00000016082,ENSG00000017427,ENSG00000018189,ENSG00000019549,ENSG00000019991,ENSG00000020181,ENSG00000023445…
2	!	1.22e-18	4213	2275	684	0.301	0.162	GO:0048523	BP	19	negative regulation of cellular process	4	ENSG00000002330,ENSG00000002745,ENSG00000002933,ENSG00000003137,ENSG00000003436,ENSG00000005020,ENSG00000006210,ENSG00000007237,ENSG00000007372,ENSG00000008196,ENSG00000008441,ENSG00000009694,ENSG00000010310,ENSG00000010704,ENSG00000011422,ENSG00000011465,ENSG00000012171,ENSG00000012504,ENSG00000013364,ENSG00000013588,ENSG00000015153,ENSG00000015413,ENSG00000016082,ENSG00000017427,ENSG00000018408…
1	!	7.37e-22	802	2053	186	0.091	0.232	GO:0051093	BP	14	negative regulation of developmental process	4	ENSG00000007372,ENSG00000016082,ENSG00000017427,ENSG00000018189,ENSG00000019549,ENSG00000026025,ENSG00000042781,ENSG00000050628,ENSG00000061455,ENSG00000068903,ENSG00000070081,ENSG00000070193,ENSG00000070404,ENSG00000072163,ENSG00000073282,ENSG00000075223,ENSG00000077092,ENSG00000078399,ENSG00000082482,ENSG00000085741,ENSG00000087494,ENSG00000089225,ENSG00000091583,ENSG00000092969,ENSG00000099250…
2	!	6.31e-18	802	2275	189	0.083	0.236	GO:0051093	BP	19	negative regulation of developmental process	4	ENSG00000002933,ENSG00000007372,ENSG00000012171,ENSG00000016082,ENSG00000017427,ENSG00000018408,ENSG00000019549,ENSG00000026025,ENSG00000050628,ENSG00000054598,ENSG00000057294,ENSG00000061455,ENSG00000068903,ENSG00000070081,ENSG00000070193,ENSG00000070404,ENSG00000071246,ENSG00000072163,ENSG00000073282,ENSG00000075223,ENSG00000076770,ENSG00000077092,ENSG00000077942,ENSG00000078399,ENSG00000082482…
2	!	5.16e-05	237	2275	59	0.026	0.249	GO:0045926	BP	19	negative regulation of growth	4	ENSG00000012171,ENSG00000022267,ENSG00000075223,ENSG00000080503,ENSG00000082482,ENSG00000085741,ENSG00000089225,ENSG00000092969,ENSG00000099250,ENSG00000100739,ENSG00000101076,ENSG00000103175,ENSG00000105329,ENSG00000108379,ENSG00000108557,ENSG00000108576,ENSG00000109846,ENSG00000112902,ENSG00000113916,ENSG00000115461,ENSG00000116147,ENSG00000120937,ENSG00000122641,ENSG00000123080,ENSG00000124762…
2	!	0.00173	359	2275	75	0.033	0.209	GO:0002683	BP	19	negative regulation of immune system process	4	ENSG00000002933,ENSG00000010704,ENSG00000026103,ENSG00000049130,ENSG00000069122,ENSG00000070404,ENSG00000076641,ENSG00000078399,ENSG00000085063,ENSG00000092969,ENSG00000103241,ENSG00000105329,ENSG00000106004,ENSG00000106565,ENSG00000106804,ENSG00000107738,ENSG00000108691,ENSG00000112175,ENSG00000113916,ENSG00000115602,ENSG00000117228,ENSG00000117586,ENSG00000118137,ENSG00000118432,ENSG00000118503…
1	!	0.00029	259	2053	57	0.028	0.22	GO:0040013	BP	14	negative regulation of locomotion	4	ENSG00000015413,ENSG00000067066,ENSG00000075223,ENSG00000085741,ENSG00000089225,ENSG00000091583,ENSG00000099250,ENSG00000101665,ENSG00000102265,ENSG00000102760,ENSG00000105894,ENSG00000106366,ENSG00000106804,ENSG00000107485,ENSG00000108379,ENSG00000111348,ENSG00000112175,ENSG00000112902,ENSG00000115461,ENSG00000122592,ENSG00000128917,ENSG00000130988,ENSG00000132386,ENSG00000133121,ENSG00000136999…
2	!	1.9e-09	259	2275	73	0.032	0.282	GO:0040013	BP	19	negative regulation of locomotion	4	ENSG00000012171,ENSG00000015413,ENSG00000057294,ENSG00000067066,ENSG00000071246,ENSG00000075223,ENSG00000077942,ENSG00000080561,ENSG00000085741,ENSG00000089225,ENSG00000091879,ENSG00000099250,ENSG00000101665,ENSG00000102265,ENSG00000102760,ENSG00000105329,ENSG00000105894,ENSG00000106366,ENSG00000106804,ENSG00000108379,ENSG00000108691,ENSG00000111348,ENSG00000112175,ENSG00000112902,ENSG00000115461…
1	!	0.0134	1070	2053	161	0.078	0.15	GO:0044092	BP	14	negative regulation of molecular function	4	ENSG00000003436,ENSG00000011465,ENSG00000013293,ENSG00000013588,ENSG00000015413,ENSG00000016082,ENSG00000019991,ENSG00000023445,ENSG00000035862,ENSG00000051108,ENSG00000060709,ENSG00000064012,ENSG00000067066,ENSG00000069869,ENSG00000087495,ENSG00000092969,ENSG00000095713,ENSG00000099860,ENSG00000100234,ENSG00000101076,ENSG00000101255,ENSG00000101439,ENSG00000101665,ENSG00000102109,ENSG00000102265…
2	!	7e-06	1070	2275	191	0.084	0.179	GO:0044092	BP	19	negative regulation of molecular function	4	ENSG00000003436,ENSG00000008196,ENSG00000010704,ENSG00000011422,ENSG00000011465,ENSG00000013364,ENSG00000013588,ENSG00000015413,ENSG00000016082,ENSG00000018408,ENSG00000019991,ENSG00000023445,ENSG00000026103,ENSG00000035862,ENSG00000051108,ENSG00000058668,ENSG00000060709,ENSG00000067066,ENSG00000069869,ENSG00000079257,ENSG00000092969,ENSG00000095713,ENSG00000096968,ENSG00000099860,ENSG00000100234…
1	!	2.19e-21	989	2053	214	0.104	0.216	GO:0051241	BP	14	negative regulation of multicellular organismal process	4	ENSG00000006128,ENSG00000006210,ENSG00000007372,ENSG00000016082,ENSG00000017427,ENSG00000018189,ENSG00000019549,ENSG00000019991,ENSG00000026025,ENSG00000050628,ENSG00000067066,ENSG00000068903,ENSG00000070404,ENSG00000072163,ENSG00000073282,ENSG00000075223,ENSG00000077092,ENSG00000078098,ENSG00000078399,ENSG00000078401,ENSG00000081189,ENSG00000082482,ENSG00000085741,ENSG00000087494,ENSG00000089225…
2	!	1.45e-23	989	2275	235	0.103	0.238	GO:0051241	BP	19	negative regulation of multicellular organismal process	4	ENSG00000002933,ENSG00000006210,ENSG00000007372,ENSG00000010704,ENSG00000011422,ENSG00000012171,ENSG00000016082,ENSG00000017427,ENSG00000019549,ENSG00000019991,ENSG00000026025,ENSG00000050628,ENSG00000054598,ENSG00000058668,ENSG00000064989,ENSG00000067066,ENSG00000068903,ENSG00000069399,ENSG00000070404,ENSG00000071246,ENSG00000072163,ENSG00000073282,ENSG00000073756,ENSG00000075223,ENSG00000077092…
2	!	3.31e-06	249	2275	64	0.028	0.257	GO:0010466	BP	19	negative regulation of peptidase activity	4	ENSG00000003436,ENSG00000008196,ENSG00000011422,ENSG00000015413,ENSG00000019991,ENSG00000023445,ENSG00000026103,ENSG00000035862,ENSG00000051108,ENSG00000079257,ENSG00000100234,ENSG00000101439,ENSG00000102109,ENSG00000102265,ENSG00000102871,ENSG00000103175,ENSG00000105825,ENSG00000106366,ENSG00000106804,ENSG00000109072,ENSG00000109846,ENSG00000112715,ENSG00000121858,ENSG00000122707,ENSG00000123243…
2	!	4.98e-05	416	2275	89	0.039	0.214	GO:0042326	BP	19	negative regulation of phosphorylation	4	ENSG00000007372,ENSG00000011465,ENSG00000013364,ENSG00000013588,ENSG00000018408,ENSG00000019991,ENSG00000048540,ENSG00000068903,ENSG00000077942,ENSG00000085276,ENSG00000099860,ENSG00000100739,ENSG00000101076,ENSG00000101255,ENSG00000101665,ENSG00000102580,ENSG00000105329,ENSG00000105974,ENSG00000106819,ENSG00000107984,ENSG00000110245,ENSG00000110422,ENSG00000113448,ENSG00000113648,ENSG00000114166…
2	!	0.00142	851	2275	149	0.065	0.175	GO:0043069	BP	19	negative regulation of programmed cell death	4	ENSG00000002330,ENSG00000006210,ENSG00000008196,ENSG00000011422,ENSG00000015413,ENSG00000016082,ENSG00000017427,ENSG00000019549,ENSG00000019991,ENSG00000023445,ENSG00000026103,ENSG00000049130,ENSG00000051108,ENSG00000054598,ENSG00000068903,ENSG00000069399,ENSG00000070193,ENSG00000072163,ENSG00000073282,ENSG00000074842,ENSG00000075945,ENSG00000077092,ENSG00000078401,ENSG00000081189,ENSG00000085063…
1	!	1.41e-12	1345	2053	239	0.116	0.178	GO:0048585	BP	14	negative regulation of response to stimulus	4	ENSG00000002746,ENSG00000003137,ENSG00000006210,ENSG00000010310,ENSG00000011465,ENSG00000013588,ENSG00000016082,ENSG00000017427,ENSG00000019549,ENSG00000019991,ENSG00000020181,ENSG00000035862,ENSG00000048540,ENSG00000050165,ENSG00000050628,ENSG00000051108,ENSG00000064012,ENSG00000065717,ENSG00000068903,ENSG00000069702,ENSG00000069869,ENSG00000070081,ENSG00000070193,ENSG00000070404,ENSG00000073282…
2	!	3.4e-17	1345	2275	274	0.12	0.204	GO:0048585	BP	19	negative regulation of response to stimulus	4	ENSG00000003137,ENSG00000006210,ENSG00000010310,ENSG00000010704,ENSG00000011422,ENSG00000011465,ENSG00000012171,ENSG00000013588,ENSG00000016082,ENSG00000017427,ENSG00000018408,ENSG00000019549,ENSG00000019991,ENSG00000020181,ENSG00000035862,ENSG00000048540,ENSG00000049323,ENSG00000050165,ENSG00000050628,ENSG00000051108,ENSG00000058668,ENSG00000064989,ENSG00000065717,ENSG00000067182,ENSG00000068903…
1	!	1.23e-07	1059	2053	182	0.089	0.172	GO:0009968	BP	14	negative regulation of signal transduction	4	ENSG00000002746,ENSG00000003137,ENSG00000006210,ENSG00000010310,ENSG00000011465,ENSG00000013588,ENSG00000016082,ENSG00000017427,ENSG00000019549,ENSG00000019991,ENSG00000020181,ENSG00000035862,ENSG00000048540,ENSG00000050165,ENSG00000050628,ENSG00000051108,ENSG00000064012,ENSG00000065717,ENSG00000069702,ENSG00000069869,ENSG00000070081,ENSG00000070193,ENSG00000070404,ENSG00000085276,ENSG00000085741…
2	!	8.43e-10	1059	2275	205	0.09	0.194	GO:0009968	BP	19	negative regulation of signal transduction	4	ENSG00000003137,ENSG00000006210,ENSG00000010310,ENSG00000011422,ENSG00000011465,ENSG00000013588,ENSG00000016082,ENSG00000017427,ENSG00000018408,ENSG00000019549,ENSG00000019991,ENSG00000020181,ENSG00000035862,ENSG00000048540,ENSG00000049323,ENSG00000050165,ENSG00000050628,ENSG00000051108,ENSG00000058668,ENSG00000065717,ENSG00000069702,ENSG00000069869,ENSG00000070081,ENSG00000070193,ENSG00000070404…
1	!	3.23e-09	1170	2053	203	0.099	0.174	GO:0023057	BP	14	negative regulation of signaling	4	ENSG00000002746,ENSG00000003137,ENSG00000006210,ENSG00000010310,ENSG00000011465,ENSG00000013588,ENSG00000016082,ENSG00000017427,ENSG00000019549,ENSG00000019991,ENSG00000020181,ENSG00000035862,ENSG00000036565,ENSG00000048540,ENSG00000050165,ENSG00000050628,ENSG00000051108,ENSG00000064012,ENSG00000065717,ENSG00000069702,ENSG00000069869,ENSG00000070081,ENSG00000070193,ENSG00000070404,ENSG00000078401…
2	!	3.03e-11	1170	2275	227	0.1	0.194	GO:0023057	BP	19	negative regulation of signaling	4	ENSG00000003137,ENSG00000006210,ENSG00000010310,ENSG00000011422,ENSG00000011465,ENSG00000013364,ENSG00000013588,ENSG00000016082,ENSG00000017427,ENSG00000018408,ENSG00000019549,ENSG00000019991,ENSG00000020181,ENSG00000035862,ENSG00000036565,ENSG00000048540,ENSG00000049323,ENSG00000050165,ENSG00000050628,ENSG00000051108,ENSG00000058668,ENSG00000065717,ENSG00000069702,ENSG00000069869,ENSG00000070081…
2	!	3.84e-07	457	2275	102	0.045	0.223	GO:0051051	BP	19	negative regulation of transport	4	ENSG00000006210,ENSG00000018408,ENSG00000019549,ENSG00000036565,ENSG00000050628,ENSG00000067066,ENSG00000069869,ENSG00000070081,ENSG00000073756,ENSG00000077942,ENSG00000078401,ENSG00000082196,ENSG00000095752,ENSG00000101076,ENSG00000102362,ENSG00000102468,ENSG00000102471,ENSG00000102760,ENSG00000103241,ENSG00000104537,ENSG00000105329,ENSG00000105974,ENSG00000109320,ENSG00000109846,ENSG00000110245…
1	!	4.6e-30	1684	2053	340	0.166	0.202	GO:0022008	BP	14	neurogenesis	4	ENSG00000002745,ENSG00000004139,ENSG00000006210,ENSG00000007372,ENSG00000008735,ENSG00000015592,ENSG00000016082,ENSG00000018189,ENSG00000018236,ENSG00000019991,ENSG00000026025,ENSG00000033122,ENSG00000035862,ENSG00000037965,ENSG00000042781,ENSG00000044524,ENSG00000049130,ENSG00000050628,ENSG00000053438,ENSG00000058404,ENSG00000061455,ENSG00000068903,ENSG00000068971,ENSG00000069869,ENSG00000070193…
2	!	4.35e-17	1684	2275	325	0.143	0.193	GO:0022008	BP	19	neurogenesis	4	ENSG00000002745,ENSG00000004139,ENSG00000006210,ENSG00000007372,ENSG00000012171,ENSG00000015592,ENSG00000016082,ENSG00000019991,ENSG00000026025,ENSG00000026103,ENSG00000035862,ENSG00000037965,ENSG00000038427,ENSG00000041982,ENSG00000044524,ENSG00000049130,ENSG00000050628,ENSG00000054282,ENSG00000058404,ENSG00000059915,ENSG00000061455,ENSG00000068903,ENSG00000068971,ENSG00000069869,ENSG00000070193…
1	!	7e-17	1244	2053	239	0.116	0.192	GO:0048666	BP	14	neuron development	4	ENSG00000004139,ENSG00000007372,ENSG00000008735,ENSG00000015592,ENSG00000016082,ENSG00000018189,ENSG00000018236,ENSG00000019991,ENSG00000026025,ENSG00000033122,ENSG00000044524,ENSG00000049130,ENSG00000058404,ENSG00000068971,ENSG00000069869,ENSG00000070193,ENSG00000070729,ENSG00000070808,ENSG00000074527,ENSG00000075223,ENSG00000076356,ENSG00000077279,ENSG00000078018,ENSG00000079841,ENSG00000080224…
2	!	1.22e-08	1244	2275	228	0.1	0.183	GO:0048666	BP	19	neuron development	4	ENSG00000004139,ENSG00000007372,ENSG00000012171,ENSG00000015592,ENSG00000016082,ENSG00000019991,ENSG00000026025,ENSG00000026103,ENSG00000041982,ENSG00000044524,ENSG00000049130,ENSG00000058404,ENSG00000068971,ENSG00000069869,ENSG00000070193,ENSG00000070729,ENSG00000070808,ENSG00000075223,ENSG00000076356,ENSG00000078018,ENSG00000079841,ENSG00000080224,ENSG00000081189,ENSG00000087245,ENSG00000090776…
1	!	3.76e-25	1494	2053	299	0.146	0.2	GO:0030182	BP	14	neuron differentiation	4	ENSG00000002745,ENSG00000004139,ENSG00000007372,ENSG00000008735,ENSG00000015592,ENSG00000016082,ENSG00000018189,ENSG00000018236,ENSG00000019991,ENSG00000026025,ENSG00000033122,ENSG00000035862,ENSG00000037965,ENSG00000042781,ENSG00000044524,ENSG00000049130,ENSG00000050628,ENSG00000053438,ENSG00000058404,ENSG00000068971,ENSG00000069869,ENSG00000070193,ENSG00000070729,ENSG00000070808,ENSG00000074527…
2	!	9.02e-13	1494	2275	281	0.124	0.188	GO:0030182	BP	19	neuron differentiation	4	ENSG00000002745,ENSG00000004139,ENSG00000007372,ENSG00000012171,ENSG00000015592,ENSG00000016082,ENSG00000019991,ENSG00000026025,ENSG00000026103,ENSG00000035862,ENSG00000037965,ENSG00000041982,ENSG00000044524,ENSG00000049130,ENSG00000050628,ENSG00000058404,ENSG00000059915,ENSG00000068971,ENSG00000069869,ENSG00000070193,ENSG00000070729,ENSG00000070808,ENSG00000075223,ENSG00000076356,ENSG00000077092…
1	!	0.0125	67	2053	21	0.01	0.313	GO:0048663	BP	14	neuron fate commitment	4	ENSG00000007372,ENSG00000016082,ENSG00000092969,ENSG00000106038,ENSG00000116132,ENSG00000125084,ENSG00000125378,ENSG00000128710,ENSG00000128917,ENSG00000129514,ENSG00000139352,ENSG00000140538,ENSG00000152192,ENSG00000157168,ENSG00000163623,ENSG00000164690,ENSG00000172238,ENSG00000177468,ENSG00000179348,ENSG00000180818,ENSG00000197921
1	!	4.14e-12	865	2053	170	0.083	0.197	GO:0048812	BP	14	neuron projection morphogenesis	4	ENSG00000004139,ENSG00000007372,ENSG00000008735,ENSG00000016082,ENSG00000018189,ENSG00000018236,ENSG00000044524,ENSG00000049130,ENSG00000058404,ENSG00000069869,ENSG00000070193,ENSG00000070808,ENSG00000074527,ENSG00000075223,ENSG00000076356,ENSG00000077279,ENSG00000078018,ENSG00000079841,ENSG00000080224,ENSG00000087245,ENSG00000092969,ENSG00000099250,ENSG00000101335,ENSG00000102678,ENSG00000103260…
1	!	2.84e-05	138	2053	39	0.019	0.283	GO:0035265	BP	14	organ growth	4	ENSG00000069702,ENSG00000070193,ENSG00000077092,ENSG00000081189,ENSG00000082482,ENSG00000089225,ENSG00000092969,ENSG00000102678,ENSG00000104432,ENSG00000105989,ENSG00000108576,ENSG00000120149,ENSG00000120907,ENSG00000121068,ENSG00000131759,ENSG00000135744,ENSG00000136574,ENSG00000136630,ENSG00000138207,ENSG00000140285,ENSG00000141052,ENSG00000141448,ENSG00000147655,ENSG00000151320,ENSG00000154556…
2	!	9.86e-07	138	2275	44	0.019	0.319	GO:0035265	BP	19	organ growth	4	ENSG00000054598,ENSG00000069702,ENSG00000070193,ENSG00000077092,ENSG00000081189,ENSG00000082482,ENSG00000089225,ENSG00000092969,ENSG00000102678,ENSG00000105989,ENSG00000108576,ENSG00000113494,ENSG00000120149,ENSG00000121068,ENSG00000131759,ENSG00000135744,ENSG00000136574,ENSG00000136630,ENSG00000138207,ENSG00000140285,ENSG00000141052,ENSG00000141448,ENSG00000145349,ENSG00000147655,ENSG00000149256…
1	!	1.66e-12	363	2053	93	0.045	0.256	GO:0001503	BP	14	ossification	4	ENSG00000006128,ENSG00000011028,ENSG00000017427,ENSG00000019186,ENSG00000019549,ENSG00000019991,ENSG00000060718,ENSG00000070404,ENSG00000073282,ENSG00000081189,ENSG00000085741,ENSG00000087245,ENSG00000087494,ENSG00000092969,ENSG00000102678,ENSG00000105894,ENSG00000105996,ENSG00000106819,ENSG00000107821,ENSG00000108379,ENSG00000108821,ENSG00000111341,ENSG00000112175,ENSG00000113140,ENSG00000115461…
2	!	6.66e-16	363	2275	106	0.047	0.292	GO:0001503	BP	19	ossification	4	ENSG00000011028,ENSG00000017427,ENSG00000018408,ENSG00000019186,ENSG00000019549,ENSG00000019991,ENSG00000038427,ENSG00000041982,ENSG00000054598,ENSG00000054938,ENSG00000060718,ENSG00000070404,ENSG00000071553,ENSG00000073282,ENSG00000073756,ENSG00000081189,ENSG00000085741,ENSG00000087245,ENSG00000087494,ENSG00000092969,ENSG00000102678,ENSG00000104331,ENSG00000105329,ENSG00000105894,ENSG00000105996…
1	!	2.44e-07	205	2053	55	0.027	0.268	GO:0001649	BP	14	osteoblast differentiation	4	ENSG00000011028,ENSG00000017427,ENSG00000019186,ENSG00000019549,ENSG00000019991,ENSG00000073282,ENSG00000081189,ENSG00000085741,ENSG00000087494,ENSG00000102678,ENSG00000105996,ENSG00000108379,ENSG00000108821,ENSG00000115461,ENSG00000120149,ENSG00000121989,ENSG00000122691,ENSG00000124813,ENSG00000125378,ENSG00000125931,ENSG00000134352,ENSG00000136235,ENSG00000137809,ENSG00000138696,ENSG00000138795…
2	!	6.95e-05	205	2275	53	0.023	0.259	GO:0001649	BP	19	osteoblast differentiation	4	ENSG00000011028,ENSG00000017427,ENSG00000018408,ENSG00000019186,ENSG00000019549,ENSG00000019991,ENSG00000038427,ENSG00000041982,ENSG00000071553,ENSG00000073282,ENSG00000081189,ENSG00000085741,ENSG00000087494,ENSG00000102678,ENSG00000105996,ENSG00000108379,ENSG00000108821,ENSG00000115461,ENSG00000120149,ENSG00000121989,ENSG00000122691,ENSG00000124813,ENSG00000128791,ENSG00000134352,ENSG00000136235…
1	!	0.000396	85	2053	27	0.013	0.318	GO:0060021	BP	14	palate development	4	ENSG00000019549,ENSG00000052850,ENSG00000069702,ENSG00000081189,ENSG00000085741,ENSG00000116132,ENSG00000118526,ENSG00000119699,ENSG00000121068,ENSG00000122641,ENSG00000122691,ENSG00000135111,ENSG00000137273,ENSG00000138795,ENSG00000142611,ENSG00000143867,ENSG00000150347,ENSG00000154764,ENSG00000157240,ENSG00000158955,ENSG00000163132,ENSG00000164107,ENSG00000164690,ENSG00000164920,ENSG00000173714…
2	!	4.9e-07	85	2275	33	0.015	0.388	GO:0060021	BP	19	palate development	4	ENSG00000019549,ENSG00000052850,ENSG00000069702,ENSG00000081189,ENSG00000085741,ENSG00000106799,ENSG00000116132,ENSG00000118526,ENSG00000119699,ENSG00000121068,ENSG00000122641,ENSG00000122691,ENSG00000125629,ENSG00000133216,ENSG00000135111,ENSG00000137273,ENSG00000138795,ENSG00000143867,ENSG00000144655,ENSG00000150347,ENSG00000154764,ENSG00000157240,ENSG00000158955,ENSG00000163132,ENSG00000163513…
1	!	6.5e-18	438	2053	117	0.057	0.267	GO:0007389	BP	14	pattern specification process	4	ENSG00000003137,ENSG00000005073,ENSG00000005102,ENSG00000007372,ENSG00000016082,ENSG00000037965,ENSG00000052850,ENSG00000070193,ENSG00000073282,ENSG00000075223,ENSG00000075290,ENSG00000076356,ENSG00000078399,ENSG00000078401,ENSG00000081189,ENSG00000082014,ENSG00000089225,ENSG00000099250,ENSG00000103241,ENSG00000105989,ENSG00000105996,ENSG00000105997,ENSG00000106004,ENSG00000106006,ENSG00000106038…
2	!	3.06e-17	438	2275	123	0.054	0.281	GO:0007389	BP	19	pattern specification process	4	ENSG00000003137,ENSG00000005073,ENSG00000005102,ENSG00000007372,ENSG00000016082,ENSG00000037965,ENSG00000052850,ENSG00000054598,ENSG00000070193,ENSG00000073282,ENSG00000075223,ENSG00000076356,ENSG00000078399,ENSG00000078401,ENSG00000081189,ENSG00000082014,ENSG00000089225,ENSG00000090776,ENSG00000099139,ENSG00000099250,ENSG00000103241,ENSG00000105989,ENSG00000105996,ENSG00000105997,ENSG00000106004…
1	!	0.00869	175	2053	40	0.019	0.229	GO:0030414	MF	61	peptidase inhibitor activity	4	ENSG00000003436,ENSG00000015413,ENSG00000023445,ENSG00000035862,ENSG00000100234,ENSG00000101439,ENSG00000102109,ENSG00000102265,ENSG00000103175,ENSG00000105825,ENSG00000106366,ENSG00000106804,ENSG00000123243,ENSG00000124107,ENSG00000124116,ENSG00000124570,ENSG00000132386,ENSG00000134259,ENSG00000135744,ENSG00000138795,ENSG00000145192,ENSG00000147257,ENSG00000150938,ENSG00000151655,ENSG00000152377…
2	!	4.2e-05	175	2275	48	0.021	0.274	GO:0030414	MF	26	peptidase inhibitor activity	4	ENSG00000003436,ENSG00000008196,ENSG00000015413,ENSG00000023445,ENSG00000035862,ENSG00000079257,ENSG00000100234,ENSG00000101439,ENSG00000102109,ENSG00000102265,ENSG00000103175,ENSG00000105825,ENSG00000106366,ENSG00000106804,ENSG00000122707,ENSG00000123243,ENSG00000124107,ENSG00000124116,ENSG00000124570,ENSG00000125730,ENSG00000132386,ENSG00000134259,ENSG00000135744,ENSG00000135919,ENSG00000138795…
2	!	7.98e-09	924	2275	181	0.08	0.196	GO:0098590	CC	11	plasma membrane region	4	ENSG00000011422,ENSG00000015413,ENSG00000023839,ENSG00000024422,ENSG00000026103,ENSG00000041353,ENSG00000050628,ENSG00000058668,ENSG00000064692,ENSG00000069869,ENSG00000070729,ENSG00000070808,ENSG00000071967,ENSG00000073756,ENSG00000075651,ENSG00000075945,ENSG00000076351,ENSG00000077943,ENSG00000078098,ENSG00000079112,ENSG00000079841,ENSG00000080493,ENSG00000082482,ENSG00000086062,ENSG00000086991…
2	!	8.85e-07	108	1125	37	0.033	0.343	REAC:114608	rea	115	Platelet degranulation	4	ENSG00000017427,ENSG00000019991,ENSG00000091513,ENSG00000092969,ENSG00000100234,ENSG00000102265,ENSG00000105329,ENSG00000106366,ENSG00000108679,ENSG00000112419,ENSG00000112715,ENSG00000113140,ENSG00000115414,ENSG00000118137,ENSG00000119699,ENSG00000120885,ENSG00000121410,ENSG00000129009,ENSG00000135218,ENSG00000137801,ENSG00000138722,ENSG00000143369,ENSG00000143768,ENSG00000145192,ENSG00000150630…
1	!	1.56e-08	381	2053	87	0.042	0.228	GO:0030335	BP	14	positive regulation of cell migration	4	ENSG00000006128,ENSG00000006210,ENSG00000017427,ENSG00000018189,ENSG00000019549,ENSG00000019991,ENSG00000020181,ENSG00000049130,ENSG00000050628,ENSG00000070193,ENSG00000075223,ENSG00000078401,ENSG00000085741,ENSG00000086991,ENSG00000092969,ENSG00000099250,ENSG00000100739,ENSG00000102359,ENSG00000103241,ENSG00000103888,ENSG00000106366,ENSG00000107485,ENSG00000108821,ENSG00000109072,ENSG00000111186…
2	!	1.05e-14	381	2275	107	0.047	0.281	GO:0030335	BP	19	positive regulation of cell migration	4	ENSG00000006210,ENSG00000012171,ENSG00000017427,ENSG00000019549,ENSG00000019991,ENSG00000020181,ENSG00000049130,ENSG00000050628,ENSG00000070193,ENSG00000073756,ENSG00000075223,ENSG00000077942,ENSG00000078401,ENSG00000085741,ENSG00000086991,ENSG00000092969,ENSG00000096968,ENSG00000099250,ENSG00000100739,ENSG00000102359,ENSG00000103241,ENSG00000103888,ENSG00000105329,ENSG00000106366,ENSG00000106799…
2	!	5.12e-05	160	2275	45	0.02	0.281	GO:0010770	BP	19	positive regulation of cell morphogenesis involved in differentiation	4	ENSG00000018408,ENSG00000058404,ENSG00000092969,ENSG00000095739,ENSG00000099250,ENSG00000102760,ENSG00000102837,ENSG00000105329,ENSG00000108379,ENSG00000108821,ENSG00000112715,ENSG00000112902,ENSG00000115414,ENSG00000118137,ENSG00000118515,ENSG00000119699,ENSG00000122691,ENSG00000122694,ENSG00000134259,ENSG00000137825,ENSG00000138795,ENSG00000140682,ENSG00000145147,ENSG00000148053,ENSG00000148204…
2	!	0.0124	397	2275	78	0.034	0.196	GO:0044089	BP	19	positive regulation of cellular component biogenesis	4	ENSG00000009694,ENSG00000026103,ENSG00000052795,ENSG00000068971,ENSG00000078401,ENSG00000079112,ENSG00000084636,ENSG00000085741,ENSG00000086991,ENSG00000097033,ENSG00000102359,ENSG00000102760,ENSG00000105329,ENSG00000105974,ENSG00000106799,ENSG00000107954,ENSG00000112715,ENSG00000115353,ENSG00000115935,ENSG00000118137,ENSG00000119699,ENSG00000120156,ENSG00000120885,ENSG00000120899,ENSG00000121871…
1	!	1.35e-34	1141	2053	269	0.131	0.236	GO:0051094	BP	14	positive regulation of developmental process	4	ENSG00000002330,ENSG00000003137,ENSG00000005073,ENSG00000006210,ENSG00000007372,ENSG00000016082,ENSG00000017427,ENSG00000018189,ENSG00000018236,ENSG00000019549,ENSG00000019991,ENSG00000024422,ENSG00000033122,ENSG00000035862,ENSG00000039537,ENSG00000044524,ENSG00000048540,ENSG00000049130,ENSG00000058404,ENSG00000064012,ENSG00000068903,ENSG00000068971,ENSG00000070193,ENSG00000073282,ENSG00000077092…
2	!	1.67e-33	1141	2275	285	0.125	0.25	GO:0051094	BP	19	positive regulation of developmental process	4	ENSG00000002330,ENSG00000003137,ENSG00000005073,ENSG00000006210,ENSG00000007372,ENSG00000016082,ENSG00000017427,ENSG00000018408,ENSG00000019549,ENSG00000019991,ENSG00000024422,ENSG00000035862,ENSG00000039537,ENSG00000044524,ENSG00000048540,ENSG00000049130,ENSG00000054598,ENSG00000058404,ENSG00000068903,ENSG00000068971,ENSG00000070193,ENSG00000071553,ENSG00000073282,ENSG00000073756,ENSG00000074842…
2	!	0.0142	67	2275	22	0.01	0.328	GO:0001938	BP	19	positive regulation of endothelial cell proliferation	4	ENSG00000074842,ENSG00000099250,ENSG00000105971,ENSG00000105974,ENSG00000105989,ENSG00000106799,ENSG00000108691,ENSG00000112715,ENSG00000112902,ENSG00000117525,ENSG00000118257,ENSG00000119630,ENSG00000120156,ENSG00000139567,ENSG00000143369,ENSG00000153162,ENSG00000171951,ENSG00000177606,ENSG00000198753,ENSG00000204217,ENSG00000214274,ENSG00000259207
1	!	0.00365	239	2053	51	0.025	0.213	GO:0045927	BP	14	positive regulation of growth	4	ENSG00000017427,ENSG00000018189,ENSG00000079841,ENSG00000081189,ENSG00000089225,ENSG00000092969,ENSG00000099250,ENSG00000102678,ENSG00000104432,ENSG00000105989,ENSG00000106541,ENSG00000108379,ENSG00000112902,ENSG00000112964,ENSG00000113070,ENSG00000115414,ENSG00000118515,ENSG00000120899,ENSG00000121068,ENSG00000124772,ENSG00000128422,ENSG00000131711,ENSG00000132872,ENSG00000136630,ENSG00000138795…
1	!	0.0012	982	2053	155	0.075	0.158	GO:1902533	BP	14	positive regulation of intracellular signal transduction	4	ENSG00000002330,ENSG00000002745,ENSG00000006210,ENSG00000008735,ENSG00000009694,ENSG00000016082,ENSG00000017427,ENSG00000019991,ENSG00000023445,ENSG00000035862,ENSG00000049130,ENSG00000058404,ENSG00000064012,ENSG00000069869,ENSG00000070193,ENSG00000070808,ENSG00000071282,ENSG00000078401,ENSG00000085741,ENSG00000086991,ENSG00000092969,ENSG00000095752,ENSG00000099250,ENSG00000099860,ENSG00000100097…
2	!	7.81e-06	982	2275	178	0.078	0.181	GO:1902533	BP	19	positive regulation of intracellular signal transduction	4	ENSG00000002330,ENSG00000002745,ENSG00000006210,ENSG00000009694,ENSG00000016082,ENSG00000017427,ENSG00000019991,ENSG00000023445,ENSG00000026103,ENSG00000035862,ENSG00000049130,ENSG00000058404,ENSG00000067182,ENSG00000069869,ENSG00000070193,ENSG00000070808,ENSG00000071282,ENSG00000071553,ENSG00000073756,ENSG00000074842,ENSG00000078401,ENSG00000080561,ENSG00000085741,ENSG00000086991,ENSG00000092969…
1	!	3.1e-08	411	2053	91	0.044	0.221	GO:0040017	BP	14	positive regulation of locomotion	4	ENSG00000006128,ENSG00000006210,ENSG00000017427,ENSG00000018189,ENSG00000019549,ENSG00000019991,ENSG00000020181,ENSG00000049130,ENSG00000050628,ENSG00000070193,ENSG00000075223,ENSG00000078401,ENSG00000085741,ENSG00000086991,ENSG00000092969,ENSG00000099250,ENSG00000100097,ENSG00000100739,ENSG00000102359,ENSG00000103241,ENSG00000103888,ENSG00000106366,ENSG00000107485,ENSG00000108821,ENSG00000109072…
2	!	2.01e-14	411	2275	112	0.049	0.273	GO:0040017	BP	19	positive regulation of locomotion	4	ENSG00000006210,ENSG00000012171,ENSG00000017427,ENSG00000019549,ENSG00000019991,ENSG00000020181,ENSG00000049130,ENSG00000050628,ENSG00000070193,ENSG00000073756,ENSG00000075223,ENSG00000077942,ENSG00000078401,ENSG00000085741,ENSG00000086991,ENSG00000092969,ENSG00000096968,ENSG00000099250,ENSG00000100097,ENSG00000100739,ENSG00000102359,ENSG00000103241,ENSG00000103888,ENSG00000105329,ENSG00000106366…
1	!	0.0416	1787	2053	246	0.12	0.138	GO:0044093	BP	14	positive regulation of molecular function	4	ENSG00000001626,ENSG00000002330,ENSG00000006210,ENSG00000008735,ENSG00000009694,ENSG00000010310,ENSG00000012174,ENSG00000016082,ENSG00000017427,ENSG00000019991,ENSG00000031081,ENSG00000035862,ENSG00000047365,ENSG00000047648,ENSG00000049130,ENSG00000051108,ENSG00000058404,ENSG00000064012,ENSG00000067066,ENSG00000068903,ENSG00000068971,ENSG00000070193,ENSG00000070808,ENSG00000078401,ENSG00000081189…
2	!	0.00473	1787	2275	275	0.121	0.154	GO:0044093	BP	19	positive regulation of molecular function	4	ENSG00000002330,ENSG00000006210,ENSG00000009694,ENSG00000010310,ENSG00000010704,ENSG00000011422,ENSG00000012174,ENSG00000016082,ENSG00000017427,ENSG00000019991,ENSG00000026103,ENSG00000031081,ENSG00000035862,ENSG00000047365,ENSG00000047648,ENSG00000049130,ENSG00000051108,ENSG00000058404,ENSG00000058668,ENSG00000059915,ENSG00000064601,ENSG00000067066,ENSG00000067208,ENSG00000068903,ENSG00000068971…
[truncated: 1,534 more rows]
