# Supplementary material for: Human iPSC-Derived Cerebellar Neurons from a Patient with Ataxia-Telangiectasia Reveal Disrupted Gene Regulatory Networks
Source: Front Cell Neurosci. 2017 Oct 13;11:321. doi: 10.3389/fncel.2017.00321 (PMC5645492; doi:10.3389/fncel.2017.00321)
Supplement: Supplementary file 6 [file Table_6.XLSX]

## Sheet: Supplementary table 5 - ABA_ana
slab_type	mri_voxel_x	mri_voxel_y	mri_voxel_z	mni_x	mni_y	mni_z	Adult_control_ABA_Neglog10	Adult_Ataxia_ABA_Neglog10	Dev16w_control_ABA_Neglog10	Dev16w_Ataxia_ABA_Neglog10	Dev22w_control_ABA_Neglog10	Dev22w_Ataxia_ABA_Neglog10	iPSC_Control	iPSC_Ataxia	iPSC_Ataxia_16W	iPSC_Control_16W	iPSC_Ataxia_22W	iPSC_Control_22W
CB	103	166	158	-12	-67	-57	4.774	4.402	4.076	4.504	6.271	6.126	0.051	1.222	0.018	0.009	0.523	2
CX	125	89	35	-34	56	20	0.128	0.202	0.301	1.354	1.889	0.608	0.194	0.244	0.495	1.097	0.42	2
CX	112	121	117	-21	-26	-12	1.478	0.606	0.154	0.302	1.029	0.948	1.523	0.745	0.854	0.328	0.137	2
CX	103	96	168	-12	-77	13	0.688	0.188	0.812	0.104	0.707	0.545	0.155	0.229	0.602	0.268	0.06	2
CX	150	141	107	-59	-16	-32	0.428	0.662	0.338	0.169	0.451	0.141	0.208	0.959	0.161	0.167	0.638	1.699
CX	96	81	117	-5	-26	28	1.397	1.197	0.732	1.103	0.646	0.927	0.018	0.469	0.018	0.092	0.444	1.699
CX	125	140	117	-34	-26	-31	0.982	0.538	0.809	0.72	0.595	0.276	0.569	0.143	0.237	0.886	0.357	1.699
CX	99	133	49	-8	42	-24	0.326	0.446	0.199	0.991	0.356	1.141	0.569	0.244	0.959	0.092	0.187	1.699
CB	93	144	181	-2	-90	-35	4.151	6.577	4.103	4.165	6.475	6.806	0.456	0.432	0.215	0.347	0.854	1.523
BS	91	134	130	0	-39	-25	0.373	0.369	0.627	0.396	0.222	0.219	0.268	0.538	0.796	0.319	0.796	1.523
BS	87	145	120	4	-29	-36	0.517	1.337	0.073	0.1	0.166	0.127	0.081	0.086	0.167	0.108	0.678	1.523
CX	106	106	133	-15	-42	3	0.233	0.161	0.904	0.261	0.168	0.078	0.328	0.076	0.638	0.092	0.367	1.523
CX	98	65	107	-7	-16	44	0.216	0.911	0.618	1.335	0.419	0.189	0.387	0.328	0.824	0.796	0.357	1.523
BS	87	151	115	4	-24	-42	0.759	0.153	0.129	0.614	0.635	0.199	0.137	0.097	0.051	0.854	0.337	1.523
CX	95	27	133	-4	-42	82	0.619	0.191	2.679	0.417	0.123	0.132	0.032	0.013	0.268	0.77	0.222	1.523
CB	103	124	188	-12	-97	-15	4.55	4.034	4.048	4.51	6.44	5.978	0.31	0.149	0.229	0.097	0.721	1.398
CX	111	108	94	-20	-3	1	0.375	0.098	1.165	1.498	1.117	0.323	1.398	2	0.051	0.319	0.131	1.398
CX	111	107	133	-20	-42	2	0.458	0.193	0.66	0.608	0.179	0.183	0.367	0.301	0.62	0.076	0.108	1.398
CB	103	165	165	-12	-74	-56	4.464	4.751	3.984	4.016	6.354	6.591	0.229	0.444	0.252	0.201	0.092	1.398
CX	97	81	47	-6	44	28	0.762	0.888	0.64	0.945	0.181	0.12	0.276	0.066	0.022	0.292	0.056	1.398
BS	92	144	132	-1	-41	-35	0.055	0.442	0.151	0.482	0.179	0.227	0.409	0.721	0.149	0.678	0.046	1.398
CX	138	138	133	-47	-42	-29	0.436	0.624	0.507	0.171	0.742	0.168	0.854	0.62	0.886	0.027	2	1.301
CX	135	112	71	-44	20	-3	0.432	1.004	0.102	1.162	0.091	0.873	0.292	0	0.032	0.208	0.585	1.301
CX	108	101	65	-17	26	8	0.42	0.299	1.928	0.162	0.961	0.034	0.409	0.131	0.244	0.102	0.481	1.301
CX	116	150	73	-25	18	-41	1.407	0.82	1.336	0.351	0.772	1.017	0.319	0.745	0.041	0.076	0.377	1.301
BS	79	140	130	12	-39	-31	0.497	0.107	0.055	0.578	0.38	0.196	0.071	0.276	0.167	0.357	0.292	1.301
CX	111	133	86	-20	5	-24	0.344	0.935	1.025	0.631	0.493	0.164	0.222	0.585	0.509	0.155	0.137	1.301
CX	110	121	133	-19	-42	-12	0.701	0.417	0.235	0.625	0.732	0.819	0.42	0.77	0.013	0.377	0.108	1.301
CB	128	136	145	-37	-54	-27	4.591	4.299	4.729	4.204	6.581	6.309	0.022	0.824	0.886	0.444	0.699	1.222
CX	134	59	146	-43	-55	50	0.262	0.633	1.811	0.667	1.019	0.302	0.174	1.222	0.114	1.155	0.569	1.222
CX	98	110	86	-7	5	-1	0.288	0.851	0.456	0.375	0.676	1.258	1.222	0.553	0.377	0.31	0.357	1.222
CX	108	139	94	-17	-3	-30	0.029	0.985	0.055	0.275	0.22	0.721	2	0.022	0.337	0.367	0.009	1.222
CX	93	135	64	-2	27	-26	0.751	0.538	0.072	0.121	0.59	1.018	0.081	0.538	0.699	0.036	0.678	1.097
CB	103	166	157	-12	-66	-57	4.527	5.008	4.831	4.005	6.103	6.38	0.149	0.509	0.092	0.292	0.328	1.097
CX	129	69	86	-38	5	40	0.612	0.479	0.381	0.268	0.125	0.422	0.009	1.398	0.523	0.108	0.328	1.097
CX	116	104	86	-25	5	5	0.535	0.258	0.52	0.556	0.567	1.382	0.367	0.585	0.398	0.921	0.229	1.097
CX	159	97	94	-68	-3	12	1.144	0.191	0.21	0.792	0.082	1.364	0.432	0.347	1	0.167	0.004	1.097
CB	119	162	169	-28	-78	-53	4.98	4.045	4.418	4.89	6.603	6.568	0.125	0.409	0.108	0.071	0.854	1.046
CB	93	114	142	-2	-51	-5	4.33	4.243	5.009	4.225	6.2	6.291	0.678	0.337	0.155	0.276	0.398	1.046
CX	107	131	36	-16	55	-22	0.455	0.139	0.159	0.119	0.812	0.339	0.638	0.42	0.131	0.31	0.102	1.046
CX	112	120	186	-21	-95	-11	0.922	0.463	0.254	0.759	0.623	1.639	0.009	0.06	0.071	0.201	0.056	1.046
CB	93	119	136	-2	-45	-10	4.523	5.361	4.232	4.092	7.048	6.651	0.215	0.319	0.721	0.824	0.051	1.046
CX	94	81	133	-3	-42	28	0.062	0.901	0.388	0.969	0.356	0.787	0.201	0.076	0.409	0.456	0.013	1.046
CX	96	110	72	-5	19	-1	1.128	0.209	0.228	0.446	0.523	0.657	0.509	0.076	1.398	0.187	0.796	1
BS	85	162	132	6	-41	-53	0.217	0.612	0.699	0.081	0.488	0.716	1.301	0.495	0.569	0.569	0.377	1
CX	96	105	94	-5	-3	4	1.287	0.538	0.151	0.798	0.465	0.322	0.143	1.523	0.387	0.187	0.367	1
CX	104	103	117	-13	-26	6	0.03	0.14	0.307	0.295	0.673	1.828	0.071	0.032	0.013	0.699	0.143	1
CX	116	53	65	-25	26	56	0.666	0.39	0.415	0.493	0.12	0.15	0.367	0.215	0.114	0.009	0.143	1
CX	101	72	146	-10	-55	37	0.408	0.204	0.236	0.212	0.173	1.089	0.102	0.276	0.066	0.377	0.137	1
CX	98	97	94	-7	-3	12	0.932	0.777	0.257	0.443	0.585	0.322	0.187	0.051	0.071	0.377	0.108	1
CX	120	128	107	-29	-16	-19	0.39	0.291	0.884	0.437	0.504	0.433	1.097	0.066	1	0.921	0	1
CX	135	131	166	-44	-75	-22	0.509	0.148	2.784	0.154	0.803	0.477	0.367	0.114	0.42	0.284	0.886	0.959
CB	93	151	156	-2	-65	-42	4.386	4.573	4.465	5.115	6.923	6.089	0.252	0.699	0.208	0.678	0.569	0.959
CX	108	106	65	-17	26	3	0.599	0.382	0.796	1.839	1.379	0.573	0.027	0.108	0.481	0.032	0.409	0.959
CX	143	110	107	-52	-16	-1	0.496	0.186	0.278	0.502	0.24	0.499	0.444	0.745	0.076	0.509	0.347	0.959
CX	153	71	146	-62	-55	38	1.389	0.13	0.742	0.327	0.852	1.403	0.215	0.108	0.004	0.854	0.161	0.959
BS	86	162	129	5	-38	-53	0.353	0.287	0.4	0.402	0.372	0.321	0.469	0.721	0.387	0.276	0.125	0.959
CX	117	128	146	-26	-55	-19	0.227	0.432	0.279	0.531	0.823	0.807	0.237	0.387	0.149	0.347	0.036	0.959
CB	119	163	136	-28	-45	-54	4.482	4.535	5.23	4.805	6.47	6.421	0.347	0.456	0.102	0.538	1.222	0.921
CX	106	120	107	-15	-16	-11	0.519	1.73	0.399	0.257	0.743	1.299	0.26	0.319	0.292	0.854	0.495	0.921
CX	121	36	117	-30	-26	73	0.364	0.288	0.145	0.566	0.058	0.189	0.495	0.921	0.004	0.18	0.42	0.921
CX	127	110	107	-36	-16	-1	0.45	0.36	0.73	0.058	0.106	0.383	0.745	0.18	0.569	0.167	0.18	0.921
CB	103	128	128	-12	-37	-19	4.445	4.903	4.702	4.214	7.282	6.55	0.658	0.252	0.018	0.387	0.149	0.921
CX	116	61	146	-25	-55	48	0.27	0.093	0.265	1.442	0.593	0.305	1.155	0.018	0.018	0.699	0.009	0.921
CX	115	109	133	-24	-42	0	1.071	0.203	0.116	0.204	0.166	0.291	0.432	0.602	0	0.367	0.367	0.886
CX	147	119	117	-56	-26	-10	0.151	0.292	0.755	0.517	0.534	2.088	0.036	0.585	0.056	1.699	0.337	0.886
CB	93	132	171	-2	-80	-23	5.64	4.358	4.658	6.08	6.492	6.373	0.292	0.824	0.013	2	0.328	0.886
CB	103	170	149	-12	-58	-61	5.176	4.879	4.808	4.418	6.423	6.833	0	0.092	0.092	0.051	0.222	0.886
CX	142	138	117	-51	-26	-29	0.037	0.273	0.621	1.161	0.114	0.625	0.699	0.886	0.108	0.229	0.268	0.854
CX	127	87	177	-36	-86	22	0.678	0.229	0.244	0.408	0.697	1.086	0.097	0.638	0.051	0.495	0.131	0.854
CX	104	118	72	-13	19	-9	0.7	0.34	0.662	1.776	0.859	0.133	0.081	0.119	0.796	0.553	0.092	0.854
CX	97	66	65	-6	26	43	0.533	0.058	0.415	0.502	1.212	0.182	0.699	0.292	0.114	0.658	1.301	0.824
CX	122	129	72	-31	19	-20	0.251	0.286	0.257	0.568	0.8	2.002	0.125	0.553	0.854	0.092	1.301	0.824
CX	111	116	186	-20	-95	-7	0.266	0.033	0.224	0.242	0.513	0.341	0.155	1	0.237	0.108	0.086	0.824
CX	112	102	117	-21	-26	7	1.386	0.247	0.712	0.354	0.3	0.35	0.292	0.328	0.229	0.337	1.398	0.796
CX	99	104	117	-8	-26	5	0.442	0.33	0.759	0.463	0.311	0.262	0.31	0.046	0.42	0.367	1	0.796
CX	111	125	107	-20	-16	-16	1.904	0.598	1.767	0.317	0.792	0.709	0.721	0.444	0.658	0.102	0.31	0.796
CX	105	101	167	-14	-76	8	0.154	0.141	0.479	2.494	0.166	0.135	0.081	0.066	0.027	0.699	0.252	0.77
BS	87	156	135	4	-44	-47	0.651	0.934	0.415	0.266	0.098	0.287	0.018	0.42	0.114	0.114	2	0.745
CB	119	168	160	-28	-69	-59	4.355	4.387	4.327	4.497	6.077	6.291	0.569	0.284	0.62	0.886	0.824	0.745
CX	133	93	167	-42	-76	16	0.914	1.401	0.844	1.224	0.693	0.202	0.108	0.367	0.721	0.032	0.495	0.745
CX	106	116	86	-15	5	-7	0.66	0.512	0.682	0.41	0.634	0.607	0.745	0.06	0.009	0.432	0.456	0.745
CB	93	139	156	-2	-65	-30	4.137	4.101	4.37	5.085	6.09	7.252	0.081	0.481	0.481	0.066	0.319	0.745
BS	92	160	126	-1	-35	-51	0.275	0.333	0.395	0.541	0.803	0.423	0.824	0.222	2	0.658	0.268	0.745
CX	119	110	107	-28	-16	-1	1.074	0.221	0.424	0.143	0.122	0.137	0.301	0.409	0.18	0.092	0.009	0.745
CX	128	148	107	-37	-16	-39	0.985	0.574	0.853	0.314	0.543	0.686	0.638	0.114	0.509	0.041	0.62	0.721
CX	108	103	107	-17	-16	6	0.175	0.976	0.482	0.821	0.212	1.206	0.347	0.319	0.444	0.569	0.569	0.721
CB	93	136	153	-2	-62	-27	5.047	4.35	4.673	4.975	6.66	6.28	0.119	0.086	0.149	1.046	0.367	0.721
CX	145	102	47	-54	44	7	0.353	0.165	0.226	0.076	0.28	0.214	2	0.398	0.469	0.137	0.26	0.721
CB	119	134	144	-28	-53	-25	4.098	4.059	5.556	5.465	6.814	6.058	0.013	0.108	0.824	0.62	0.187	0.721
CB	119	143	183	-28	-92	-34	4.689	4.428	5.079	4.198	6.498	6.486	0.367	0.066	0.678	0.229	0.155	0.721
CX	103	140	85	-12	6	-31	0.152	0.32	1.843	0.761	0.889	0.239	0.004	0.347	0.337	2	0.796	0.699
CX	156	104	133	-65	-42	5	0.574	0.29	1.187	-0.097	0.102	1.163	0.137	0.745	0.022	0.62	0.77	0.699
CX	125	120	48	-34	43	-11	1.395	0.807	0.923	0.595	0.09	0.801	0.081	0.06	0.745	0.013	0.509	0.699
CX	107	145	84	-16	7	-36	0.912	0.956	0.523	0.54	0.53	0.756	0.229	0.119	0.081	0.009	0.456	0.699
CX	151	91	117	-60	-26	18	0.92	0.566	0.904	0.769	0.005	1.909	0.347	0.187	0.301	0.149	0.444	0.699
CX	104	127	72	-13	19	-18	0.222	0.373	0.695	0.428	0.232	0.535	0.658	0.569	0.638	0.108	0.42	0.699
CX	136	71	71	-45	20	38	0.458	2.216	0.292	0.424	0.965	0.213	0.456	0.347	0.699	0.357	0.051	0.699
CX	152	113	94	-61	-3	-4	0.528	0.457	0.087	0.105	1.403	0.946	0.097	1.523	0.108	0.357	0.046	0.699
BS	84	157	134	7	-43	-48	0.513	0.125	0.58	0.04	0.421	0.172	0.143	0.149	0.066	0.237	0.032	0.699
CB	103	119	155	-12	-64	-10	4.164	4.087	4.388	4.37	6.047	6.134	0.161	0.357	0.032	0.009	0.027	0.699
CX	95	97	37	-4	54	12	0.752	0.171	0.244	2.571	0.228	0.389	0.432	0.119	0.456	0.26	0.824	0.678
CX	150	75	155	-59	-64	34	0.253	1.108	0.188	0.606	0.295	0.276	0.367	0.092	0.18	1.699	0.796	0.678
CX	124	125	107	-33	-16	-16	0.145	0.488	0.306	0.135	0.36	1.223	0.585	1.301	0.071	0.155	0.31	0.678
CB	93	107	155	-2	-64	2	4.762	4.853	4.065	4.321	6.729	7.077	0.097	0.658	0.284	1.699	0.119	0.678
CX	100	95	177	-9	-86	14	0.072	0.196	0.698	0.2	0.762	0.063	0.076	0.237	0.387	0.276	0.041	0.678
CX	104	113	117	-13	-26	-4	0.856	1.843	1.086	0.196	0.022	0.511	0.137	0.658	0.409	0.523	0	0.678
CX	94	79	72	-3	19	30	0.784	0.636	0.958	0.774	0.595	0.157	0.377	0.046	0.022	0.469	1.046	0.658
CX	105	120	167	-14	-76	-11	0.507	0.968	0.11	0.187	0.894	0.391	0.244	0.208	0.699	0.252	0.824	0.658
CX	106	127	94	-15	-3	-18	0.083	0.233	2.808	0.84	0.329	0.219	0.276	0.854	0.658	0.032	0.553	0.658
CX	140	108	94	-49	-3	1	0.246	1.755	0.291	1.104	0.297	1.108	0.367	0.585	0.26	0.268	0.469	0.658
BS	83	144	131	8	-40	-35	0.502	0.612	0.573	2.273	0.049	0.693	0.886	1.046	0.319	0.092	0.357	0.658
CX	111	122	155	-20	-64	-13	0.879	0.272	1.816	0.994	1.197	0.186	0.31	0.301	0.77	0.26	0.161	0.658
CX	104	37	117	-13	-26	72	0.24	0.528	1.277	0.294	1.467	0.511	1	0.06	0.678	0.292	0.143	0.658
CX	109	136	86	-18	5	-27	0.717	0.343	0.806	0.404	0.291	0.522	1.097	0.125	0	0.143	0.102	0.658
CX	127	106	94	-36	-3	3	0.529	0.121	0.35	1.378	0.207	0.371	0.208	1	0.076	1.398	0.097	0.658
CB	119	152	179	-28	-88	-43	4.181	5.268	4.928	4.447	6.692	6.385	0.699	0.013	0.086	2	0.066	0.658
CX	136	140	107	-45	-16	-31	0.26	0.838	0.293	0.861	0.232	1.067	0.131	0.244	0.131	0.022	0.066	0.658
CX	103	108	177	-12	-86	1	0.2	0.866	0.219	0.623	0.713	0.29	1	0.18	0.004	0.119	0	0.658
CX	97	124	94	-6	-3	-15	0.83	0.729	0.565	0.759	0.554	0.176	0.824	0.208	0.444	0.721	0.432	0.638
BS	87	161	138	4	-47	-52	0.208	0.267	0.432	0.188	0.14	0.561	0.046	1.155	0.337	0.125	0.143	0.638
CX	159	85	117	-68	-26	24	1.133	1.466	0.416	0.377	0.19	0.115	0.046	0.143	0.538	0.119	0.092	0.638
CX	138	46	107	-47	-16	63	0.02	0.501	0.114	0.584	0.242	0.305	0.538	2	0.161	0.284	0.022	0.638
CX	116	64	155	-25	-64	45	0.634	0.153	0.67	1.392	0.217	0.685	0.076	0.921	0.62	0.222	0.292	0.62
CX	153	128	94	-62	-3	-19	0.518	0.798	1.064	0.279	1.03	0.784	0.678	0.027	0.398	0.319	0.244	0.62
CX	99	98	107	-8	-16	11	1.146	0.292	1.066	0.474	0.249	0.658	0.509	1	0.456	0.585	0.009	0.62
CX	92	84	65	-1	26	25	0.22	1.363	0.2	0.187	0.119	1.888	0.194	0.921	0.056	0.155	2	0.602
CX	150	60	107	-59	-16	49	0.712	0.646	0.137	1.316	0.3	0.721	0.143	0.31	0.161	0.62	1.222	0.602
BS	85	161	135	6	-44	-52	0.525	0.467	0.216	0.177	0.406	0.227	0.066	0.076	0.638	0.31	0.745	0.602
CX	111	113	177	-20	-86	-4	0.483	1.398	1.468	0.521	0.255	0.327	0.301	1	0.824	0.824	0.469	0.602
CX	147	139	145	-56	-54	-30	1.03	0.398	0.66	0.876	0.878	0.457	0.495	0.097	0.481	0.432	0.319	0.602
CX	124	87	168	-33	-77	22	0.577	0.059	0.281	0.63	0.395	0.419	0.553	0.208	0.367	0.18	0.013	0.602
CX	103	80	94	-12	-3	29	1.792	0.349	0.128	1.086	0.581	0.164	0.215	1.155	0.796	0.237	1	0.585
CX	146	115	145	-55	-54	-6	0.319	1.464	1.479	0.713	0.295	0.286	0.553	0.284	0.268	0.027	1	0.585
CB	128	158	171	-37	-80	-49	4.511	5.256	4.955	4.068	6.355	6.314	0.06	0.102	0.26	0.268	0.569	0.585
CX	111	86	107	-20	-16	23	0.047	1.61	0.24	0.629	0.246	0.187	0.004	0.161	1.046	0.066	0.553	0.585
CX	151	108	86	-60	5	1	0.561	0.549	0.092	1.09	0.184	1.787	0.102	0.161	0.638	0.137	0.456	0.585
BS	88	169	134	3	-43	-60	0.269	0.315	0.478	0.066	0.549	0.149	0.569	0.26	0.284	0.004	0.456	0.585
CX	142	102	133	-51	-42	7	0.719	0.697	0.071	0.181	0.362	0.057	0.032	0.569	0.027	1.097	0.237	0.585
CB	93	150	173	-2	-82	-41	4.219	4.431	4.489	4.735	6.032	6.969	0.036	0.137	0.347	0.569	0.108	0.585
CB	119	158	134	-28	-43	-49	4.383	5.568	4.136	4.547	6.498	7.73	0.076	0.538	1.301	0.131	0.77	0.569
CX	113	132	107	-22	-16	-23	0.669	0.24	1.402	1.745	0.827	0.483	0.678	0.387	0.886	0.745	0.658	0.569
CX	146	59	86	-55	5	50	0.601	0.282	0.694	0.816	1.12	0.413	0.699	1.046	0.721	0.553	0.357	0.569
CX	106	135	64	-15	27	-26	0.248	1.611	0.543	0.463	0.574	0.208	0.553	0.229	0.244	0.086	0.328	0.569
CX	141	89	47	-50	44	20	0.226	0.971	0.184	2.039	0.43	0.217	0.125	0.009	1.523	0.06	0.276	0.569
CB	119	137	125	-28	-34	-28	4.251	4.416	4.154	4.844	6.04	8.168	0.409	0.658	0.237	0.328	0.244	0.569
CX	112	139	85	-21	6	-30	0.255	0.587	1.246	0.641	0.506	0.15	0.959	0.481	0.092	0.229	0.114	0.569
CB	119	163	167	-28	-76	-54	4.404	5.701	4.075	5.074	7.712	7.129	0.092	0.161	0.292	0.125	0.032	0.569
CX	132	113	86	-41	5	-4	0.401	0.44	0.281	0.377	0.239	0.382	0.18	1.155	0.187	0.066	0.009	0.569
CX	138	105	62	-47	29	4	0.79	0.726	0.453	0.755	1.601	-0.114	0.051	0.066	0.032	0.824	0.658	0.553
CX	102	110	133	-11	-42	-1	0.705	0.708	0.319	0.378	0.021	0.237	0.398	0.62	0.276	0.051	0.658	0.553
CX	105	123	86	-14	5	-14	0.27	0.489	0.524	0.367	1.359	0.309	0.194	0.602	0.097	0.222	0.337	0.553
CX	115	93	117	-24	-26	16	0.58	0.482	0.362	0.157	0.893	1.083	1.301	0.097	0.854	0.076	0.097	0.553
CX	94	68	117	-3	-26	41	0.092	0.685	0.687	0.232	0.781	0.099	0.398	0.252	1.699	1.097	0.076	0.553
CX	125	45	93	-34	-2	64	0.307	0.413	0.446	0.252	0.56	0.512	1.155	0.62	0.131	0.538	0.699	0.538
CX	118	119	49	-27	42	-10	1.341	0.11	2.312	1.353	1.019	0.006	1.046	0.009	0.06	0.699	0.377	0.538
CX	121	121	117	-30	-26	-12	0.09	0.239	0.467	0.96	0.448	0.215	0.071	0.886	0.481	0.292	0.319	0.538
CX	151	81	94	-60	-3	28	0.175	0.437	0.324	0.565	0.187	0.205	1.097	0.347	0.456	0.161	0.252	0.538
CX	136	104	177	-45	-86	5	0.25	0.31	0.441	0.879	0.587	0.182	1.301	0.509	0.319	0.027	0.051	0.538
BS	90	134	127	1	-36	-25	0.079	0.681	0.341	0.284	0.145	0.24	0.056	0.071	0.222	0.337	0.699	0.523
CX	150	113	86	-59	5	-4	0.221	2.985	0.21	0.675	1.659	0.378	0.051	0.658	0.292	0.398	0.432	0.523
CX	120	94	186	-29	-95	15	0.929	0.541	0.478	1.827	0.407	0.444	0.215	0.347	0.319	0.208	0.377	0.523
CX	137	151	83	-46	8	-42	0.729	0.744	0.19	0.896	1.065	0.061	0.252	0.027	0.26	0.569	0.174	0.523
CX	103	82	168	-12	-77	27	0.271	0.721	1.003	1.317	0.814	0.281	0.081	0.585	0.469	2	0.119	0.523
CX	104	116	86	-13	5	-7	0.605	2.076	0.879	0.238	0.255	0.209	0.097	0.194	0.022	0.337	0.06	0.523
CB	103	171	146	-12	-55	-62	4.102	4.879	4.631	4.058	5.982	6.866	0.699	0.066	0.108	0.215	0.056	0.523
CX	96	128	64	-5	27	-19	1.032	0.396	1.128	0.652	0.036	0.274	0.699	0.268	0.167	0.056	1.097	0.509
CB	118	145	182	-27	-91	-36	4.877	4.402	4.439	3.992	6.59	6.31	0.456	0.444	0.357	0.523	0.06	0.509
CX	154	113	133	-63	-42	-4	0.443	0.368	0.102	0.33	0.379	0.758	0.155	0.108	1.699	0.328	0.721	0.495
CX	101	68	169	-10	-78	41	0.136	0.369	0.304	0.286	0.498	0.252	0.292	0.854	0.658	0.824	0.143	0.495
BS	82	140	133	9	-42	-31	0.558	0.375	0.117	0.448	0.275	0.14	0.076	0.036	0.959	1.222	0.119	0.495
CB	93	131	137	-2	-46	-22	4.809	5.152	4.246	4.329	6.273	6.335	0.201	2	0.041	0.481	0.041	0.495
CX	93	62	72	-2	19	47	0.375	0.48	0.495	0.367	0.424	1.001	0.959	0.569	0.721	0.071	0.569	0.481
CX	129	121	117	-38	-26	-12	1.262	1.277	0.295	1.538	0.349	0.934	0.456	0.149	0.194	0.208	0.319	0.481
CX	148	106	117	-57	-26	3	0.016	0.475	0.667	0.22	0.283	0.466	0.284	0.921	0.319	0.119	0.268	0.481
CB	119	151	179	-28	-88	-42	4.343	4.674	4.617	4.477	6.471	6.279	0.602	0.081	0.143	0.076	0.155	0.481
CX	99	118	85	-8	6	-9	0.823	0.569	0.176	0.159	0.402	0.43	0.796	0.367	1.097	0.086	0.071	0.481
CX	93	118	107	-2	-16	-9	0.263	2.483	0.41	0.401	0.668	-0.022	0.469	0.432	0.77	0.921	0.018	0.481
CX	140	132	145	-49	-54	-23	1.567	1.688	0.252	0.152	0.149	1.075	0.523	0	0.208	0.149	0	0.481
BS	89	135	118	2	-27	-26	0.203	0.421	0.398	0.296	1.188	0.277	0.013	0.036	0.347	0.886	1.699	0.469
CX	106	107	133	-15	-42	2	0.253	0.79	0.39	0.296	0.381	0.352	0.409	1	0.131	0.495	0.495	0.469
CX	127	80	168	-36	-77	29	0.661	0.097	0.811	1.246	1.132	0.237	1.097	0.174	0.824	0.42	0.319	0.469
CX	155	116	133	-64	-42	-7	1.121	0.674	0.677	0.25	2.161	1.189	0.398	0.284	0.174	0.319	0.108	0.469
BS	82	134	134	9	-43	-25	0.445	0.353	0.106	0.05	0.499	0.081	0.108	0.658	0.201	0.319	1.222	0.456
CB	93	138	144	-2	-53	-29	4.061	5.268	4.538	4.427	6.488	6.94	0.092	0.009	0.114	0.004	1.222	0.456
CX	154	139	107	-63	-16	-30	0.632	0.096	0.393	0.46	1.493	0.681	0.137	0.071	0.149	0.509	0.444	0.456
CX	98	117	94	-7	-3	-8	0.395	0.46	0.446	0.877	0.381	0.529	0.125	0.77	0.076	0.337	0.42	0.456
CX	126	130	63	-35	28	-21	0.026	1.01	0.168	0.832	0.966	0.057	1.699	0.046	0.337	0.328	0.066	0.456
CX	120	36	117	-29	-26	73	0.252	0.57	0.679	1.156	0.988	0.933	0.013	1.046	0.921	0.167	0.824	0.444
CX	104	92	86	-13	5	17	0.968	0.39	0.413	0.409	0.408	0.322	0.31	0.409	0.357	0.066	0.377	0.444
CX	116	119	107	-25	-16	-10	0.377	0.299	0.947	0.088	0.332	0.323	0.143	1.046	0.076	0.114	0.357	0.444
CX	149	113	86	-58	5	-4	0.125	0.769	1.302	0.188	0.102	0.353	0.086	0.959	0.796	0.036	0.721	0.432
CX	116	130	94	-25	-3	-21	0.267	0.416	1.342	0.557	0.99	0.061	0.357	0.041	0.013	0.076	0.357	0.432
CB	128	170	153	-37	-62	-61	4.333	4.413	4.459	4.101	6.573	6.454	0.066	0.62	0.187	0.699	0.108	0.432
CX	97	97	94	-6	-3	12	0.239	0.206	0.493	1.053	0.123	-0.023	0.229	0.357	0.208	0.013	0.06	0.432
CX	117	118	117	-26	-26	-9	0.214	0.127	0.06	0.364	0.398	0.271	0.77	0.31	0.569	0.367	1.097	0.42
CX	143	100	145	-52	-54	9	0.468	0.027	0.44	0.334	0.35	0.212	1.222	0.046	0.097	0.319	0.824	0.42
CX	111	124	94	-20	-3	-15	0.075	0.439	0.538	0.571	0.192	0.15	0.678	0.097	1.046	0.42	0.284	0.42
CX	116	50	93	-25	-2	59	0.152	0.884	1.06	0.404	0.434	0.586	0.041	0.387	0.268	0.131	0.174	0.42
CB	119	135	129	-28	-38	-26	4.847	4.889	4.336	5.29	6.218	6.979	0.77	0	1.097	0.222	0.161	0.42
CX	101	144	94	-10	-3	-35	0.339	0.505	0.186	1.445	0.238	0.244	0.056	0.161	0.26	0.208	0.155	0.42
CB	93	127	155	-2	-64	-18	4.774	5.126	5.297	4.244	6.506	6.653	0.102	0.886	0.357	0.481	0.215	0.409
CX	136	149	83	-45	8	-40	0.105	0.357	0.422	0.42	0.774	1.602	0.018	0.387	0.409	0.409	0.161	0.409
CX	112	127	94	-21	-3	-18	0.688	0.465	1.378	0.18	0.704	0.178	0.301	0	0.102	0.26	0.77	0.398
CX	96	37	146	-5	-55	72	0.155	0.977	0.211	0.225	0.049	0.31	0	0.208	0.276	0.155	0.097	0.398
BS	85	149	123	6	-32	-40	0.212	0.374	0.351	0.295	0.23	0.68	0	0.194	0.119	0.854	0.086	0.398
CX	110	107	86	-19	5	2	0.358	0.414	1.418	0.783	1.211	0.283	0.347	0.119	0.42	0.06	0.009	0.398
CX	126	129	177	-35	-86	-20	0.241	0.113	0.639	0.556	0.426	0.227	0.201	1.155	0.18	0.721	1.155	0.387
BS	85	140	132	6	-41	-31	0.329	0.304	0.29	0.651	0.614	0.338	0.167	0.328	0.62	0.31	0.18	0.387
BS	80	144	132	11	-41	-35	0.574	0.445	0.236	0.241	0.464	0.469	0.041	0.174	0.553	0.022	0.886	0.377
BS	89	140	128	2	-37	-31	1.378	0.157	0.12	0.422	0.366	0.081	0.444	0.222	0.301	0.056	0.678	0.377
BS	88	160	125	3	-34	-51	0.714	0.803	0.261	0.566	0.473	0.285	0.357	0.42	0.367	0.041	0.161	0.377
CX	121	79	35	-30	56	30	0.374	0.642	0.54	1.732	0.612	1.358	0.444	0.42	1.398	0.237	1.398	0.367
CB	103	119	157	-12	-66	-10	4.929	4.565	4.158	4.444	6.729	6.26	0.886	0.114	0.824	0	0.398	0.367
CX	134	99	107	-43	-16	10	0.121	0.49	0.376	0.311	0.552	0.174	0.42	0.06	0.051	1.523	0.137	0.367
CX	95	121	94	-4	-3	-12	1.328	0.293	0.244	0.336	0.534	0.685	0.409	0.18	0.244	0.022	0.092	0.367
CX	105	116	86	-14	5	-7	0.247	0.561	0.162	0.204	0.076	0.892	0.161	0.125	0.097	0.119	0.319	0.357
CX	145	95	166	-54	-75	14	0.079	1.346	0.757	1.405	1.696	0.158	0.131	0.081	0.18	1.046	0.276	0.357
CX	110	132	49	-19	42	-23	0.346	0.599	0.183	0.283	0.917	1.564	0.046	0.174	0.796	0.081	0.229	0.357
CX	117	151	84	-26	7	-42	0.061	2.365	0.56	0.73	0.016	0.963	0.854	0.187	1.301	0.066	0.066	0.357
CB	128	170	151	-37	-60	-61	4.397	4.484	4.299	3.993	6.222	7.628	0.31	0.041	0.959	0.398	2	0.347
CX	101	102	94	-10	-3	7	0.642	0.46	0.291	0.014	0.726	0.08	0.097	0.022	0.357	0.244	1.398	0.347
CX	93	84	65	-2	26	25	1.286	0.064	0.245	0.172	0.925	0.199	0.409	1	0.638	0.086	1.398	0.347
CX	151	83	117	-60	-26	26	0.962	0.792	0.049	1.367	0.389	0.033	0.167	0.569	2	0.469	1.046	0.347
CX	99	122	94	-8	-3	-13	0.031	1.654	0.717	0.019	0.6	0.371	0.638	0.268	0.174	0.328	0.585	0.347
CX	118	132	117	-27	-26	-23	0.262	0.308	0.136	1.802	1.357	0.278	0.027	0	0.638	0.398	0.347	0.347
CX	129	44	86	-38	5	65	1.746	0.983	0.207	0.139	0.417	0.464	0.31	0.377	1.155	0.367	2	0.337
CX	97	61	133	-6	-42	48	0.358	0.257	0.97	0.48	1.289	0.133	0.367	2	0.678	1.222	1.699	0.337
BS	89	161	136	2	-45	-52	0.346	0.326	0.233	0.165	0.042	0.331	0.137	0.022	0.699	0.268	0.77	0.337
CX	129	145	94	-38	-3	-36	0.623	0.381	0.574	0.113	0.394	0.53	0.495	0.77	0.06	0.602	0.585	0.337
CX	137	131	145	-46	-54	-22	0.617	0.05	0.111	1.219	0.218	0.299	0.42	0.222	1.301	0.149	0.42	0.337
CX	109	115	107	-18	-16	-6	0.172	0.787	0.287	0.171	0.589	0.093	0.328	0.409	0.187	0.328	0.125	0.337
CB	119	164	135	-28	-44	-55	4.185	5.191	5.629	4.931	5.829	7.038	0.097	0.292	0.018	0.108	0.06	0.337
CB	93	113	144	-2	-53	-4	4.155	4.133	4.625	4.227	6.898	6.324	0.114	1.222	0.194	0.119	0.538	0.328
BS	88	163	127	3	-36	-54	0.506	0.614	0.151	0.297	0.915	0.361	0.046	0.155	0.004	0.009	0.201	0.328
CX	142	59	133	-51	-42	50	0.655	0.151	1.582	0.144	1.263	1.241	0.328	0.432	0.699	0.42	0.06	0.328
CB	93	142	186	-2	-95	-33	4.828	4.187	4.208	4.327	6.405	6.314	0.469	0.137	0.284	0.022	0.032	0.328
BS	85	140	133	6	-42	-31	0.347	0.083	0.418	0.223	0.01	0.322	1.046	0.337	0.398	0.041	1.046	0.319
CX	131	140	107	-40	-16	-31	0.711	0.258	0.271	0.058	1.102	0.102	0.237	0.056	0.013	0.215	0.538	0.319
CX	118	119	94	-27	-3	-10	0.618	0.305	0.111	2.564	1.412	0.704	0.018	0.18	0.18	0.06	0.745	0.31
CX	110	138	107	-19	-16	-29	0.635	0.339	0.373	0.009	0.509	0.226	0.229	0.009	0.013	1.398	0.31	0.31
CX	107	93	155	-16	-64	16	0.095	0.008	0.236	0.966	0.22	0.259	0.509	0.959	0.046	0.658	0.208	0.31
CX	116	111	146	-25	-55	-2	0.623	0.742	0.806	0.03	0.226	0.25	0.387	1.301	0.004	0.301	0.097	0.31
CX	128	120	36	-37	55	-11	0.629	0.141	0.47	1.059	1.463	0.287	0.796	0.194	0.201	0.658	2	0.301
CX	94	77	94	-3	-3	32	0.16	0.407	0.747	0.144	0.06	0.367	0.244	0.046	0.046	0.328	0.824	0.301
CX	95	108	86	-4	5	1	0.298	0.472	0.109	0.914	0.739	0.42	0.119	0.699	0.119	0.208	0.131	0.301
CX	105	113	117	-14	-26	-4	0.346	0.159	0.321	0.584	0.504	0.39	0.208	0.602	0.046	0.523	0.051	0.301
CX	111	121	133	-20	-42	-12	1.251	0.733	0.271	0.568	0.242	0.938	2	0.62	0.161	0.367	0.959	0.292
CX	115	103	94	-24	-3	6	0.384	0.316	0.3	1.027	0.538	0.229	0.284	1.155	0.432	0.62	0.194	0.292
CX	129	111	71	-38	20	-2	0.781	0.879	0.606	0.317	0.246	1.236	0.102	0.066	0.62	0.42	0.194	0.292
CX	91	36	117	0	-26	73	0.196	0.481	0.339	0.425	0	0.471	1.097	0.174	0.041	0.602	0.174	0.292
BS	90	172	135	1	-44	-63	0.571	0.449	0.619	0.378	1.063	0.492	0.62	0.18	0.569	0.149	0.137	0.292
CX	95	116	94	-4	-3	-7	0.381	0.369	1.128	0.192	1.505	0.01	0.854	0.432	0.155	0.041	0.721	0.284
CX	150	120	155	-59	-64	-11	0.866	0.286	0.233	1.318	2.039	0.343	1.398	0.328	0.06	0.658	0.638	0.284
CX	107	56	65	-16	26	53	0.32	0.607	0.249	0.757	0.015	0.067	0.276	0.328	0.102	0.137	0.585	0.284
CX	112	128	86	-21	5	-19	0.434	0.645	1.836	2.307	0.575	0.603	0.699	0.602	0.229	1.222	0.222	0.284
CX	135	104	94	-44	-3	5	0.711	0.516	0.773	0	0.165	0.018	0.367	0.469	0.119	0.523	0.155	0.284
BS	88	134	131	3	-40	-25	0.749	0.585	0.243	0.086	0.271	0.291	0.022	0.42	0.201	0.658	0.108	0.284
CX	115	123	36	-24	55	-14	0.495	0.075	0.493	0.786	0.343	0.429	0.237	0.046	0.041	0.092	0.071	0.284
CX	136	123	86	-45	5	-14	0.444	0.019	0.973	0.592	0.17	0.545	0.215	0	0.081	1.523	1	0.276
CB	103	139	188	-12	-97	-30	4.148	4.337	7.173	4.265	6.666	6.39	0.638	0.036	0.77	0.481	0.347	0.276
CX	97	67	86	-6	5	42	0.151	0.596	0.382	0.165	0.207	1.122	2	0.347	0.481	0.481	0.337	0.276
CX	123	131	107	-32	-16	-22	0.409	0.321	0.595	0.636	0.948	0.14	0.301	0.678	0.337	0.009	0.319	0.276
CB	119	133	158	-28	-67	-24	4.424	4.244	4.191	4.494	6.543	6.361	0.921	0.022	0.658	0.032	0.284	0.276
CB	93	147	168	-2	-77	-38	4.784	4.52	4.037	4.109	6.596	6.427	0.013	0.721	0.328	0.215	0.215	0.276
CX	108	92	107	-17	-16	17	0.474	1	0.11	0.354	0.348	0.552	0.31	0.569	0.108	0.18	0.06	0.276
CB	103	139	155	-12	-64	-30	4.454	4.502	5.001	4.497	6.239	6.928	0.149	0.004	0.678	0.215	1.398	0.268
CB	93	149	153	-2	-62	-40	4.244	4.273	5.052	4.449	6.157	6.697	0.097	0.137	0.538	0.027	0.959	0.268
BS	92	158	131	-1	-40	-49	0.467	0.648	0.162	0.475	0.21	0.037	0.292	0.699	0.959	0.097	0.409	0.268
CB	128	137	143	-37	-52	-28	4.833	4.148	4.647	4.216	7.255	6.344	0.387	1.155	0.161	0.585	0.328	0.268
CX	133	87	167	-42	-76	22	0.697	1.013	0.766	0.577	0.373	0.441	0.553	0.018	0.538	0.229	0.292	0.268
CX	130	113	186	-39	-95	-4	0.839	0.661	0.461	0.015	0.162	0.331	0.347	0.367	0.886	0.921	0.222	0.268
CX	130	133	63	-39	28	-24	0.817	0.299	0.031	2.447	0.322	0.815	0.301	0.18	0.409	0.137	0.022	0.268
CX	141	145	94	-50	-3	-36	0.198	0.48	0.225	0.641	0.277	0.851	0.187	0.013	0.26	0.638	0.824	0.26
CX	98	100	86	-7	5	9	0.297	1.193	2	0.712	0.947	0.007	0.187	0.328	0.018	0.959	0.602	0.26
CB	128	171	151	-37	-60	-62	4.692	4.272	4.848	4.059	6.236	6.205	0.699	0.174	0.495	0.018	0.036	0.26
CB	103	129	128	-12	-37	-20	4.391	4.184	4.335	3.968	6.345	7.592	0.155	0.301	0.051	0.149	0	0.26
BS	82	134	132	9	-41	-25	0.366	0	0.311	0.262	0.291	0.491	0.208	0.31	0.076	0.921	0.921	0.252
BS	89	162	132	2	-41	-53	0.186	0.353	0.37	0.795	0.232	0.335	2	0.018	1.155	0.26	0.319	0.252
CX	97	121	94	-6	-3	-12	0.497	0.445	0.262	0.331	0.164	0.016	0.602	0.377	1.097	1.523	0.268	0.252
CB	93	141	188	-2	-97	-32	4.311	4.845	4.222	4.049	6.485	7.121	0.357	1.699	0.018	1.301	0.26	0.252
CX	120	57	155	-29	-64	52	0.367	1.972	0.327	0.63	0.053	1.751	0.276	0.31	0.796	0.071	0.252	0.252
CX	95	106	37	-4	54	3	0.254	0.225	0.119	0.474	0.259	0.556	0.292	0.009	0.102	0.398	0.921	0.244
CX	124	118	48	-33	43	-9	1.139	1.431	1.085	0.112	1.133	0.569	1.301	0.276	0.092	0.328	0.62	0.244
CB	119	133	159	-28	-68	-24	4.537	5.816	4.321	4.899	7.059	6.234	0.301	0.481	0.131	0.62	0.222	0.244
CX	127	43	107	-36	-16	66	0.338	0.375	0.156	0.105	0.65	0.102	0.229	0.244	0.149	0.009	0.076	0.244
CX	135	76	86	-44	5	33	0.413	1.151	1.054	0.769	0.308	0.95	0.469	1.398	0.229	0.086	0.009	0.244
CB	93	119	138	-2	-47	-10	4.307	4.597	4.022	4.058	7.477	6.91	0.066	0.319	0.432	0.367	0.301	0.237
CX	95	57	71	-4	20	52	2.016	1.82	0.681	0.531	0.859	0.192	0.432	0.244	0.886	0.229	0.06	0.237
CX	149	121	73	-58	18	-12	0.604	0.801	0.3	0.504	0.258	1.102	0.004	0.036	0.796	0.328	1.097	0.229
CX	98	128	36	-7	55	-19	0.494	2.659	1.098	0.42	1.499	0.756	0.086	0.658	0.469	0	0.886	0.229
CX	152	130	117	-61	-26	-21	0.822	0.386	0.602	0.371	0.271	0.684	0.081	0.42	0.31	0.066	0.77	0.229
CX	103	80	168	-12	-77	29	0.04	0.367	0.096	0.72	0.603	0.079	0.292	0.638	0.509	0.086	0.167	0.229
CX	99	117	94	-8	-3	-8	0.446	0.742	0.335	0.272	0.589	0.613	0.018	0.268	0.921	0.509	0.161	0.229
CB	93	116	177	-2	-86	-7	4.291	4.332	4.928	4.229	6.491	6.273	0.432	0.244	0.658	0.959	0.097	0.229
CX	96	56	47	-5	44	53	0.333	0.174	0.614	0.194	0.748	0.364	0.523	0.125	0.432	0.187	0.092	0.229
CX	148	55	117	-57	-26	54	1.03	0.356	0.737	0.643	0.812	0.25	0.569	0.187	0.469	0.155	0.081	0.229
CX	94	124	94	-3	-3	-15	0.821	1.823	0.437	0.119	3.632	0.146	0.31	0.119	0.602	0.046	0.886	0.222
CB	93	136	170	-2	-79	-27	5.041	4.463	4.257	4.312	6.156	6.506	0.222	0.553	0.009	0.745	0.538	0.222
CX	99	114	36	-8	55	-5	0.303	0.31	0.837	0.066	0.289	0.697	0.097	0.796	0.237	0.027	0.108	0.222
CX	93	124	94	-2	-3	-15	0.512	0.861	0.219	0.454	0.59	0.818	0.046	0.092	0.092	0.456	0.495	0.215
CB	103	122	134	-12	-43	-13	4.518	4.771	4.311	4.936	6.067	7.321	0.796	2	0.678	0.62	0.284	0.215
CX	153	97	155	-62	-64	12	1.628	0.321	-0.006	0.425	0.289	0.595	1	0.137	0.26	0.131	0.276	0.215
CX	91	54	107	0	-16	55	0.681	0.5	0.426	0.422	0.085	0.458	0.161	0.569	0.721	1.046	0.036	0.215
CX	97	102	117	-6	-26	7	0.213	0.176	0.466	0.201	0.664	0.051	0.347	0.301	0.301	0.222	0.004	0.215
CX	152	95	155	-61	-64	14	0.453	2.155	0.79	0.892	0.265	0.875	0.77	0.523	0.886	0.284	0.886	0.208
CX	97	70	155	-6	-64	39	0.825	0.506	0.232	0.093	0.018	0.801	0.292	1.398	0.495	1.046	0.284	0.208
CX	132	105	86	-41	5	4	0.965	0.397	1.012	0.51	0.486	0.489	0.523	0.432	0.377	0.409	0.187	0.208
CX	98	79	177	-7	-86	30	0.055	0.398	0.231	0.227	1.672	0.599	0.097	0.398	0.569	0.26	0.081	0.208
CX	116	146	94	-25	-3	-37	0.159	0.651	0.329	0.815	0.309	1.094	0.222	0	0.076	0.602	0.041	0.208
CX	107	147	84	-16	7	-38	0.831	1.834	0.479	1.038	0.297	0.065	0.114	0.538	0.585	2	0.796	0.201
CX	116	123	86	-25	5	-14	0.513	0.637	0.644	1.231	0.208	0.459	0.009	0.31	0.796	0.244	0.444	0.201
BS	89	168	136	2	-45	-59	0.442	0.266	0.464	0.419	1.777	0.23	0.125	0.208	1	0.357	0.092	0.201
CX	128	114	117	-37	-26	-5	0.505	0.543	0.322	1.241	0.179	1.73	0.114	0.62	0.42	0.114	0.409	0.194
CX	138	110	94	-47	-3	-1	0.798	0.284	0.174	0.074	1.213	0.013	0.222	0.167	0.523	1.699	0.398	0.194
CX	119	46	93	-28	-2	63	0.03	0.149	0.515	0.021	0.19	0.48	1.301	0.137	0.387	1	0.585	0.187
CX	154	126	117	-63	-26	-17	0.1	0.33	0.921	1.11	0.934	0.687	0.284	0.018	1.398	0.347	0.347	0.187
BS	85	134	133	6	-42	-25	0.331	0.374	0.73	0.422	0.157	0.284	0.357	0.284	0.398	0.444	0.328	0.187
CX	122	112	107	-31	-16	-3	1.372	0.099	0.152	0.637	1.104	0.056	0.201	1.398	0.301	0.268	0.237	0.187
CB	93	137	171	-2	-80	-28	5.206	4.227	4.95	4.338	5.891	7.29	0.056	0.244	0.102	0.398	0.229	0.187
CX	96	48	117	-5	-26	61	0.373	0.413	0.088	0.343	0.93	0.033	0.495	0.022	0.081	0.721	0.222	0.187
BS	84	134	131	7	-40	-25	0.3	0.274	0.2	0.196	0.333	0.203	2	1.301	0.319	0.018	0.215	0.187
CX	121	145	73	-30	18	-36	1.315	0.483	0.295	1.102	0.911	0.644	1.155	0.538	0.155	1.222	0.509	0.18
CX	96	122	49	-5	42	-13	0.315	0.531	0.535	0.267	0.534	0.434	1.222	0.469	1.398	0.051	0.398	0.18
CX	151	137	133	-60	-42	-28	0.82	0.527	0.382	0.146	1.035	0.515	0.77	0.959	0.456	0.027	0.347	0.18
CX	128	51	107	-37	-16	58	0.124	0.294	0.052	0.041	0.314	0.466	0.77	0.377	1.398	0.229	0.081	0.18
BS	80	144	131	11	-40	-35	0.464	0.501	0.529	0.346	0.043	0.193	0.237	0.553	0.658	0.086	1.046	0.174
CX	103	104	72	-12	19	5	0.578	0.242	0.956	0.565	0.196	0.712	0.097	0.602	0.602	0.131	0.745	0.174
CX	97	118	94	-6	-3	-9	1.345	0.441	0.273	0.174	0.278	0.556	0.301	0.398	0.222	0.409	0.319	0.174
BS	83	144	132	8	-41	-35	0.234	0.226	0.13	0.328	0.542	0.126	0.137	0.328	0.301	1.097	0.284	0.174
CX	145	113	145	-54	-54	-4	0.727	1.017	0.096	0.198	1.239	0.489	0.201	0.31	0.678	0.398	0.102	0.174
CX	110	55	47	-19	44	54	0.235	0.147	0.035	0.314	0.289	1.911	0.081	1.398	0.509	0.252	0.041	0.174
CB	103	125	186	-12	-95	-16	4.333	5.258	4.258	4.139	6.402	7.289	0.201	0.252	0.824	0.268	0.155	0.167
CX	114	121	94	-23	-3	-12	0.51	0.693	0.882	1.067	0.199	0.733	0.076	0.409	0.292	0.086	0.137	0.167
CX	119	102	107	-28	-16	7	0.446	1.687	0.274	0.905	0.494	0.249	1.398	0.886	0.081	2	0.097	0.167
CX	126	123	107	-35	-16	-14	0.405	2.991	0.571	0.691	1.383	0.402	0.201	0.678	0.469	0.131	0.066	0.167
CX	115	39	133	-24	-42	70	0.501	0.532	0.04	0.304	1.682	0.533	0.114	0.523	0.155	0.143	0.602	0.161
CX	162	95	133	-71	-42	14	0.039	0.983	0.072	0.645	0.134	0.272	0.046	0.538	0.62	0.456	0.328	0.161
CX	149	116	107	-58	-16	-7	2.643	0.806	0.125	0.585	1.088	0.423	2	0.237	0.796	0.921	0.301	0.161
CX	108	93	72	-17	19	16	0.546	0.428	0.82	0.581	0.664	0.682	0.237	0.319	0.201	0.495	0.268	0.161
CB	103	121	170	-12	-79	-12	4.8	4.744	4.236	5.851	6.271	6.418	0.119	0.081	0.155	0.215	0.268	0.161
BS	90	161	134	1	-43	-52	0.027	0.197	0.688	0.481	0.559	0.139	0.18	0.337	0.347	0.244	0.143	0.161
CB	119	137	124	-28	-33	-28	4.135	4.107	4.705	4.875	6.154	6.153	0.699	0.137	0.155	0.18	1.398	0.155
CX	120	152	94	-29	-3	-43	0.391	0.276	1.701	0.272	0.873	2.111	0.187	0.013	0.721	0.495	0.959	0.155
CX	125	47	107	-34	-16	62	1.367	1.1	0.587	0.14	0.201	0.361	0.319	0.056	0.658	0.06	0.509	0.155
CX	134	132	63	-43	28	-23	0.458	1.059	1.054	0.717	0.392	0.128	0.252	1.222	0.131	0.149	0.409	0.155
CX	95	106	133	-4	-42	3	0.281	0.343	0.464	0.32	0.519	0.35	0.921	0.131	0.081	0.377	0.569	0.149
CB	128	160	170	-37	-79	-51	4.569	4.81	4.511	4.615	6.2	7.386	0.678	0.292	0.066	0.027	0.337	0.149
CB	128	142	178	-37	-87	-33	5.308	4.727	4.623	4.882	6.676	6.691	0.149	0.721	0.62	1	0.26	0.149
CX	108	110	186	-17	-95	-1	0.564	0.91	1.068	0.116	0.226	0.359	0.276	0.398	0.824	0.495	0.187	0.149
CB	119	135	128	-28	-37	-26	4.723	4.165	5.501	4.559	6.342	6.142	0.013	0.409	0.602	0.854	0.18	0.149
BS	87	134	132	4	-41	-25	0.391	1.759	0.092	0.207	0.249	0.602	0.187	0.161	0.432	0.523	0.161	0.149
CX	108	121	86	-17	5	-12	0.843	0.466	0.265	0.185	1.933	0.788	0.004	0.018	0.301	0.921	0.018	0.149
CX	101	74	36	-10	55	35	0.321	0.125	0.213	1.388	0.982	0.564	0.357	0.143	0.678	0.208	0.004	0.149
BS	85	141	116	6	-25	-32	0.286	0.62	0.025	0.32	0.48	0.722	0.921	0.004	0.301	0.174	0.886	0.143
CX	143	128	86	-52	5	-19	0.394	0.591	0.35	0.705	0.813	0.226	1	0.42	1	0.013	0.886	0.143
CX	117	51	117	-26	-26	58	1.045	0.092	0.402	0.468	1.238	1.717	0.268	0.337	0.638	0.699	0.796	0.143
CX	112	109	72	-21	19	0	1.618	1.12	1.235	0.151	0.31	0.79	0.102	0.523	0.041	0.495	0.569	0.143
CX	112	97	107	-21	-16	12	0.494	0.681	0.698	0.576	1.481	1.233	0.194	0.194	0.409	0.377	0.523	0.143
CX	121	122	117	-30	-26	-13	1.325	0.351	0.353	0.275	1.916	0.519	0.252	0.292	0.745	0.086	0.208	0.143
CX	114	107	186	-23	-95	2	0.723	0.701	0.172	0.109	0.855	0.632	0.377	0.022	0.097	0.42	0.131	0.143
CX	103	138	85	-12	6	-29	1.282	0.779	0.253	0.207	1.012	0.698	1.222	0.187	0.071	0.174	0.114	0.143
CX	121	99	94	-30	-3	10	0.042	0.116	0.099	0.55	0.506	0.757	0.092	0.108	0.409	0.886	0.051	0.143
CB	127	137	143	-36	-52	-28	4.247	3.971	4.46	4.152	6.672	5.976	0.252	0.538	0.745	0.076	1.046	0.137
CX	114	47	86	-23	5	62	0.528	0.939	1.312	0.418	0.379	0.083	0.509	0.432	0.469	0.237	0.347	0.137
CX	143	145	107	-52	-16	-36	1.632	0.351	1.108	0.485	0.911	0.573	0.444	0.131	0.071	0.155	0.31	0.137
CX	148	121	73	-57	18	-12	0.17	0.452	0.712	0.437	0.363	0.382	0.076	0.409	0.046	0.398	0.252	0.137
CB	128	139	178	-37	-87	-30	4.848	4.49	4.435	4.999	6.024	5.982	0.678	0.06	0.125	0.167	0.18	0.137
CX	137	136	117	-46	-26	-27	0.197	0.207	0.38	1.586	1.619	0.635	0.854	0.337	0.444	0.367	0.119	0.137
CX	108	109	177	-17	-86	0	1.006	0.735	0.562	0.089	1.103	0.513	0.125	1.155	0.638	0.046	0.119	0.137
CX	97	118	85	-6	6	-9	0.217	0.357	1.282	0.747	0.089	-0.045	0.745	0	0.387	0.42	0.097	0.137
CX	91	41	86	0	5	68	0.657	0.172	0.219	0.607	0.014	0.441	0.215	0.041	0.284	0.602	0.959	0.131
CX	107	151	84	-16	7	-42	0.651	1.385	1.657	0.162	0.606	0.18	0.377	0.569	0.071	1.699	0.796	0.131
CX	106	56	65	-15	26	53	0.401	0.238	0.112	0.427	0.293	0.271	0.194	0.745	0.284	0.678	0.538	0.131
CX	96	85	146	-5	-55	24	1.277	0.301	0.511	2.026	1.02	0.908	0.31	0.292	0.187	0.509	0.456	0.131
BS	83	134	134	8	-43	-25	0.252	1.011	0.546	0.436	0.474	0.531	0.036	0.051	0.143	0.137	0.409	0.131
CX	114	116	94	-23	-3	-7	0.348	0.31	0.699	0.537	0.199	0.201	0.131	0.201	0.051	0.252	0.004	0.131
CX	118	151	84	-27	7	-42	0.236	0.162	1.053	0.947	1.962	0.2	0.745	0.137	0.036	0.041	1	0.125
CX	138	113	177	-47	-86	-4	0.797	0.191	0.964	0.858	0.196	0.438	0.125	0.658	0.131	0.086	0.77	0.125
CX	111	123	86	-20	5	-14	0.138	0.654	1.008	0.214	0.296	0.307	0.328	0.444	0.456	0.081	0.18	0.125
CB	93	139	144	-2	-53	-30	5.067	4.415	4.361	4.367	6.553	6.646	0.509	0.013	0.959	0.854	0.114	0.125
BS	91	140	132	0	-41	-31	0.518	0.337	0.565	0.036	2.327	0.652	0.143	0.18	0.377	0.131	0.076	0.125
CX	147	138	133	-56	-42	-29	1.696	0.9	0.68	0.47	0.934	1.074	0.268	0.456	1	0.523	0.071	0.125
CX	118	148	63	-27	28	-39	0.735	0.98	0.948	0.396	1.425	1.278	0.174	2	0.027	0.022	1.301	0.119
CX	99	122	85	-8	6	-13	1.652	0.821	0.462	0.292	0.128	1.445	0.201	0.149	0.119	0.036	0.538	0.119
CX	102	115	86	-11	5	-6	0.132	0.168	0.238	0.541	1.845	0.688	0.319	1.699	0.367	0.119	0.056	0.119
CX	96	114	85	-5	6	-5	0.343	0.366	0.576	1.305	1.407	0.747	0.347	0.796	0.721	0.046	1.097	0.114
CX	98	105	146	-7	-55	4	0.735	0.636	0.7	0.799	0.183	0.888	0.167	0.432	0.051	0.208	0.481	0.114
CX	138	49	133	-47	-42	60	0.426	0.863	0.414	0.145	0.924	0.246	0.161	0.092	0.495	0.292	0.268	0.114
CB	93	113	177	-2	-86	-4	4.579	4.029	4.397	4.381	6.923	6.547	1.222	0.699	0.076	1.222	0.18	0.114
CX	107	143	73	-16	18	-34	0.498	0.429	0.036	0.252	0.578	0.321	0.523	0.658	0.155	0.276	0.114	0.114
CX	115	135	94	-24	-3	-26	0.042	0.34	0.183	0.993	3.474	0.272	1.398	0.699	0.244	1.523	0.108	0.114
CX	125	87	177	-34	-86	22	0.473	3.14	0.262	0.999	1.036	0.714	0.481	0.301	0.432	0.585	0.032	0.114
CX	141	119	73	-50	18	-10	0.373	0.713	0.474	0.725	0.824	0.033	0.959	0.276	0.046	0.081	1.155	0.108
CX	157	114	94	-66	-3	-5	0.013	1.018	0.213	0.963	1.107	0.469	0.347	0.26	0.222	0.854	0.027	0.108
CB	119	145	182	-28	-91	-36	4.19	4.532	4.042	4.598	6.782	6.773	0.301	0.26	0.638	0.027	1.398	0.102
CX	113	122	86	-22	5	-13	0.525	0.2	0.075	0.119	0.089	0.259	0.066	2	0.046	1.398	0.553	0.102
CX	118	118	117	-27	-26	-9	0.881	1.067	0.08	1.43	0.03	0.164	0.222	0.244	0.854	0.854	0.495	0.102
CB	119	134	145	-28	-54	-25	5.236	4.282	3.879	5.5	7.185	6.338	0.252	1.046	0.125	0.337	0.237	0.102
BS	91	169	135	0	-44	-60	0.162	0.464	0.053	0.43	0.571	0.86	0.004	0.237	0.377	0.409	0.046	0.102
CX	118	124	133	-27	-42	-15	1.571	0.257	0.415	1.664	0.13	0.86	0.194	0.921	0.481	0.161	0.796	0.097
CB	103	163	158	-12	-67	-54	4.379	4.815	5.236	4.206	6.478	6.561	0.538	0.149	0.42	1.301	0.585	0.097
CX	153	116	107	-62	-16	-7	0.815	0.219	1.243	0.276	0.368	0.174	0.194	1.222	0.481	0	0.481	0.097
CX	126	126	117	-35	-26	-17	1.507	0.796	0.208	0.127	1.058	0.44	0.027	0.745	0.658	0.119	0.357	0.097
CX	121	108	63	-30	28	1	0.163	0.56	0.537	0.261	0.556	0.459	0.301	0.086	0.252	0.071	0.131	0.097
CB	119	157	135	-28	-44	-48	4.086	4.113	4.081	4.318	6.56	7.178	0.319	1.398	0.108	0.276	0.022	0.097
BS	85	135	119	6	-28	-26	0.575	0.608	0.754	0.213	0.266	0.38	0.036	0.092	0.143	0.678	0.004	0.097
CB	93	130	173	-2	-82	-21	6.127	5.138	3.981	4.204	7.648	6.024	0.161	0.319	0.357	0.26	0.004	0.097
CX	103	106	133	-12	-42	3	0.654	0.192	0.147	0.467	0.351	0.439	0.367	0.854	0.041	0.161	0.699	0.092
CX	100	95	117	-9	-26	14	-0.118	0.541	0.286	0.462	1.751	0.66	0.959	0.745	0.31	0.252	0.585	0.086
CB	93	130	135	-2	-44	-21	5.013	5.045	4.376	4.979	6.308	7.28	0.081	0.886	0.284	0.18	0.569	0.086
CX	114	62	71	-23	20	47	0.402	0.494	1.258	1.346	0.403	0.461	0.108	0.229	0.18	0.143	0.244	0.086
CX	142	146	83	-51	8	-37	1.409	0.16	0.316	0.535	0.526	0.256	0.538	0.076	0.009	0.377	0.149	0.086
CB	103	166	161	-12	-70	-57	5.023	4.176	4.642	4.306	6.44	6.113	0.022	0.444	0.222	0.337	0.119	0.081
CX	106	93	107	-15	-16	16	1.483	0.257	0.236	0.394	0.124	0.244	0.469	0.886	0.097	0.469	0.108	0.081
BS	82	140	129	9	-38	-31	0.203	0.169	0.352	1.739	0.642	0.353	0.18	0.62	0.092	0.102	0	0.081
CX	96	121	94	-5	-3	-12	0.438	0.526	0.183	0.865	0.671	0.785	0.208	0.161	0.276	0.699	1.222	0.076
CX	101	105	107	-10	-16	4	0.299	0.719	0.309	0.387	0.678	0.763	0.208	0.538	1.097	1.222	0.585	0.076
CX	155	103	86	-64	5	6	2.889	0.838	0.477	0.605	0.021	0.284	0.237	0.032	0.398	0.481	0.469	0.076
CX	108	123	94	-17	-3	-14	1.097	0.485	0.281	0.235	1.94	1.026	0.229	0.215	0.387	0.056	0.456	0.076
BS	83	135	121	8	-30	-26	0.45	1.677	0.885	0.566	0.248	0.326	1.222	0.244	0.387	0.041	0.42	0.076
CB	103	143	187	-12	-96	-34	4.306	5.055	4.38	5.58	8.119	6.45	0.398	0.208	0.092	0.155	0.108	0.076
CX	93	52	94	-2	-3	57	0.063	0.133	0.293	0.655	0.786	0.084	0.921	0.31	0.18	0.108	0.086	0.076
CX	127	122	94	-36	-3	-13	0.006	0.675	0.479	0.435	0.596	0.518	0.495	0.495	0.108	0.398	0.066	0.076
BS	86	158	131	5	-40	-49	0.183	0.392	0.193	0.38	0.226	0.505	0.237	0.056	0.108	0.237	1.699	0.071
BS	86	140	132	5	-41	-31	1.22	0.244	0.617	0.346	0.141	0.546	0.886	0.143	0.18	0.31	0.367	0.071
CX	94	119	94	-3	-3	-10	0.266	0.088	0.615	0.738	0.328	0.311	0.046	0.367	0.678	0.208	0.076	0.071
CX	120	129	107	-29	-16	-20	1.051	1.014	0.186	1.358	0.708	0.476	0.357	0.102	0.229	0.357	0.284	0.066
CX	107	111	86	-16	5	-2	0.643	0.85	0.194	0.351	0.058	0.566	1.222	0.222	1.301	0.215	0.244	0.066
BS	87	136	114	4	-23	-27	0.742	0.449	0.235	0.224	0.257	0.156	0.337	0.167	0.125	0.959	0.108	0.066
CX	107	89	94	-16	-3	20	0.749	0.441	0.094	0.2	1.329	0.16	0.337	0.276	0.824	0.721	0.102	0.066
BS	86	157	132	5	-41	-48	0.075	0.44	0.197	0.545	0.176	0.314	0.328	0.222	0.268	0.222	0.745	0.06
CB	119	169	158	-28	-67	-60	4.675	4.119	4.023	5.645	6.601	7.477	0.31	0.046	1.398	0.114	0.523	0.06
CB	93	146	181	-2	-90	-37	4.834	4.126	6.969	4.422	6.335	6.092	1.046	0	0.097	0.114	0.523	0.06
CX	133	39	117	-42	-26	70	0.298	0.007	0.328	0.815	0.405	1.425	0.009	0.367	0.319	2	0.337	0.06
CX	111	146	94	-20	-3	-37	0.249	0.34	0.302	0.295	0.282	0.634	0.032	0.276	0.523	0.046	0.201	0.06
CX	97	106	94	-6	-3	3	0.666	0.419	0.569	0.376	1.16	0.382	0.155	0.027	0.081	0.347	0.004	0.06
CX	135	111	36	-44	55	-2	0.379	0.208	0.062	0.87	0.236	0.301	0.036	0.149	0.131	0.432	0.013	0.056
CX	93	55	133	-2	-42	54	0.251	1.514	0.239	0.447	1.345	1.032	1.301	0.013	0.377	0.06	2	0.051
CX	132	131	155	-41	-64	-22	0.795	0.06	0.304	0.276	1.1	0.08	0.699	0.215	0.62	0.032	1	0.051
CX	100	61	107	-9	-16	48	0.285	1.434	0	0.302	0.728	1.126	0.886	0.046	0.174	0.022	0.886	0.051
BS	92	160	122	-1	-31	-51	0.299	0.037	0.17	0.206	0.128	0.046	0.319	0.854	0.102	0.076	0.538	0.051
CX	121	126	107	-30	-16	-17	0.918	0.878	0.459	0.387	1.227	1.233	0.032	0.337	0.119	0.022	0.456	0.051
CX	114	112	146	-23	-55	-3	0.774	0.467	0.058	1.415	0.13	0.146	0.149	0.06	0.284	0.398	0.268	0.051
CX	134	73	71	-43	20	36	0.086	0.159	0.26	0.88	0.783	0.777	0.469	1.222	0.409	0.041	0.036	0.051
CX	125	149	94	-34	-3	-40	0.689	0.436	0.082	0.281	0.709	0.929	0.208	0.013	0.337	0.161	0.018	0.051
CX	97	84	117	-6	-26	25	0.592	0.541	0.111	0.245	0.222	0.384	1.046	0.638	0.222	0.004	1.523	0.046
CX	118	71	35	-27	56	38	0.198	0.642	0.116	1.1	0.161	0.343	0.092	0.469	0.337	0.208	1.097	0.046
CX	94	55	133	-3	-42	54	0.705	0.889	0.736	1.106	0.293	0.134	0.678	0.215	2	0.237	0.149	0.046
CB	103	121	168	-12	-77	-12	5.315	5.179	4.378	4.634	6.519	7.192	0.658	0.081	0.036	0.237	0	0.046
CX	109	107	133	-18	-42	2	0.13	0.995	0.867	0.297	0.6	0.46	0.027	0.097	0.027	0.187	1.523	0.041
CX	96	120	94	-5	-3	-11	0.61	0.183	0.087	0.656	0.228	1.939	0.495	1.097	1.046	0.921	0.469	0.041
CX	154	67	94	-63	-3	42	0.279	0.053	1.139	0.129	1.258	1.415	0.444	1.222	0.108	0.119	0.244	0.041
CX	100	112	94	-9	-3	-3	0.147	0.176	0.672	0.233	0.772	0.052	0.569	0.347	0.036	0.114	1.523	0.036
CX	117	43	155	-26	-64	66	0.528	0.994	0.868	0.675	1.408	0.386	1.155	0.119	0.013	0.678	1.301	0.036
CX	116	104	155	-25	-64	5	0.73	0.101	0.072	0.042	0.17	0.874	0.046	0.119	0.42	0.301	0.678	0.036
CX	94	106	133	-3	-42	3	1.197	0.012	0.116	0.9	0.056	0.104	0.18	0.149	0.056	0.721	0.469	0.036
BS	91	149	125	0	-34	-40	0.331	0.729	0.342	0.08	0.242	0.008	0.161	0.699	0.31	0.602	0.26	0.036
CX	117	43	146	-26	-55	66	0.261	0.457	0.734	0.797	0.025	0.601	0.721	0.444	0.222	0.444	0.26	0.036
CB	103	162	165	-12	-74	-53	4.435	6.775	4.106	4.677	6.343	7.475	0.268	0.699	1.699	0.076	0.108	0.032
CX	115	32	107	-24	-16	77	0.423	0.858	0.227	0.232	0.909	0.852	0.432	0.31	0.42	0.959	0.066	0.032
BS	85	144	132	6	-41	-35	0.165	0.348	0.446	0.37	0.08	0.099	1.523	0.114	0.086	0.301	0.056	0.032
BS	86	134	133	5	-42	-25	0.441	1.109	0.124	0.08	0.508	0.249	1.398	0.26	0.252	0.013	0.027	0.032
CX	119	79	47	-28	44	30	1.006	1.073	1.638	0.198	0.909	0.282	0.301	0.027	0.143	0.009	0.553	0.027
BS	90	158	131	1	-40	-49	0.258	0.734	0.244	0.251	0.418	0.279	1.046	0.229	0.194	0.357	0.42	0.027
CX	115	54	169	-24	-78	55	0.726	1.389	0.386	0.633	0.622	0.097	0.252	0.538	0.699	0.149	0.244	0.027
CX	138	97	167	-47	-76	12	0.416	0.728	0.549	0.072	0.43	0.556	0	0.569	0.013	0.167	0.215	0.027
CX	92	52	65	-1	26	57	0.61	0.945	0.864	1.006	0.461	0.087	0.745	0	0.284	0.796	0.174	0.027
CX	116	110	155	-25	-64	-1	0.736	1.171	0.407	0.361	1.674	0.258	1.155	0.26	0.854	0.097	0.013	0.027
CX	153	144	117	-62	-26	-35	0.161	0.576	0.142	0.818	0.327	0.668	0.131	0.174	0.377	2	1.523	0.022
CX	94	81	107	-3	-16	28	0.627	0.547	0.523	0.9	0.382	0.401	0.432	0.108	0.481	1	1.523	0.022
CX	116	108	186	-25	-95	1	0.643	0.099	0.05	0.54	0.764	0.802	0.469	1.301	0.328	1.222	0.745	0.022
CX	96	70	177	-5	-86	39	0.232	0.399	0.687	0.301	0.872	0.199	0.328	0.237	0.509	0.77	0.509	0.022
CX	133	57	71	-42	20	52	0.633	0.716	0.053	0.192	0.779	0.671	0.959	0.155	1.301	0.027	0.187	0.022
CX	110	34	146	-19	-55	75	0.66	0.596	0.274	0.033	0.369	0.771	0.585	0.237	0.602	0.102	0.137	0.022
CX	95	115	49	-4	42	-6	1.125	0.357	0.353	0.681	1.812	0.308	0.102	0.022	0.143	0.119	1	0.018
CX	161	120	133	-70	-42	-11	0.987	0.683	1.019	0.124	0.714	0.629	1.301	0.252	0.036	0.056	0.854	0.018
CX	144	75	62	-53	29	34	0.5	0.386	0.579	0.12	0.47	1.061	0.06	0.244	0.62	0.319	0.167	0.018
BS	82	140	127	9	-36	-31	0.327	0.297	1.48	0.177	0.118	0.825	0.149	0.854	0.022	0.699	0.108	0.018
BS	82	144	134	9	-43	-35	0.124	0.328	0.417	0.229	0.485	0.452	0.347	0.229	0.032	0.066	1.155	0.013
BS	80	157	133	11	-42	-48	0.431	0.279	0.185	0.267	0.231	1.104	1.155	0.174	0.237	0.77	0.569	0.013
CB	128	169	154	-37	-63	-60	4.746	4.38	4.429	5.071	6.283	6.134	0.215	0.337	0.367	0.131	0.509	0.013
CX	100	115	86	-9	5	-6	0.596	0.175	1.261	0.601	0.469	0.737	0.745	0.167	0.009	0.155	0.357	0.013
CX	109	100	117	-18	-26	9	0.451	1.319	0.597	0.204	0.897	0.02	0.076	0.456	0.004	0.027	0.108	0.013
CB	93	107	156	-2	-65	2	4.597	4.768	4.034	4.015	6.311	6.264	0.367	0.167	0.086	0.284	0.009	0.013
CX	98	95	86	-7	5	14	0.587	0.411	0.198	0.737	0.272	0.24	0.824	0.854	0.638	1.097	1.155	0.009
CX	148	62	94	-57	-3	47	0.423	1.081	0.258	0.138	0.146	0.722	0.481	0.337	1.222	0.092	1.046	0.009
CX	104	89	107	-13	-16	20	0.744	1.068	0.252	0.262	0.356	0.202	1	0.409	0.357	0.387	0.337	0.009
CX	140	116	63	-49	28	-7	0.468	0.372	0.485	0.612	0.505	1.19	0.481	0.194	0.469	0.31	0.337	0.009
BS	91	161	131	0	-40	-52	0.182	0.244	0.154	0.306	0.276	0.57	0.523	0	0.367	0.77	0.229	0.009
BS	89	143	134	2	-43	-34	0.371	0.4	0.771	0.365	0.198	0.99	0.284	0.284	1.222	0.328	0.143	0.009
CX	126	84	177	-35	-86	25	0.534	0.378	0.256	0.395	0.03	0.159	0.26	0.032	0	0.201	0.137	0.009
CX	160	110	107	-69	-16	-1	0.912	0.278	0.149	0.162	0.139	0.07	0.194	0.77	0.585	0.398	0.108	0.009
CX	124	120	117	-33	-26	-11	0.439	0.474	0.169	0.834	0.843	1.787	0.921	0.284	0.456	0.187	1.222	0.004
CX	97	119	107	-6	-16	-10	0.133	0.153	0.409	0.218	0.713	0.291	0.62	0.638	0.77	0.432	1.155	0.004
CX	126	126	155	-35	-64	-17	0.414	0.431	1.388	0.259	0.168	0.409	0.114	0.027	0.046	0.004	0.357	0.004
CX	107	117	133	-16	-42	-8	0.189	0.595	0.14	0.661	0.636	0.602	0.456	0.155	0.745	0.041	0.31	0.004
CX	102	92	65	-11	26	17	0.55	0.402	0.25	0.5	0.315	1.159	1.155	0.824	0.824	0.347	0.268	0.004
CX	99	62	94	-8	-3	47	0.177	0.392	0.407	0.741	0.228	0.621	0.284	0.387	0.538	0.036	1.046	0
CX	140	118	47	-49	44	-9	0.778	0.868	0.675	0.375	0.387	0.082	0.161	0.481	1.097	0.06	0.301	0
CB	103	121	135	-12	-44	-12	5.451	4.915	4.415	4.316	6.47	7.407	0.26	0.229	0.699	0.721	0.041	0
